# Supplementary material for: Hirshfeld surface analysis and crystal structure of 7-meth­oxy-5-methyl-2-phenyl-11,12-di­hydro-5,11-methano-1,2,4-triazolo[1,5-c][1,3,5]benzoxadiazo­cine
Source: Acta Crystallogr E Crystallogr Commun. 2018 Aug 10;74(Pt 9):1211–4. doi: 10.1107/S2056989018010848 (PMC6127710; doi:10.1107/S2056989018010848)
Supplement: Supplementary file 1 [file e-74-01211-sup1.cif]

##############################################################################
#                                                                            #
# This CIF contains the data in a paper accepted for publication in          #
# Acta Crystallographica Section E. It conforms to the requirements of       #
# Notes for Authors for Acta Crystallographica Section E, and has been       #
# peer reviewed under the auspices of the IUCr Commission on Journals.       #
#                                                                            #
# Full details of the Crystallographic Information File format               #
# are given in the paper "The Crystallographic Information File (CIF):       #
# a New Standard Archive File for Crystallography" by S. R. Hall, F. H.      #
# Allen and I. D. Brown [Acta Cryst. (1991), A47, 655-685].                  #
#                                                                            #
# The current version of the core CIF dictionary is obtainable from          #
# ftp://ftp.iucr.org/pub/cif_core.dic.                                       #
#                                                                            #
# Software is freely available for graphical display of the structure(s)     #
# in this CIF. For information consult the CIF software page                 #
# http://www.iucr.org/resources/cif/software.                                #
#                                                                            #
# This file may be used for bona fide research purposes within the           #
# scientific community so long as proper attribution is given to the journal # 
# article from which it was obtained.                                        #
#                                                                            #
##############################################################################
data_I
_database_code_depnum_ccdc_archive 'CCDC 1852961'
_audit_creation_method     'SHELXL-2017/1'
_chemical_name_systematic
;\
6-Methoxy-9-methyl-12-phenyl-8-oxa-10,11,13,15-tetraazatetracyclo\
[7.6.1.0^2,7^.0^10,14^]hexadeca-2(7),3,5,11,13-pentaene
;
_chemical_name_common
;\
7-Methoxy-5-methyl-2-phenyl-11,12-dihydro-5,11-methano-1,2,4-triazolo\
[1,5-<i>c</i>][1,3,5]benzoxadiazocine
;
_chemical_formula_moiety     'C19 H18 N4 O2'
_chemical_formula_sum     'C19 H18 N4 O2'
_chemical_formula_iupac     'C19 H18 N4 O2'
_chemical_formula_weight     334.37
_chemical_melting_point     ?
_shelx_space_group_comment
;
The symmetry employed for this shelxl refinement is uniquely defined
by the following loop, which should always be used as a source of
symmetry information in preference to the above space-group names.
They are only intended as comments.
;
_space_group_crystal_system     monoclinic
_space_group_name_H-M_alt     'P 21/c'
_space_group_name_Hall     '-P 2ybc'
loop_
    _symmetry_equiv_pos_as_xyz
    'x, y, z'
    '-x, y+1/2, -z+1/2'
    '-x, -y, -z'
    'x, -y-1/2, z-1/2'
_cell_length_a     13.9787(9)
_cell_length_b     21.5654(12)
_cell_length_c     11.6625(8)
_cell_angle_alpha     90
_cell_angle_beta     111.639(5)
_cell_angle_gamma     90
_cell_volume     3268.0(4)
_cell_formula_units_Z     8
_cell_measurement_reflns_used     15386
_cell_measurement_theta_min     1.83
_cell_measurement_theta_max     27.51
_cell_measurement_temperature     296(2)
_exptl_crystal_description     'prism'
_exptl_crystal_colour     'yellow'
_exptl_crystal_size_max     0.570
_exptl_crystal_size_mid     0.430
_exptl_crystal_size_min     0.300
_exptl_crystal_density_diffrn     1.359
_exptl_crystal_density_meas     ?
_exptl_crystal_density_method     ?
_exptl_crystal_F_000     1408
_exptl_absorpt_coefficient_mu     0.091
_exptl_absorpt_correction_type     integration
_exptl_absorpt_process_details
;
(X-RED32; Stoe & Cie, 2002)
;
_shelx_estimated_absorpt_T_min     ?
_shelx_estimated_absorpt_T_max     ?
_exptl_absorpt_correction_T_min     0.9590
_exptl_absorpt_correction_T_max     0.9884
_diffrn_ambient_temperature     296(2)
_diffrn_radiation_type     MoK\a
_diffrn_radiation_wavelength     0.71073
_diffrn_measurement_device_type     'Stoe IPDS 2'
_diffrn_measurement_method     'rotation method'
_diffrn_detector_area_resol_mean     6.67
_diffrn_reflns_number     18118
_diffrn_reflns_av_R_equivalents     0.0602
_diffrn_reflns_theta_min     1.830
_diffrn_reflns_theta_max     25.049
_diffrn_reflns_theta_full     25.049
_diffrn_measured_fraction_theta_max     0.999
_diffrn_measured_fraction_theta_full     0.999
_diffrn_reflns_limit_h_min     -16
_diffrn_reflns_limit_h_max     16
_diffrn_reflns_limit_k_min     -25
_diffrn_reflns_limit_k_max     25
_diffrn_reflns_limit_l_min     -13
_diffrn_reflns_limit_l_max     13
_refine_special_details     ?
_reflns_number_total     5769
_reflns_number_gt     3357
_reflns_threshold_expression     'I > 2\s(I)'
_refine_ls_structure_factor_coef     Fsqd
_refine_ls_matrix_type     full
_refine_ls_R_factor_all     0.0912
_refine_ls_R_factor_gt     0.0447
_refine_ls_wR_factor_gt     0.0927
_refine_ls_wR_factor_ref     0.1040
_refine_ls_goodness_of_fit_ref     0.907
_refine_ls_restrained_S_all     0.907
_refine_ls_number_reflns     5769
_refine_ls_number_parameters     451
_refine_ls_number_restraints     0
_refine_ls_hydrogen_treatment     constr
_refine_ls_weighting_scheme     calc
_refine_ls_weighting_details
                      'w=1/[\s^2^(Fo^2^)+(0.0470P)^2^] where P=(Fo^2^+2Fc^2^)/3'
_atom_sites_solution_hydrogens     geom
_atom_sites_solution_primary     ?
_atom_sites_solution_secondary     ?
_refine_ls_shift/su_max     0.000
_refine_ls_shift/su_mean     0.000
_refine_diff_density_max     0.291
_refine_diff_density_min     -0.249
_refine_ls_extinction_method     none
_refine_ls_extinction_coef     .
loop_
    _atom_type_symbol
    _atom_type_description
    _atom_type_scat_dispersion_real
    _atom_type_scat_dispersion_imag
    _atom_type_scat_source
    'C' 'C' 0.0033 0.0016
                         'International Tables Vol C Tables 4.2.6.8 and 6.1.1.4'
    'H' 'H' 0.0000 0.0000
                         'International Tables Vol C Tables 4.2.6.8 and 6.1.1.4'
    'N' 'N' 0.0061 0.0033
                         'International Tables Vol C Tables 4.2.6.8 and 6.1.1.4'
    'O' 'O' 0.0106 0.0060
                         'International Tables Vol C Tables 4.2.6.8 and 6.1.1.4'
_computing_data_collection
;
X-AREA (Stoe & Cie, 2002)
;
_computing_cell_refinement
;
X-AREA (Stoe & Cie, 2002)
;
_computing_data_reduction
;
X-RED32 (Stoe & Cie, 2002)
;
_computing_structure_solution
;
WinGX (Farrugia, 1999)
;
_computing_structure_refinement
;
SHELXL2017 (Sheldrick, 2015)
;
_computing_molecular_graphics
;
ORTEP-3 for Windows (Farrugia, 2012)
;
_computing_publication_material
;
WinGX (Farrugia, 2012) and PLATON (Spek, 2009)
;
loop_
    _atom_site_type_symbol
    _atom_site_label
    _atom_site_fract_x
    _atom_site_fract_y
    _atom_site_fract_z
    _atom_site_U_iso_or_equiv
    _atom_site_adp_type
    _atom_site_calc_flag
    _atom_site_occupancy
    _atom_site_disorder_assembly
    _atom_site_disorder_group
    O O1 0.57191(11) 0.54141(7) 0.85374(13) 0.0513(4) Uani d 1 . .
    O O3 -0.05290(11) 0.70675(7) 0.16610(13) 0.0504(4) Uani d 1 . .
    O O4 -0.12345(12) 0.62171(7) 0.00529(15) 0.0609(4) Uani d 1 . .
    O O2 0.65831(13) 0.60242(8) 1.05519(15) 0.0693(5) Uani d 1 . .
    N N2 0.56434(13) 0.59962(8) 0.60236(17) 0.0476(4) Uani d 1 . .
    N N7 0.02141(13) 0.69913(8) 0.38048(16) 0.0480(4) Uani d 1 . .
    N N3 0.49670(13) 0.56839(8) 0.64341(16) 0.0466(4) Uani d 1 . .
    N N5 0.12284(13) 0.63678(8) 0.52233(16) 0.0480(5) Uani d 1 . .
    N N1 0.40245(13) 0.63875(8) 0.51364(16) 0.0458(4) Uani d 1 . .
    N N6 -0.04391(14) 0.66487(8) 0.41952(17) 0.0495(5) Uani d 1 . .
    N N8 0.19756(13) 0.70519(8) 0.41385(16) 0.0515(5) Uani d 1 . .
    H H8 0.260678 0.704239 0.463886 0.062 Uiso calc 1 . .
    N N4 0.32207(14) 0.57046(9) 0.61530(17) 0.0558(5) Uani d 1 . .
    H H4 0.259042 0.578111 0.569932 0.067 Uiso calc 1 . .
    C C8 0.40190(16) 0.59300(10) 0.58996(19) 0.0451(5) Uani d 1 . .
    C C7 0.50387(17) 0.64037(10) 0.52610(19) 0.0448(5) Uani d 1 . .
    C C27 0.11950(16) 0.68042(10) 0.4408(2) 0.0458(5) Uani d 1 . .
    C C32 0.01999(16) 0.67411(10) 0.13675(19) 0.0456(5) Uani d 1 . .
    C C26 0.02015(16) 0.62878(10) 0.5035(2) 0.0451(5) Uani d 1 . .
    C C33 0.12485(16) 0.68567(10) 0.19011(19) 0.0467(5) Uani d 1 . .
    C C37 -0.01936(17) 0.62810(10) 0.0473(2) 0.0483(5) Uani d 1 . .
    C C6 0.54385(17) 0.68468(10) 0.4582(2) 0.0474(5) Uani d 1 . .
    C C13 0.50606(17) 0.57244(10) 0.8977(2) 0.0492(5) Uani d 1 . .
    C C28 0.16447(17) 0.73388(10) 0.2910(2) 0.0503(6) Uani d 1 . .
    H H28 0.222322 0.756287 0.282106 0.060 Uiso calc 1 . .
    C C25 -0.01654(18) 0.58212(10) 0.5693(2) 0.0494(6) Uani d 1 . .
    C C11 0.52605(17) 0.51710(10) 0.7309(2) 0.0471(5) Uani d 1 . .
    C C30 -0.01415(17) 0.74234(10) 0.2777(2) 0.0483(5) Uani d 1 . .
    C C9 0.35099(17) 0.53199(11) 0.7259(2) 0.0555(6) Uani d 1 . .
    H H9 0.289752 0.511153 0.729201 0.067 Uiso calc 1 . .
    C C14 0.40010(18) 0.57065(11) 0.8413(2) 0.0534(6) Uani d 1 . .
    C C34 0.19025(18) 0.65033(11) 0.1511(2) 0.0548(6) Uani d 1 . .
    H H34 0.260894 0.657001 0.185676 0.066 Uiso calc 1 . .
    C C29 0.07890(17) 0.77909(10) 0.2817(2) 0.0543(6) Uani d 1 . .
    H H29A 0.100512 0.806638 0.352464 0.065 Uiso calc 1 . .
    H H29B 0.062320 0.803995 0.207645 0.065 Uiso calc 1 . .
    C C18 0.55385(19) 0.60704(11) 1.0052(2) 0.0556(6) Uani d 1 . .
    C C36 0.04709(19) 0.59434(11) 0.0098(2) 0.0567(6) Uani d 1 . .
    H H36 0.021854 0.563977 -0.050559 0.068 Uiso calc 1 . .
    C C12 0.60649(19) 0.47693(11) 0.7120(2) 0.0605(6) Uani d 1 . .
    H H12A 0.579701 0.459349 0.630639 0.091 Uiso calc 1 . .
    H H12B 0.666141 0.501476 0.721056 0.091 Uiso calc 1 . .
    H H12C 0.625136 0.444240 0.772071 0.091 Uiso calc 1 . .
    C C10 0.42693(18) 0.48407(10) 0.7174(2) 0.0574(6) Uani d 1 . .
    H H10A 0.399673 0.462980 0.638432 0.069 Uiso calc 1 . .
    H H10B 0.439491 0.453458 0.782246 0.069 Uiso calc 1 . .
    C C35 0.15170(19) 0.60569(11) 0.0620(2) 0.0588(6) Uani d 1 . .
    H H35 0.196558 0.582758 0.036374 0.071 Uiso calc 1 . .
    C C5 0.64853(19) 0.69075(12) 0.4875(2) 0.0670(7) Uani d 1 . .
    H H5A 0.693835 0.666194 0.549337 0.080 Uiso calc 1 . .
    C C1 0.4784(2) 0.72152(11) 0.3660(2) 0.0609(6) Uani d 1 . .
    H H1 0.407676 0.718224 0.345098 0.073 Uiso calc 1 . .
    C C31 -0.10430(18) 0.77995(11) 0.2792(2) 0.0613(6) Uani d 1 . .
    H H31A -0.083448 0.805098 0.352206 0.092 Uiso calc 1 . .
    H H31B -0.128321 0.806149 0.207610 0.092 Uiso calc 1 . .
    H H31C -0.158667 0.752615 0.278616 0.092 Uiso calc 1 . .
    C C20 0.0495(2) 0.54167(12) 0.6515(2) 0.0645(7) Uani d 1 . .
    H H20 0.119801 0.544843 0.668764 0.077 Uiso calc 1 . .
    C C24 -0.12103(19) 0.57611(12) 0.5459(2) 0.0637(7) Uani d 1 . .
    H H24 -0.167586 0.602879 0.490434 0.076 Uiso calc 1 . .
    C C15 0.3415(2) 0.60652(13) 0.8898(3) 0.0688(7) Uani d 1 . .
    H H15 0.270132 0.606084 0.852524 0.083 Uiso calc 1 . .
    C C17 0.4942(2) 0.64257(12) 1.0508(2) 0.0676(7) Uani d 1 . .
    H H17 0.525066 0.666583 1.121105 0.081 Uiso calc 1 . .
    C C38 -0.1696(2) 0.57518(13) -0.0835(3) 0.0798(8) Uani d 1 . .
    H H38A -0.242770 0.575837 -0.104823 0.120 Uiso calc 1 . .
    H H38B -0.154160 0.582802 -0.155971 0.120 Uiso calc 1 . .
    H H38C -0.143044 0.535338 -0.050002 0.120 Uiso calc 1 . .
    C C23 -0.1563(2) 0.53131(14) 0.6036(3) 0.0762(8) Uani d 1 . .
    H H23 -0.226406 0.528106 0.587450 0.091 Uiso calc 1 . .
    C C16 0.3881(2) 0.64250(13) 0.9919(3) 0.0750(8) Uani d 1 . .
    H H16 0.348124 0.667168 1.022098 0.090 Uiso calc 1 . .
    C C4 0.6866(2) 0.73270(14) 0.4262(3) 0.0808(8) Uani d 1 . .
    H H4A 0.757287 0.736288 0.447000 0.097 Uiso calc 1 . .
    C C19 0.7121(2) 0.64069(14) 1.1580(3) 0.0842(9) Uani d 1 . .
    H H19A 0.784592 0.632894 1.184031 0.126 Uiso calc 1 . .
    H H19B 0.698488 0.683463 1.134921 0.126 Uiso calc 1 . .
    H H19C 0.689387 0.631569 1.224482 0.126 Uiso calc 1 . .
    C C22 -0.0888(3) 0.49106(13) 0.6851(3) 0.0756(8) Uani d 1 . .
    H H22 -0.113075 0.460398 0.723457 0.091 Uiso calc 1 . .
    C C2 0.5172(2) 0.76332(12) 0.3045(3) 0.0734(8) Uani d 1 . .
    H H2 0.472295 0.787680 0.241927 0.088 Uiso calc 1 . .
    C C3 0.6211(3) 0.76918(13) 0.3349(3) 0.0758(8) Uani d 1 . .
    H H3 0.647028 0.797672 0.293850 0.091 Uiso calc 1 . .
    C C21 0.0138(2) 0.49632(12) 0.7093(3) 0.0753(8) Uani d 1 . .
    H H21 0.059945 0.469357 0.764810 0.090 Uiso calc 1 . .
loop_
    _atom_site_aniso_label
    _atom_site_aniso_U_11
    _atom_site_aniso_U_22
    _atom_site_aniso_U_33
    _atom_site_aniso_U_12
    _atom_site_aniso_U_13
    _atom_site_aniso_U_23
    O1 0.0424(9) 0.0642(9) 0.0441(9) 0.0040(7) 0.0120(7) -0.0015(8)
    O3 0.0413(9) 0.0561(9) 0.0489(9) 0.0062(7) 0.0109(8) -0.0038(8)
    O4 0.0468(10) 0.0702(10) 0.0618(10) -0.0085(8) 0.0152(8) -0.0175(9)
    O2 0.0586(11) 0.0860(12) 0.0571(11) -0.0089(9) 0.0139(9) -0.0156(9)
    N2 0.0389(10) 0.0547(11) 0.0478(11) -0.0005(9) 0.0144(9) 0.0001(9)
    N7 0.0377(10) 0.0567(11) 0.0464(11) 0.0050(9) 0.0119(9) 0.0040(9)
    N3 0.0371(10) 0.0518(10) 0.0480(11) 0.0030(9) 0.0123(9) 0.0039(9)
    N5 0.0426(11) 0.0547(11) 0.0447(11) 0.0012(9) 0.0137(9) 0.0006(9)
    N1 0.0385(11) 0.0512(10) 0.0440(10) 0.0010(8) 0.0111(9) 0.0011(9)
    N6 0.0414(11) 0.0572(11) 0.0507(11) 0.0015(9) 0.0179(10) -0.0004(10)
    N8 0.0368(10) 0.0665(12) 0.0450(11) -0.0043(9) 0.0080(9) 0.0059(9)
    N4 0.0343(10) 0.0705(12) 0.0549(12) -0.0032(9) 0.0075(9) 0.0133(10)
    C8 0.0379(13) 0.0495(12) 0.0428(13) 0.0001(10) 0.0091(11) -0.0018(11)
    C7 0.0417(13) 0.0506(13) 0.0399(12) -0.0005(10) 0.0125(11) -0.0059(11)
    C27 0.0412(13) 0.0512(12) 0.0421(12) 0.0017(11) 0.0120(11) -0.0016(11)
    C32 0.0438(13) 0.0502(13) 0.0432(13) 0.0048(10) 0.0166(11) 0.0055(11)
    C26 0.0412(13) 0.0526(13) 0.0411(12) 0.0001(11) 0.0146(11) -0.0043(11)
    C33 0.0442(13) 0.0498(12) 0.0460(13) 0.0000(10) 0.0164(11) 0.0069(11)
    C37 0.0458(14) 0.0527(13) 0.0455(13) -0.0007(11) 0.0158(11) 0.0014(11)
    C6 0.0472(14) 0.0494(12) 0.0454(13) -0.0025(11) 0.0169(11) -0.0059(11)
    C13 0.0490(14) 0.0554(13) 0.0456(13) 0.0051(11) 0.0203(12) 0.0068(11)
    C28 0.0436(13) 0.0534(13) 0.0507(14) -0.0037(11) 0.0137(11) 0.0077(11)
    C25 0.0521(14) 0.0550(13) 0.0430(13) -0.0030(11) 0.0200(12) -0.0063(11)
    C11 0.0438(13) 0.0487(12) 0.0430(13) 0.0026(10) 0.0090(11) 0.0013(11)
    C30 0.0478(13) 0.0473(12) 0.0437(13) 0.0055(11) 0.0096(11) -0.0016(11)
    C9 0.0420(14) 0.0609(15) 0.0599(15) -0.0041(11) 0.0144(12) 0.0128(12)
    C14 0.0483(14) 0.0624(14) 0.0519(14) 0.0024(12) 0.0213(12) 0.0121(12)
    C34 0.0430(13) 0.0642(15) 0.0592(15) 0.0020(11) 0.0213(12) 0.0075(13)
    C29 0.0550(15) 0.0459(13) 0.0552(14) -0.0009(11) 0.0123(12) 0.0029(11)
    C18 0.0574(16) 0.0635(15) 0.0480(14) 0.0015(12) 0.0221(13) 0.0029(12)
    C36 0.0606(16) 0.0562(14) 0.0560(15) 0.0013(12) 0.0246(13) -0.0027(12)
    C12 0.0595(16) 0.0558(14) 0.0598(16) 0.0117(12) 0.0146(13) -0.0031(12)
    C10 0.0533(15) 0.0523(13) 0.0578(15) -0.0061(12) 0.0101(12) 0.0056(12)
    C35 0.0576(16) 0.0606(15) 0.0672(16) 0.0066(13) 0.0334(14) -0.0001(13)
    C5 0.0531(16) 0.0833(18) 0.0658(17) -0.0021(13) 0.0234(14) 0.0112(14)
    C1 0.0578(16) 0.0613(15) 0.0627(16) 0.0028(12) 0.0211(14) 0.0049(13)
    C31 0.0545(15) 0.0592(14) 0.0627(16) 0.0116(12) 0.0128(13) -0.0082(12)
    C20 0.0599(16) 0.0727(16) 0.0649(16) 0.0024(14) 0.0276(14) 0.0071(14)
    C24 0.0527(15) 0.0824(17) 0.0585(16) -0.0047(13) 0.0234(13) 0.0025(14)
    C15 0.0570(16) 0.0872(19) 0.0704(18) 0.0086(15) 0.0331(15) 0.0132(16)
    C17 0.081(2) 0.0726(17) 0.0567(16) -0.0002(15) 0.0342(16) -0.0012(13)
    C38 0.0663(18) 0.0786(18) 0.089(2) -0.0166(15) 0.0226(16) -0.0311(17)
    C23 0.0673(19) 0.101(2) 0.0685(19) -0.0221(17) 0.0345(16) -0.0049(17)
    C16 0.079(2) 0.0835(19) 0.078(2) 0.0133(16) 0.0480(18) 0.0033(17)
    C4 0.0661(19) 0.100(2) 0.085(2) -0.0130(17) 0.0382(18) 0.0117(19)
    C19 0.081(2) 0.104(2) 0.0644(18) -0.0348(17) 0.0222(16) -0.0262(17)
    C22 0.097(2) 0.0745(18) 0.0685(19) -0.0187(17) 0.0453(19) -0.0053(15)
    C2 0.090(2) 0.0661(16) 0.0674(19) 0.0051(15) 0.0335(17) 0.0144(14)
    C3 0.093(2) 0.0706(17) 0.079(2) -0.0091(17) 0.0497(19) 0.0045(16)
    C21 0.095(2) 0.0693(17) 0.0699(19) 0.0095(16) 0.0395(18) 0.0153(15)
_geom_special_details
;
 All esds (except the esd in the dihedral angle between two l.s. planes)
 are estimated using the full covariance matrix.  The cell esds are taken
 into account individually in the estimation of esds in distances, angles
 and torsion angles; correlations between esds in cell parameters are only
 used when they are defined by crystal symmetry.  An approximate (isotropic)
 treatment of cell esds is used for estimating esds involving l.s. planes.
;
loop_
    _geom_bond_atom_site_label_1
    _geom_bond_atom_site_label_2
    _geom_bond_site_symmetry_2
    _geom_bond_distance
    _geom_bond_publ_flag
    O1 C13 . 1.380(2) ?
    O1 C11 . 1.436(3) ?
    O3 C32 . 1.381(2) ?
    O3 C30 . 1.434(3) ?
    O4 C37 . 1.360(3) ?
    O4 C38 . 1.415(3) ?
    O2 C18 . 1.362(3) ?
    O2 C19 . 1.421(3) ?
    N2 C7 . 1.313(3) ?
    N2 N3 . 1.382(2) ?
    N7 C27 . 1.351(3) ?
    N7 N6 . 1.376(2) ?
    N7 C30 . 1.454(3) ?
    N3 C8 . 1.348(3) ?
    N3 C11 . 1.457(3) ?
    N5 C27 . 1.326(3) ?
    N5 C26 . 1.381(3) ?
    N1 C8 . 1.331(3) ?
    N1 C7 . 1.371(3) ?
    N6 C26 . 1.312(3) ?
    N8 C27 . 1.352(3) ?
    N8 C28 . 1.470(3) ?
    N8 H8 . 0.8600 ?
    N4 C8 . 1.346(3) ?
    N4 C9 . 1.460(3) ?
    N4 H4 . 0.8600 ?
    C7 C6 . 1.476(3) ?
    C32 C33 . 1.387(3) ?
    C32 C37 . 1.397(3) ?
    C26 C25 . 1.468(3) ?
    C33 C34 . 1.390(3) ?
    C33 C28 . 1.514(3) ?
    C37 C36 . 1.373(3) ?
    C6 C1 . 1.378(3) ?
    C6 C5 . 1.381(3) ?
    C13 C14 . 1.382(3) ?
    C13 C18 . 1.399(3) ?
    C28 C29 . 1.516(3) ?
    C28 H28 . 0.9800 ?
    C25 C20 . 1.371(3) ?
    C25 C24 . 1.390(3) ?
    C11 C12 . 1.499(3) ?
    C11 C10 . 1.514(3) ?
    C30 C31 . 1.504(3) ?
    C30 C29 . 1.509(3) ?
    C9 C10 . 1.511(3) ?
    C9 C14 . 1.515(3) ?
    C9 H9 . 0.9800 ?
    C14 C15 . 1.389(3) ?
    C34 C35 . 1.373(3) ?
    C34 H34 . 0.9300 ?
    C29 H29A . 0.9700 ?
    C29 H29B . 0.9700 ?
    C18 C17 . 1.376(3) ?
    C36 C35 . 1.383(3) ?
    C36 H36 . 0.9300 ?
    C12 H12A . 0.9600 ?
    C12 H12B . 0.9600 ?
    C12 H12C . 0.9600 ?
    C10 H10A . 0.9700 ?
    C10 H10B . 0.9700 ?
    C35 H35 . 0.9300 ?
    C5 C4 . 1.376(3) ?
    C5 H5A . 0.9300 ?
    C1 C2 . 1.381(3) ?
    C1 H1 . 0.9300 ?
    C31 H31A . 0.9600 ?
    C31 H31B . 0.9600 ?
    C31 H31C . 0.9600 ?
    C20 C21 . 1.381(3) ?
    C20 H20 . 0.9300 ?
    C24 C23 . 1.368(3) ?
    C24 H24 . 0.9300 ?
    C15 C16 . 1.369(4) ?
    C15 H15 . 0.9300 ?
    C17 C16 . 1.386(4) ?
    C17 H17 . 0.9300 ?
    C38 H38A . 0.9600 ?
    C38 H38B . 0.9600 ?
    C38 H38C . 0.9600 ?
    C23 C22 . 1.373(4) ?
    C23 H23 . 0.9300 ?
    C16 H16 . 0.9300 ?
    C4 C3 . 1.368(4) ?
    C4 H4A . 0.9300 ?
    C19 H19A . 0.9600 ?
    C19 H19B . 0.9600 ?
    C19 H19C . 0.9600 ?
    C22 C21 . 1.361(4) ?
    C22 H22 . 0.9300 ?
    C2 C3 . 1.369(4) ?
    C2 H2 . 0.9300 ?
    C3 H3 . 0.9300 ?
    C21 H21 . 0.9300 ?
loop_
    _geom_angle_atom_site_label_1
    _geom_angle_atom_site_label_2
    _geom_angle_atom_site_label_3
    _geom_angle_site_symmetry_1
    _geom_angle_site_symmetry_3
    _geom_angle
    _geom_angle_publ_flag
    C13 O1 C11 . . 115.72(17) ?
    C32 O3 C30 . . 115.55(16) ?
    C37 O4 C38 . . 118.28(19) ?
    C18 O2 C19 . . 118.0(2) ?
    C7 N2 N3 . . 102.06(16) ?
    C27 N7 N6 . . 109.69(17) ?
    C27 N7 C30 . . 126.41(18) ?
    N6 N7 C30 . . 123.39(17) ?
    C8 N3 N2 . . 109.23(17) ?
    C8 N3 C11 . . 126.70(18) ?
    N2 N3 C11 . . 124.07(17) ?
    C27 N5 C26 . . 102.41(18) ?
    C8 N1 C7 . . 102.05(17) ?
    C26 N6 N7 . . 102.24(17) ?
    C27 N8 C28 . . 113.71(18) ?
    C27 N8 H8 . . 123.1 ?
    C28 N8 H8 . . 123.1 ?
    C8 N4 C9 . . 114.67(18) ?
    C8 N4 H4 . . 122.7 ?
    C9 N4 H4 . . 122.7 ?
    N1 C8 N4 . . 128.6(2) ?
    N1 C8 N3 . . 110.74(18) ?
    N4 C8 N3 . . 120.62(19) ?
    N2 C7 N1 . . 115.91(19) ?
    N2 C7 C6 . . 121.35(19) ?
    N1 C7 C6 . . 122.74(19) ?
    N5 C27 N7 . . 110.24(18) ?
    N5 C27 N8 . . 129.0(2) ?
    N7 C27 N8 . . 120.78(19) ?
    O3 C32 C33 . . 123.44(19) ?
    O3 C32 C37 . . 115.06(19) ?
    C33 C32 C37 . . 121.50(19) ?
    N6 C26 N5 . . 115.36(19) ?
    N6 C26 C25 . . 121.54(19) ?
    N5 C26 C25 . . 123.1(2) ?
    C32 C33 C34 . . 117.9(2) ?
    C32 C33 C28 . . 119.68(19) ?
    C34 C33 C28 . . 122.3(2) ?
    O4 C37 C36 . . 126.2(2) ?
    O4 C37 C32 . . 114.56(19) ?
    C36 C37 C32 . . 119.2(2) ?
    C1 C6 C5 . . 118.4(2) ?
    C1 C6 C7 . . 121.2(2) ?
    C5 C6 C7 . . 120.3(2) ?
    O1 C13 C14 . . 123.7(2) ?
    O1 C13 C18 . . 115.3(2) ?
    C14 C13 C18 . . 121.0(2) ?
    N8 C28 C33 . . 111.22(17) ?
    N8 C28 C29 . . 107.28(18) ?
    C33 C28 C29 . . 109.47(19) ?
    N8 C28 H28 . . 109.6 ?
    C33 C28 H28 . . 109.6 ?
    C29 C28 H28 . . 109.6 ?
    C20 C25 C24 . . 117.7(2) ?
    C20 C25 C26 . . 121.8(2) ?
    C24 C25 C26 . . 120.4(2) ?
    O1 C11 N3 . . 109.16(16) ?
    O1 C11 C12 . . 105.96(18) ?
    N3 C11 C12 . . 111.61(18) ?
    O1 C11 C10 . . 109.30(18) ?
    N3 C11 C10 . . 105.88(18) ?
    C12 C11 C10 . . 114.85(18) ?
    O3 C30 N7 . . 107.77(16) ?
    O3 C30 C31 . . 105.15(18) ?
    N7 C30 C31 . . 111.67(18) ?
    O3 C30 C29 . . 110.02(18) ?
    N7 C30 C29 . . 106.40(18) ?
    C31 C30 C29 . . 115.63(18) ?
    N4 C9 C10 . . 107.63(19) ?
    N4 C9 C14 . . 111.05(18) ?
    C10 C9 C14 . . 109.61(19) ?
    N4 C9 H9 . . 109.5 ?
    C10 C9 H9 . . 109.5 ?
    C14 C9 H9 . . 109.5 ?
    C13 C14 C15 . . 118.7(2) ?
    C13 C14 C9 . . 119.5(2) ?
    C15 C14 C9 . . 121.7(2) ?
    C35 C34 C33 . . 120.7(2) ?
    C35 C34 H34 . . 119.6 ?
    C33 C34 H34 . . 119.6 ?
    C30 C29 C28 . . 108.22(17) ?
    C30 C29 H29A . . 110.1 ?
    C28 C29 H29A . . 110.1 ?
    C30 C29 H29B . . 110.1 ?
    C28 C29 H29B . . 110.1 ?
    H29A C29 H29B . . 108.4 ?
    O2 C18 C17 . . 125.6(2) ?
    O2 C18 C13 . . 115.3(2) ?
    C17 C18 C13 . . 119.1(2) ?
    C37 C36 C35 . . 119.7(2) ?
    C37 C36 H36 . . 120.1 ?
    C35 C36 H36 . . 120.1 ?
    C11 C12 H12A . . 109.5 ?
    C11 C12 H12B . . 109.5 ?
    H12A C12 H12B . . 109.5 ?
    C11 C12 H12C . . 109.5 ?
    H12A C12 H12C . . 109.5 ?
    H12B C12 H12C . . 109.5 ?
    C9 C10 C11 . . 108.04(18) ?
    C9 C10 H10A . . 110.1 ?
    C11 C10 H10A . . 110.1 ?
    C9 C10 H10B . . 110.1 ?
    C11 C10 H10B . . 110.1 ?
    H10A C10 H10B . . 108.4 ?
    C34 C35 C36 . . 120.9(2) ?
    C34 C35 H35 . . 119.5 ?
    C36 C35 H35 . . 119.5 ?
    C4 C5 C6 . . 120.8(3) ?
    C4 C5 H5A . . 119.6 ?
    C6 C5 H5A . . 119.6 ?
    C6 C1 C2 . . 120.5(2) ?
    C6 C1 H1 . . 119.8 ?
    C2 C1 H1 . . 119.8 ?
    C30 C31 H31A . . 109.5 ?
    C30 C31 H31B . . 109.5 ?
    H31A C31 H31B . . 109.5 ?
    C30 C31 H31C . . 109.5 ?
    H31A C31 H31C . . 109.5 ?
    H31B C31 H31C . . 109.5 ?
    C25 C20 C21 . . 121.4(2) ?
    C25 C20 H20 . . 119.3 ?
    C21 C20 H20 . . 119.3 ?
    C23 C24 C25 . . 120.8(3) ?
    C23 C24 H24 . . 119.6 ?
    C25 C24 H24 . . 119.6 ?
    C16 C15 C14 . . 120.5(3) ?
    C16 C15 H15 . . 119.8 ?
    C14 C15 H15 . . 119.8 ?
    C18 C17 C16 . . 119.8(3) ?
    C18 C17 H17 . . 120.1 ?
    C16 C17 H17 . . 120.1 ?
    O4 C38 H38A . . 109.5 ?
    O4 C38 H38B . . 109.5 ?
    H38A C38 H38B . . 109.5 ?
    O4 C38 H38C . . 109.5 ?
    H38A C38 H38C . . 109.5 ?
    H38B C38 H38C . . 109.5 ?
    C24 C23 C22 . . 120.4(3) ?
    C24 C23 H23 . . 119.8 ?
    C22 C23 H23 . . 119.8 ?
    C15 C16 C17 . . 120.7(3) ?
    C15 C16 H16 . . 119.6 ?
    C17 C16 H16 . . 119.6 ?
    C3 C4 C5 . . 120.5(3) ?
    C3 C4 H4A . . 119.8 ?
    C5 C4 H4A . . 119.8 ?
    O2 C19 H19A . . 109.5 ?
    O2 C19 H19B . . 109.5 ?
    H19A C19 H19B . . 109.5 ?
    O2 C19 H19C . . 109.5 ?
    H19A C19 H19C . . 109.5 ?
    H19B C19 H19C . . 109.5 ?
    C21 C22 C23 . . 119.6(3) ?
    C21 C22 H22 . . 120.2 ?
    C23 C22 H22 . . 120.2 ?
    C3 C2 C1 . . 120.6(3) ?
    C3 C2 H2 . . 119.7 ?
    C1 C2 H2 . . 119.7 ?
    C4 C3 C2 . . 119.3(3) ?
    C4 C3 H3 . . 120.3 ?
    C2 C3 H3 . . 120.3 ?
    C22 C21 C20 . . 120.0(3) ?
    C22 C21 H21 . . 120.0 ?
    C20 C21 H21 . . 120.0 ?
loop_
    _geom_torsion_atom_site_label_1
    _geom_torsion_atom_site_label_2
    _geom_torsion_atom_site_label_3
    _geom_torsion_atom_site_label_4
    _geom_torsion_site_symmetry_1
    _geom_torsion_site_symmetry_2
    _geom_torsion_site_symmetry_3
    _geom_torsion_site_symmetry_4
    _geom_torsion
    _geom_torsion_publ_flag
    C7 N2 N3 C8 . . . . -0.6(2) ?
    C7 N2 N3 C11 . . . . 179.45(18) ?
    C27 N7 N6 C26 . . . . 1.6(2) ?
    C30 N7 N6 C26 . . . . 173.82(18) ?
    C7 N1 C8 N4 . . . . -179.8(2) ?
    C7 N1 C8 N3 . . . . -0.7(2) ?
    C9 N4 C8 N1 . . . . -164.4(2) ?
    C9 N4 C8 N3 . . . . 16.5(3) ?
    N2 N3 C8 N1 . . . . 0.9(2) ?
    C11 N3 C8 N1 . . . . -179.18(17) ?
    N2 N3 C8 N4 . . . . -179.95(18) ?
    C11 N3 C8 N4 . . . . 0.0(3) ?
    N3 N2 C7 N1 . . . . 0.1(2) ?
    N3 N2 C7 C6 . . . . -179.56(18) ?
    C8 N1 C7 N2 . . . . 0.3(2) ?
    C8 N1 C7 C6 . . . . -179.96(19) ?
    C26 N5 C27 N7 . . . . 2.3(2) ?
    C26 N5 C27 N8 . . . . -176.9(2) ?
    N6 N7 C27 N5 . . . . -2.6(2) ?
    C30 N7 C27 N5 . . . . -174.52(18) ?
    N6 N7 C27 N8 . . . . 176.73(18) ?
    C30 N7 C27 N8 . . . . 4.8(3) ?
    C28 N8 C27 N5 . . . . 157.9(2) ?
    C28 N8 C27 N7 . . . . -21.2(3) ?
    C30 O3 C32 C33 . . . . -15.9(3) ?
    C30 O3 C32 C37 . . . . 164.59(18) ?
    N7 N6 C26 N5 . . . . -0.1(2) ?
    N7 N6 C26 C25 . . . . -178.34(18) ?
    C27 N5 C26 N6 . . . . -1.4(2) ?
    C27 N5 C26 C25 . . . . 176.84(19) ?
    O3 C32 C33 C34 . . . . -178.85(19) ?
    C37 C32 C33 C34 . . . . 0.6(3) ?
    O3 C32 C33 C28 . . . . 3.5(3) ?
    C37 C32 C33 C28 . . . . -177.07(19) ?
    C38 O4 C37 C36 . . . . 1.7(3) ?
    C38 O4 C37 C32 . . . . -178.6(2) ?
    O3 C32 C37 O4 . . . . -1.5(3) ?
    C33 C32 C37 O4 . . . . 179.01(19) ?
    O3 C32 C37 C36 . . . . 178.25(19) ?
    C33 C32 C37 C36 . . . . -1.3(3) ?
    N2 C7 C6 C1 . . . . 171.0(2) ?
    N1 C7 C6 C1 . . . . -8.7(3) ?
    N2 C7 C6 C5 . . . . -10.1(3) ?
    N1 C7 C6 C5 . . . . 170.2(2) ?
    C11 O1 C13 C14 . . . . 12.7(3) ?
    C11 O1 C13 C18 . . . . -166.98(18) ?
    C27 N8 C28 C33 . . . . -67.2(2) ?
    C27 N8 C28 C29 . . . . 52.5(2) ?
    C32 C33 C28 N8 . . . . 95.9(2) ?
    C34 C33 C28 N8 . . . . -81.7(2) ?
    C32 C33 C28 C29 . . . . -22.5(3) ?
    C34 C33 C28 C29 . . . . 159.9(2) ?
    N6 C26 C25 C20 . . . . 175.8(2) ?
    N5 C26 C25 C20 . . . . -2.2(3) ?
    N6 C26 C25 C24 . . . . -1.6(3) ?
    N5 C26 C25 C24 . . . . -179.7(2) ?
    C13 O1 C11 N3 . . . . 69.0(2) ?
    C13 O1 C11 C12 . . . . -170.65(17) ?
    C13 O1 C11 C10 . . . . -46.4(2) ?
    C8 N3 C11 O1 . . . . -99.3(2) ?
    N2 N3 C11 O1 . . . . 80.7(2) ?
    C8 N3 C11 C12 . . . . 143.9(2) ?
    N2 N3 C11 C12 . . . . -36.1(3) ?
    C8 N3 C11 C10 . . . . 18.3(3) ?
    N2 N3 C11 C10 . . . . -161.78(18) ?
    C32 O3 C30 N7 . . . . -68.6(2) ?
    C32 O3 C30 C31 . . . . 172.12(17) ?
    C32 O3 C30 C29 . . . . 47.0(2) ?
    C27 N7 C30 O3 . . . . 97.7(2) ?
    N6 N7 C30 O3 . . . . -73.2(2) ?
    C27 N7 C30 C31 . . . . -147.3(2) ?
    N6 N7 C30 C31 . . . . 41.8(3) ?
    C27 N7 C30 C29 . . . . -20.3(3) ?
    N6 N7 C30 C29 . . . . 168.82(18) ?
    C8 N4 C9 C10 . . . . -50.3(2) ?
    C8 N4 C9 C14 . . . . 69.7(2) ?
    O1 C13 C14 C15 . . . . -176.4(2) ?
    C18 C13 C14 C15 . . . . 3.3(3) ?
    O1 C13 C14 C9 . . . . 1.1(3) ?
    C18 C13 C14 C9 . . . . -179.18(19) ?
    N4 C9 C14 C13 . . . . -99.0(2) ?
    C10 C9 C14 C13 . . . . 19.8(3) ?
    N4 C9 C14 C15 . . . . 78.5(3) ?
    C10 C9 C14 C15 . . . . -162.7(2) ?
    C32 C33 C34 C35 . . . . 0.3(3) ?
    C28 C33 C34 C35 . . . . 178.0(2) ?
    O3 C30 C29 C28 . . . . -66.0(2) ?
    N7 C30 C29 C28 . . . . 50.4(2) ?
    C31 C30 C29 C28 . . . . 175.05(19) ?
    N8 C28 C29 C30 . . . . -69.0(2) ?
    C33 C28 C29 C30 . . . . 51.8(2) ?
    C19 O2 C18 C17 . . . . -4.9(4) ?
    C19 O2 C18 C13 . . . . 174.5(2) ?
    O1 C13 C18 O2 . . . . -3.6(3) ?
    C14 C13 C18 O2 . . . . 176.7(2) ?
    O1 C13 C18 C17 . . . . 175.9(2) ?
    C14 C13 C18 C17 . . . . -3.8(3) ?
    O4 C37 C36 C35 . . . . -179.4(2) ?
    C32 C37 C36 C35 . . . . 0.9(3) ?
    N4 C9 C10 C11 . . . . 69.0(2) ?
    C14 C9 C10 C11 . . . . -51.9(2) ?
    O1 C11 C10 C9 . . . . 66.9(2) ?
    N3 C11 C10 C9 . . . . -50.6(2) ?
    C12 C11 C10 C9 . . . . -174.19(19) ?
    C33 C34 C35 C36 . . . . -0.6(4) ?
    C37 C36 C35 C34 . . . . 0.0(4) ?
    C1 C6 C5 C4 . . . . 0.1(4) ?
    C7 C6 C5 C4 . . . . -178.8(2) ?
    C5 C6 C1 C2 . . . . 0.2(4) ?
    C7 C6 C1 C2 . . . . 179.1(2) ?
    C24 C25 C20 C21 . . . . 0.1(4) ?
    C26 C25 C20 C21 . . . . -177.4(2) ?
    C20 C25 C24 C23 . . . . 0.1(3) ?
    C26 C25 C24 C23 . . . . 177.7(2) ?
    C13 C14 C15 C16 . . . . -0.5(4) ?
    C9 C14 C15 C16 . . . . -178.0(2) ?
    O2 C18 C17 C16 . . . . -179.1(2) ?
    C13 C18 C17 C16 . . . . 1.5(4) ?
    C25 C24 C23 C22 . . . . -0.5(4) ?
    C14 C15 C16 C17 . . . . -1.8(4) ?
    C18 C17 C16 C15 . . . . 1.2(4) ?
    C6 C5 C4 C3 . . . . -0.1(4) ?
    C24 C23 C22 C21 . . . . 0.7(4) ?
    C6 C1 C2 C3 . . . . -0.6(4) ?
    C5 C4 C3 C2 . . . . -0.3(4) ?
    C1 C2 C3 C4 . . . . 0.7(4) ?
    C23 C22 C21 C20 . . . . -0.4(4) ?
    C25 C20 C21 C22 . . . . 0.0(4) ?
loop_
    _geom_hbond_atom_site_label_D
    _geom_hbond_atom_site_label_H
    _geom_hbond_atom_site_label_A
    _geom_hbond_site_symmetry_A
    _geom_hbond_distance_DH
    _geom_hbond_distance_HA
    _geom_hbond_distance_DA
    _geom_hbond_angle_DHA
    _geom_hbond_publ_flag
    N4 H4 N5 . 0.86 2.18 2.958(3) 150.3 yes
    N8 H8 N1 . 0.86 2.33 3.025(2) 138.6 yes
    C31 H31A O4 4_576 0.96 2.59 3.471(3) 152.0 yes
    C38 H38A O1 1_454 0.96 2.56 3.489(3) 162.0 yes
    C12 H12A Cg1 3_656 0.96 2.67 3.613(3) 172 yes
_shelx_hkl_file
;
  -3   0   0    1.45    2.84   0
   3   0   0    0.95    2.84   0
   4   0   0  197.54    5.80   0
  -4   0   0  196.53    5.71   0
  -5   0   0    4.93    2.18   0
   5   0   0    5.05    2.23   0
  -6   0   0  680.97    8.58   0
   6   0   0  705.35    8.92   0
  -7   0   0   46.66    2.95   0
   7   0   0   47.01    2.91   0
  -8   0   0   71.60    3.21   0
   8   0   0   71.63    3.12   0
  -9   0   0    1.20    2.05   0
   9   0   0    1.40    2.02   0
 -10   0   0   21.45    2.99   0
  10   0   0   23.49    2.54   0
 -11   0   0   72.70    3.14   0
  11   0   0   74.19    3.15   0
  12   0   0    3.35    2.20   0
 -12   0   0    2.02    2.23   0
 -13   0   0   72.29    3.53   0
  13   0   0   73.93    3.35   0
 -14   0   0    0.82    3.00   0
  14   0   0    2.37    2.46   0
  15   0   0    0.87    3.28   0
 -15   0   0    0.76    2.71   0
 -16   0   0    1.11    3.33   0
  16   0   0    2.27    3.43   0
   1  -1   0   49.57    5.66   0
  -2  -1   0  555.82   15.23   0
   2  -1   0  545.20   10.57   0
   2   1   0  599.78   15.21   0
  -2   1   0  534.95   10.60   0
   3  -1   0    5.44    2.90   0
   3   1   0    5.28    3.47   0
  -3   1   0    4.26    2.88   0
  -3  -1   0    5.59    3.49   0
  -4   1   0  245.40    5.79   0
   4   1   0  253.83    7.18   0
   4  -1   0  248.02    5.59   0
  -4  -1   0  242.07    6.85   0
  -5   1   0  118.29    3.96   0
  -5  -1   0  121.31    4.62   0
   5   1   0  123.58    4.62   0
   5  -1   0  125.71    4.06   0
  -6  -1   0  120.85    4.62   0
  -6   1   0  114.38    3.81   0
   6  -1   0  118.77    3.88   0
   6   1   0  120.69    4.35   0
   7   1   0   74.46    3.52   0
  -7  -1   0   76.90    3.61   0
  -7   1   0   74.48    3.18   0
   7  -1   0   71.19    2.73   0
  -8  -1   0   34.57    2.73   0
   8  -1   0   33.05    2.43   0
  -8   1   0   34.17    2.45   0
   8   1   0   33.98    3.07   0
  -9  -1   0   11.93    2.28   0
  -9   1   0   14.10    2.23   0
   9  -1   0   15.01    2.30   0
   9   1   0   14.54    2.75   0
 -10  -1   0    1.30    2.12   0
 -10   1   0   -0.02    2.12   0
  10   1   0    1.39    2.58   0
  10  -1   0   -0.08    2.14   0
  11  -1   0   21.86    2.42   0
 -11  -1   0   19.40    2.54   0
  11   1   0   21.17    2.96   0
 -11   1   0   20.72    2.45   0
 -12  -1   0    3.19    2.14   0
  12  -1   0    3.08    2.42   0
 -12   1   0    4.17    2.31   0
  12   1   0    2.89    2.14   0
  13   1   0   22.17    2.71   0
 -13   1   0   22.63    2.68   0
  13  -1   0   21.70    2.63   0
 -13  -1   0   22.44    2.81   0
 -14   1   0    4.45    2.53   0
 -14  -1   0    4.96    3.03   0
  14   1   0    3.11    2.49   0
  14  -1   0    3.25    3.11   0
  15  -1   0    2.26    2.51   0
 -15  -1   0    1.97    3.34   0
  15   1   0    0.90    2.60   0
 -15   1   0   -0.08    2.73   0
 -16  -1   0    7.46    3.66   0
  16   1   0    9.10    3.42   0
 -16   1   0    6.29    2.88   0
  16  -1   0    6.07    2.78   0
   0  -2   0   22.37    4.78   0
  -1   2   0 1201.95   15.38   0
  -1  -2   0 1237.77   21.25   0
   1   2   0 1219.74   21.57   0
   1  -2   0 1173.06   15.34   0
  -2   2   0   15.01    3.53   0
   2   2   0   16.12    4.41   0
   2  -2   0   13.89    2.72   0
  -3  -2   0    8.80    3.69   0
  -3   2   0    0.17    2.76   0
   3   2   0    0.48    3.17   0
   3  -2   0    0.56    1.97   0
   4   2   0  129.84    5.71   0
   4  -2   0  125.10    4.24   0
  -4  -2   0  129.70    5.82   0
  -4   2   0  122.38    4.16   0
   5   2   0   53.82    3.89   0
  -5  -2   0   50.48    3.72   0
  -5   2   0   51.50    3.09   0
   5  -2   0   50.11    3.03   0
   6   2   0   37.86    3.16   0
   6  -2   0   39.06    2.82   0
  -6   2   0   38.61    2.81   0
  -6  -2   0   40.67    3.65   0
  -7  -2   0   61.99    3.84   0
   7  -2   0   59.27    2.85   0
  -7   2   0   62.13    2.97   0
   7   2   0   60.45    3.45   0
   8  -2   0    5.45    2.08   0
   8   2   0    5.62    2.57   0
  -8  -2   0    4.99    2.59   0
  -8   2   0    4.43    2.05   0
   9  -2   0    1.66    2.20   0
   9   2   0    0.60    2.64   0
  -9  -2   0    1.09    2.53   0
  -9   2   0    0.51    1.94   0
  10   2   0    3.61    2.72   0
  10  -2   0    5.18    2.21   0
 -10   2   0    4.06    2.22   0
 -10  -2   0    4.78    2.14   0
  11   2   0   13.95    2.49   0
 -11  -2   0   11.10    2.43   0
  11  -2   0   14.50    2.40   0
 -11   2   0   10.36    2.35   0
  12   2   0   29.80    2.93   0
 -12  -2   0   31.51    3.38   0
  12  -2   0   30.96    2.77   0
 -12   2   0   29.70    2.72   0
 -13  -2   0    2.11    3.03   0
  13   2   0    0.79    2.44   0
 -13   2   0    1.84    2.33   0
  13  -2   0    2.26    2.33   0
 -14   2   0    5.83    2.59   0
 -14  -2   0    4.25    3.02   0
  14  -2   0    3.43    2.56   0
  14   2   0    4.43    3.11   0
  15   2   0    1.15    3.22   0
 -15  -2   0    1.11    3.42   0
 -15   2   0    0.43    2.61   0
  15  -2   0    0.01    2.58   0
  16  -2   0    1.56    2.73   0
 -16  -2   0    0.56    4.16   0
 -16   2   0    2.40    3.46   0
  16   2   0    0.54    3.27   0
   1  -3   0   27.96    3.04   0
   1   3   0   30.82    4.21   0
  -1  -3   0   30.65    4.21   0
  -1   3   0   30.47    3.89   0
   2   3   0  982.92   16.23   0
   2  -3   0  932.44   10.43   0
  -2   3   0  945.26   10.47   0
   3   3   0   53.63    4.82   0
  -3   3   0   44.02    2.80   0
   3  -3   0   48.68    2.93   0
  -4   3   0  850.90    8.94   0
   4  -3   0  904.73    9.01   0
  -4  -3   0  938.73   15.29   0
   4   3   0  963.41   14.97   0
   5  -3   0   39.79    2.85   0
  -5  -3   0   43.69    4.04   0
  -5   3   0   40.21    2.36   0
   5   3   0   41.43    3.77   0
  -6  -3   0  354.35    8.13   0
   6   3   0  360.90    7.81   0
   6  -3   0  348.40    5.33   0
  -6   3   0  351.54    5.40   0
   7  -3   0   35.03    2.52   0
   7   3   0   35.60    2.89   0
  -7   3   0   34.08    2.51   0
  -7  -3   0   34.27    2.95   0
  -8   3   0    9.61    2.13   0
   8   3   0   10.57    2.39   0
   8  -3   0   13.79    2.26   0
  -8  -3   0   12.93    2.82   0
  -9  -3   0    2.30    2.11   0
   9  -3   0    1.54    2.06   0
   9   3   0    0.94    2.61   0
  -9   3   0    1.65    2.01   0
 -10  -3   0    2.52    2.64   0
  10   3   0    2.37    2.68   0
 -10   3   0    3.12    2.11   0
  10  -3   0    1.84    2.20   0
  11  -3   0    7.92    1.69   0
 -11  -3   0    6.77    2.25   0
 -11   3   0    8.36    2.37   0
  11   3   0    6.47    2.82   0
  12  -3   0   52.60    3.13   0
 -12  -3   0   50.29    3.94   0
 -12   3   0   46.66    2.95   0
  12   3   0   51.18    3.85   0
 -13   3   0    6.09    2.42   0
  13   3   0    6.41    3.13   0
  13  -3   0    5.83    2.43   0
 -13  -3   0    5.89    3.25   0
 -14  -3   0    4.92    3.28   0
  14   3   0    5.39    3.03   0
 -14   3   0    4.68    2.67   0
  14  -3   0    5.74    2.57   0
 -15   3   0    4.87    2.76   0
  15  -3   0    2.92    2.57   0
  15   3   0    3.12    3.89   0
 -16   3   0    3.34    2.76   0
  16  -3   0    0.91    3.36   0
   0  -4   0  383.27    7.67   0
   0   4   0  363.99    7.46   0
  -1   4   0   20.64    2.63   0
  -1  -4   0   25.05    3.56   0
   1   4   0   23.64    3.50   0
   1  -4   0   23.91    2.63   0
   2   4   0   17.98    3.33   0
   2  -4   0   17.39    3.03   0
  -2   4   0   17.73    3.09   0
   3  -4   0    1.62    1.80   0
   3   4   0    0.66    2.49   0
  -3   4   0    0.13    1.79   0
   3   4   0   -0.15    3.07   0
  -4   4   0   17.50    1.97   0
   4   4   0   20.66    3.51   0
   4  -4   0   16.46    1.92   0
   5  -4   0    1.04    1.57   0
  -5   4   0    0.42    2.16   0
   5   4   0    0.05    2.47   0
  -6   4   0   42.14    2.28   0
  -6  -4   0   44.46    3.92   0
   6   4   0   43.02    3.33   0
   6  -4   0   44.92    2.75   0
   7   4   0   60.32    3.78   0
   7  -4   0   57.20    2.92   0
  -7  -4   0   61.45    4.01   0
  -7   4   0   58.88    2.47   0
  -8  -4   0   64.58    4.09   0
   8  -4   0   56.90    2.30   0
  -8   4   0   60.67    2.43   0
   8   4   0   59.25    3.77   0
  -9   4   0    3.15    1.53   0
  -9  -4   0    3.00    2.70   0
   9  -4   0    3.75    2.17   0
   9   4   0    3.35    2.66   0
 -10  -4   0    1.59    2.88   0
  10   4   0    0.70    2.60   0
  10  -4   0   -0.08    2.22   0
 -10   4   0    1.05    2.13   0
 -11  -4   0   26.10    3.37   0
  11   4   0   27.30    3.29   0
  11  -4   0   25.99    2.53   0
 -11   4   0   22.91    2.52   0
  12  -4   0    4.63    2.40   0
  12   4   0    4.46    3.16   0
 -12   4   0    4.59    2.52   0
 -12  -4   0    3.99    3.16   0
  13  -4   0   23.83    2.66   0
 -13   4   0   26.18    2.67   0
  13   4   0   23.68    3.92   0
 -14   4   0    0.72    2.55   0
  14  -4   0    1.12    1.85   0
  14   4   0    0.70    3.42   0
  15  -4   0    1.61    2.56   0
 -15   4   0    1.45    2.62   0
 -16   4   0    1.58    2.93   0
  16  -4   0    2.60    2.82   0
  -1   5   0   82.96    3.46   0
   1   5   0   93.56    3.93   0
  -1  -5   0  105.16    4.49   0
   1  -5   0   95.43    4.02   0
  -2  -5   0   55.95    3.26   0
   2   5   0   54.31    3.77   0
   2  -5   0   53.54    3.27   0
  -2   5   0   54.04    2.79   0
   3  -5   0  119.36    3.40   0
  -3   5   0  123.14    3.46   0
   3   5   0  127.96    5.01   0
  -4   5   0  425.64    5.68   0
   4  -5   0  411.14    5.70   0
   4   5   0  475.25    9.18   0
   4   5   0  457.12    9.21   0
   5  -5   0   18.38    2.55   0
  -5   5   0   19.25    2.00   0
   5   5   0   20.65    3.13   0
   6  -5   0   23.79    2.49   0
   6   5   0   23.78    3.26   0
  -6   5   0   24.61    2.58   0
   7  -5   0   32.15    2.36   0
  -7   5   0   32.89    2.57   0
   7   5   0   33.04    3.42   0
   8  -5   0   19.82    2.31   0
   8   5   0   20.15    3.17   0
  -8   5   0   20.39    2.27   0
   9   5   0    1.10    2.63   0
  -9   5   0    0.62    1.52   0
   9  -5   0    1.55    1.60   0
  10   5   0   23.70    3.73   0
 -10   5   0   23.25    2.43   0
  10  -5   0   23.29    2.38   0
  11  -5   0   15.63    2.47   0
 -11   5   0   13.98    2.53   0
  11   5   0   13.18    2.96   0
  12   5   0   14.04    3.75   0
 -12   5   0   13.57    2.62   0
  12  -5   0   10.88    2.58   0
  13   5   0    4.13    3.99   0
 -13   5   0    3.73    2.45   0
  13  -5   0    4.86    2.39   0
 -14   5   0    1.40    2.57   0
  14  -5   0   -0.53    2.55   0
 -15   5   0    0.35    2.57   0
  15  -5   0    2.59    2.65   0
  16  -5   0    0.69    2.62   0
 -16   5   0    0.61    2.75   0
   0   6   0  137.67    3.96   0
   0  -6   0  164.44    4.62   0
  -1   6   0  220.71    4.57   0
   1  -6   0  233.02    4.52   0
   1   6   0  251.53    5.70   0
  -1  -6   0  246.37    5.33   0
  -2   6   0   28.48    2.62   0
  -2  -6   0   29.04    2.92   0
   2  -6   0   27.41    2.65   0
   2   6   0   27.55    2.97   0
   3   6   0   16.23    2.58   0
   3  -6   0   16.72    1.88   0
  -3   6   0   16.53    1.86   0
  -4   6   0    3.59    2.38   0
   4  -6   0    3.52    1.73   0
   4   6   0    3.77    2.27   0
   4   6   0    3.18    2.64   0
   5   6   0    3.26    2.16   0
   5   6   0    7.14    2.73   0
   5  -6   0    5.99    2.32   0
  -5   6   0    7.84    2.32   0
   6   6   0  105.13    4.78   0
  -6   6   0   96.30    3.11   0
   6  -6   0   91.47    3.10   0
   6   6   0  104.46    4.69   0
  -7   6   0    1.11    1.55   0
   7  -6   0    1.68    1.56   0
   7   6   0    1.91    2.54   0
   8  -6   0    3.59    1.57   0
   8   6   0    4.75    3.18   0
  -8   6   0    5.56    1.51   0
   9  -6   0    3.55    2.25   0
   9   6   0    2.23    2.72   0
  -9   6   0    3.03    2.23   0
  10   6   0   -0.66    3.57   0
  10  -6   0   -0.05    1.48   0
 -10   6   0    2.35    2.31   0
 -11   6   0    3.03    2.27   0
  11  -6   0    6.86    2.32   0
  11   6   0    5.91    3.81   0
  12   6   0   41.76    6.72   0
  12  -6   0   41.12    2.83   0
  12   6   0   25.31    5.27   0
 -12   6   0   39.18    2.26   0
  13  -6   0    4.80    2.38   0
 -13   6   0    4.88    2.53   0
 -14   6   0    0.93    2.46   0
  14  -6   0   -0.40    2.41   0
  15  -6   0    0.78    2.64   0
 -15   6   0    2.56    2.70   0
  16  -6   0   -0.71    2.88   0
 -16   6   0    1.14    2.71   0
   1  -7   0   65.51    2.62   0
  -1   7   0   64.55    2.68   0
   1   7   0   72.15    3.55   0
  -1  -7   0   70.80    3.55   0
   2   7   0   14.98    2.59   0
   2  -7   0   15.90    2.31   0
  -2   7   0   13.76    2.27   0
  -2  -7   0   15.26    2.48   0
   3   7   0    4.83    2.23   0
  -3   7   0    6.04    2.18   0
   3  -7   0    4.61    1.60   0
  -4   7   0  119.29    3.07   0
   4   7   0  121.18    4.28   0
   4  -7   0  118.82    3.07   0
   5   7   0   33.51    2.99   0
   5  -7   0   35.51    2.58   0
  -5   7   0   32.04    2.03   0
   5   7   0   34.46    3.11   0
  -6   7   0    1.98    2.10   0
   6   7   0    0.39    2.02   0
   6   7   0    0.49    2.52   0
   6  -7   0    1.41    2.24   0
   7  -7   0   14.71    2.32   0
   7   7   0   14.33    2.92   0
  -7   7   0   13.71    2.29   0
   7   7   0   14.69    2.93   0
  -8   7   0   17.26    1.79   0
   8  -7   0   16.33    2.35   0
   8   7   0   17.56    3.56   0
   8   7   0   18.87    3.57   0
   9   7   0   13.77    3.86   0
   9  -7   0   13.83    2.35   0
   9   7   0   12.77    3.33   0
  -9   7   0   14.90    2.34   0
  10   7   0   38.86    4.74   0
  10   7   0   37.98    4.80   0
 -10   7   0   39.69    2.52   0
  10  -7   0   35.74    2.03   0
 -11   7   0   47.00    2.15   0
  11  -7   0   51.87    2.80   0
 -12   7   0   34.71    2.66   0
  12  -7   0   30.22    2.67   0
 -13   7   0   -1.27    2.39   0
  13  -7   0    0.65    2.38   0
 -14   7   0    0.21    2.56   0
  14  -7   0    0.63    2.64   0
 -15   7   0    2.45    2.56   0
  15  -7   0    2.12    2.85   0
  16  -7   0    1.77    2.89   0
   0   8   0   43.37    2.34   0
   0  -8   0   44.89    2.36   0
   1   8   0   21.68    2.05   0
  -1   8   0   20.73    2.40   0
  -1  -8   0   22.26    2.02   0
   1  -8   0   23.37    2.42   0
   2  -8   0    0.12    1.51   0
  -2   8   0   -0.20    2.05   0
  -2  -8   0   -0.20    2.18   0
   2   8   0    0.10    2.12   0
  -3   8   0    0.69    1.47   0
   3   8   0    1.79    2.04   0
   3  -8   0    0.46    1.43   0
  -4   8   0    3.29    2.06   0
   4   8   0    2.77    2.27   0
   4  -8   0    1.74    2.03   0
   5   8   0    9.26    2.37   0
  -5   8   0    8.99    1.70   0
   5   8   0    8.30    2.35   0
   5  -8   0    9.48    1.66   0
   6   8   0    1.15    2.17   0
  -6   8   0    3.49    2.15   0
   6  -8   0    2.79    1.60   0
   6   8   0    2.07    2.54   0
  -7   8   0   35.58    1.98   0
   7   8   0   38.91    3.55   0
   7   8   0   37.33    3.53   0
   7  -8   0   33.32    1.95   0
   8   8   0   25.63    3.62   0
  -8   8   0   26.69    2.46   0
   8   8   0   25.00    3.34   0
   8  -8   0   24.18    1.89   0
   9  -8   0    1.55    1.63   0
  -9   8   0   -0.30    1.52   0
   9   8   0    0.26    3.08   0
   9   8   0    0.92    3.00   0
 -10   8   0    4.83    2.23   0
  10  -8   0    3.39    1.60   0
  10   8   0    3.37    4.68   0
  10   8   0    3.86    4.60   0
  11  -8   0    9.76    2.32   0
 -11   8   0    6.12    2.32   0
  12  -8   0    0.35    2.29   0
 -12   8   0    1.27    2.39   0
 -13   8   0    5.19    2.39   0
  13  -8   0    4.50    2.52   0
  14  -8   0    1.72    2.52   0
 -14   8   0    1.25    2.59   0
 -15   8   0    0.27    1.87   0
  15  -8   0   -0.35    2.00   0
   1  -9   0    0.57    1.48   0
  -1   9   0    0.28    1.46   0
   1   9   0    0.51    2.16   0
  -1  -9   0   -0.97    2.12   0
   2   9   0    5.39    2.17   0
   2  -9   0    4.96    1.54   0
  -2  -9   0    6.15    2.26   0
  -2   9   0    8.02    2.11   0
   3  -9   0   35.03    2.41   0
   3   9   0   31.89    2.70   0
  -3  -9   0   54.46    2.99   0
  -3   9   0   31.37    1.92   0
   4  -9   0   -1.65    1.97   0
   4   9   0    0.57    2.11   0
  -4   9   0    1.32    1.39   0
   5   9   0   30.06    2.73   0
   5  -9   0   42.77    2.58   0
  -5   9   0   40.12    2.63   0
  -6   9   0   40.55    2.00   0
   6   9   0   44.95    3.05   0
   6  -9   0   44.40    2.59   0
   6   9   0   50.34    3.15   0
   7   9   0    7.68    2.79   0
  -7   9   0    5.98    1.65   0
   7   9   0    7.93    2.78   0
   7  -9   0    7.21    2.22   0
   8   9   0   15.64    3.45   0
   8   9   0   16.24    3.15   0
  -8   9   0   13.96    2.36   0
   8  -9   0   16.85    2.42   0
   9  -9   0   -0.32    1.65   0
  -9   9   0   -0.66    1.62   0
   9   9   0    0.81    3.20   0
   9   9   0    0.52    3.59   0
 -10   9   0   23.32    2.49   0
  10  -9   0   26.06    2.41   0
 -11   9   0   12.60    2.56   0
  11  -9   0   14.79    2.42   0
 -12   9   0   -0.19    2.32   0
  12  -9   0   -0.70    2.30   0
 -13   9   0    2.25    2.47   0
  13  -9   0    2.65    2.43   0
 -14   9   0   -0.49    2.65   0
  14  -9   0    0.65    2.49   0
 -15   9   0    0.29    2.84   0
  15  -9   0    3.06    2.80   0
   0 -10   0   99.92    2.86   0
   0  10   0   92.21    2.80   0
  -1 -10   0  139.95    3.26   0
  -1  10   0  127.23    3.06   0
   1 -10   0  137.65    3.04   0
   1  10   0  141.37    3.73   0
  -2 -10   0    9.83    2.27   0
   2 -10   0    7.88    2.12   0
   2  10   0    8.20    2.27   0
  -2  10   0    8.80    1.53   0
  -3  10   0   45.39    1.96   0
   3 -10   0   48.26    2.37   0
  -3 -10   0   50.56    2.83   0
   3  10   0   49.37    2.90   0
   4 -10   0   31.32    1.90   0
  -4  10   0   30.00    1.85   0
   4  10   0   30.35    2.66   0
   5  10   0    0.86    2.51   0
  -5  10   0    5.56    1.58   0
   5 -10   0    5.59    2.20   0
   6  10   0   12.78    2.82   0
   6 -10   0   12.53    1.72   0
  -6  10   0   12.27    1.74   0
   6  10   0   13.81    2.88   0
  -7  10   0   -0.61    2.16   0
   7  10   0    0.18    2.53   0
   7 -10   0    0.53    1.55   0
   7  10   0   -0.59    2.58   0
  -8  10   0   16.53    2.34   0
   8  10   0   19.49    3.07   0
   8 -10   0   19.92    2.39   0
   8  10   0   19.32    3.13   0
   9 -10   0   53.78    2.66   0
  -9  10   0   55.10    2.12   0
   9  10   0   56.78    4.68   0
   9  10   0   60.28    4.64   0
  10 -10   0   38.72    2.49   0
 -10  10   0   38.34    1.95   0
 -11  10   0   10.83    2.39   0
  11 -10   0    9.84    2.34   0
  12 -10   0    3.80    2.47   0
 -12  10   0    4.62    1.63   0
  13 -10   0    0.15    1.72   0
 -13  10   0   -0.67    2.52   0
  14 -10   0   -0.05    1.78   0
 -14  10   0   -0.62    1.76   0
 -15  10   0    5.24    2.87   0
  15 -10   0    1.69    2.01   0
   1  11   0    6.00    2.29   0
  -1  11   0    6.69    2.26   0
   1 -11   0    6.57    2.18   0
  -1 -11   0    7.99    2.29   0
  -2  11   0   73.97    2.77   0
  -2 -11   0   79.04    2.96   0
   2 -11   0   75.00    2.32   0
   2  11   0   80.14    3.09   0
  -3 -11   0   36.57    2.52   0
  -3  11   0   32.03    1.82   0
   3  11   0   32.16    2.51   0
   3 -11   0   31.12    1.74   0
   4  11   0   42.47    2.67   0
  -4  11   0   42.47    1.94   0
   4 -11   0   44.67    2.41   0
  -5  11   0    2.78    1.47   0
   5 -11   0    2.55    1.50   0
   5  11   0    2.21    2.02   0
   6  11   0   50.77    2.97   0
   6 -11   0   49.32    2.50   0
   6  11   0   55.21    3.03   0
  -6  11   0   53.41    2.03   0
  -7  11   0    3.37    1.59   0
   7 -11   0    2.85    1.90   0
   7  11   0    1.83    2.12   0
   7  11   0    1.04    2.58   0
  -8  11   0    4.93    1.71   0
   8  11   0    5.15    2.74   0
   8  11   0    4.77    2.78   0
   8 -11   0    5.94    1.60   0
   9 -11   0    8.63    2.30   0
   9  11   0    7.06    3.35   0
  -9  11   0    9.66    1.71   0
   9  11   0    7.48    3.38   0
  10 -11   0    3.32    2.34   0
  10  11   0    2.61    5.28   0
 -10  11   0    3.72    2.34   0
  11 -11   0   11.19    2.48   0
 -11  11   0   10.93    2.48   0
 -12  11   0    2.34    2.48   0
  12 -11   0    1.23    1.73   0
 -13  11   0    1.71    1.75   0
  13 -11   0    1.17    2.52   0
 -14  11   0    0.87    2.72   0
  14 -11   0    2.77    2.65   0
 -15  11   0    1.53    2.17   0
  15 -11   0    6.27    2.74   0
   0  12   0   11.91    1.84   0
   0 -12   0   11.05    1.76   0
   1  12   0    8.26    1.66   0
  -1 -12   0   10.46    2.29   0
   1 -12   0    7.89    1.64   0
  -1  12   0    9.23    2.30   0
   2  12   0    0.65    1.45   0
   2 -12   0   -1.63    2.02   0
  -2 -12   0   -0.12    2.11   0
  -2  12   0    0.41    1.37   0
   3  12   0    0.37    1.96   0
  -3 -12   0    1.13    1.94   0
   3 -12   0    1.70    1.83   0
  -3  12   0    0.86    1.95   0
  -4  12   0   40.47    1.88   0
   4  12   0   39.02    2.59   0
   4 -12   0   38.88    1.87   0
  -5  12   0    0.97    1.41   0
   5  12   0   -0.44    1.94   0
   5 -12   0    2.30    2.05   0
   6 -12   0   29.76    1.74   0
  -6  12   0   26.26    2.29   0
   6  12   0   29.10    2.62   0
   7  12   0    2.46    2.19   0
  -7  12   0    2.77    2.12   0
   7 -12   0    1.61    1.47   0
   7  12   0    2.42    2.22   0
  -8  12   0    6.28    2.15   0
   8 -12   0    2.55    1.54   0
   8  12   0    4.50    2.78   0
   8  12   0    4.32    2.30   0
   9  12   0    0.21    3.16   0
   9  12   0    0.84    2.62   0
  -9  12   0    1.81    2.33   0
   9 -12   0    0.69    2.28   0
  10  12   0    4.21    4.65   0
 -10  12   0    5.50    2.41   0
  10  12   0    4.33    4.32   0
  10 -12   0    5.05    2.42   0
 -11  12   0    1.42    2.42   0
  11 -12   0    3.14    2.32   0
  12 -12   0    4.30    1.82   0
 -12  12   0    3.11    1.87   0
  13 -12   0    0.94    2.57   0
 -13  12   0    1.73    1.80   0
 -14  12   0    1.91    2.73   0
  14 -12   0    2.20    2.60   0
   1  13   0    6.29    2.27   0
  -1  13   0    4.51    2.22   0
   1 -13   0    5.27    1.58   0
  -1 -13   0    5.48    2.26   0
   2  13   0   78.50    2.95   0
   2 -13   0   81.17    2.77   0
  -2  13   0   78.64    2.74   0
  -2 -13   0   82.59    2.54   0
   3  13   0   11.34    2.26   0
  -3  13   0   10.36    1.57   0
  -3 -13   0   12.51    2.21   0
   3 -13   0   12.92    1.53   0
   4 -13   0   79.79    2.63   0
   4  13   0   78.22    2.93   0
  -4  13   0   77.47    2.69   0
  -5  13   0   22.37    1.72   0
   5  13   0   20.67    2.39   0
   5 -13   0   24.20    2.19   0
  -6  13   0    2.13    1.95   0
   6 -13   0   -1.09    2.05   0
   6  13   0    2.21    2.12   0
   7  13   0   48.85    3.00   0
   7 -13   0   46.93    2.00   0
  -7  13   0   43.68    2.45   0
   7  13   0   43.10    3.40   0
   8 -13   0   10.55    2.38   0
  -8  13   0   10.07    1.73   0
   8  13   0    7.95    2.79   0
   8  13   0   11.00    2.42   0
   9 -13   0    1.35    1.62   0
   9  13   0    0.44    3.48   0
  -9  13   0    0.58    1.55   0
   9  13   0   -0.50    3.06   0
 -10  13   0    2.19    1.74   0
  10  13   0    0.61    3.94   0
  10 -13   0   -1.25    2.44   0
  10  13   0    0.76    3.91   0
  11 -13   0    2.05    2.31   0
 -11  13   0    0.16    1.70   0
  12 -13   0    1.33    1.70   0
 -12  13   0    0.58    1.72   0
 -13  13   0    0.83    1.85   0
  13 -13   0    4.24    2.61   0
  14 -13   0    1.19    1.95   0
 -14  13   0   -0.13    2.74   0
   0  14   0   31.72    2.57   0
   0 -14   0   32.47    2.52   0
  -1 -14   0    0.56    1.49   0
   1  14   0   -0.16    2.12   0
  -1  14   0    2.16    1.46   0
   1 -14   0    0.82    2.10   0
  -2  14   0   12.08    1.64   0
   2  14   0   12.61    1.66   0
  -2 -14   0   12.86    2.25   0
   2 -14   0   10.91    1.59   0
   3  14   0   27.55    1.97   0
  -3 -14   0   29.46    2.51   0
   3 -14   0   25.64    1.72   0
  -3  14   0   29.09    2.26   0
   4  14   0   45.21    2.62   0
   4 -14   0   51.90    1.97   0
  -4  14   0   45.28    2.43   0
   5  14   0   21.11    2.55   0
   5 -14   0   24.71    1.69   0
  -5  14   0   23.66    1.71   0
  -6  14   0    2.88    2.06   0
   6 -14   0    6.61    2.09   0
   6  14   0    4.45    2.22   0
   7 -14   0   52.89    2.68   0
   7  14   0   50.00    3.02   0
   7  14   0   47.48    3.05   0
  -7  14   0   51.72    2.58   0
  -8  14   0   10.73    1.67   0
   8 -14   0   14.37    2.32   0
   8  14   0   15.21    2.84   0
   8  14   0   10.75    2.39   0
   9  14   0   62.28    4.16   0
   9 -14   0   56.16    2.24   0
  -9  14   0   54.08    2.71   0
   9  14   0   50.97    4.05   0
 -10  14   0  120.92    3.18   0
  10 -14   0  104.64    2.71   0
  10  14   0  107.42    6.12   0
  10  14   0  118.83    6.50   0
  11 -14   0    7.76    1.71   0
 -11  14   0    6.48    2.52   0
  12 -14   0    2.21    1.76   0
 -12  14   0    5.32    2.54   0
  13 -14   0    2.22    2.71   0
 -13  14   0    0.72    2.76   0
  14 -14   0    1.28    1.87   0
 -14  14   0    2.56    2.66   0
  -1  15   0    6.17    1.63   0
  -1 -15   0    6.68    1.65   0
   1  15   0    4.70    1.59   0
   1 -15   0    7.85    2.25   0
   2 -15   0   68.97    2.64   0
  -2  15   0   60.43    2.15   0
   2  15   0   62.49    2.88   0
  -2 -15   0   72.26    2.91   0
   3 -15   0    6.25    1.99   0
  -3 -15   0    4.09    2.13   0
  -3  15   0    4.91    1.43   0
   3  15   0    3.72    2.18   0
   4 -15   0   27.89    2.30   0
  -4  15   0   23.90    1.68   0
   4  15   0   22.54    1.90   0
   5 -15   0    0.72    2.07   0
   5  15   0    0.43    1.46   0
  -5  15   0    0.81    2.03   0
  -6  15   0    6.44    1.51   0
   6  15   0    5.07    2.29   0
   6 -15   0    7.33    1.56   0
   7  15   0    1.74    2.11   0
   7 -15   0    2.01    1.49   0
   7  15   0    1.63    2.29   0
  -7  15   0    4.41    2.19   0
   8  15   0    2.65    2.84   0
   8  15   0    4.30    2.86   0
   8 -15   0    3.75    1.66   0
  -8  15   0    3.48    1.63   0
   9  15   0   13.71    3.26   0
   9 -15   0   12.97    2.41   0
  -9  15   0   10.67    2.33   0
   9  15   0   16.47    3.38   0
  10  15   0    5.76    3.55   0
 -10  15   0    4.54    2.40   0
  10  15   0    5.41    3.19   0
  10 -15   0    3.68    1.73   0
 -11  15   0    1.49    1.79   0
  11 -15   0    0.10    1.76   0
  12 -15   0    0.75    1.70   0
 -12  15   0    1.41    1.85   0
  13 -15   0   -0.68    2.69   0
 -13  15   0   -0.39    1.96   0
   0 -16   0    0.78    2.23   0
   0  16   0    4.23    2.19   0
  -1 -16   0   23.82    1.83   0
   1  16   0   19.71    1.87   0
  -1  16   0   20.08    1.76   0
   1 -16   0   23.24    2.39   0
  -2  16   0    4.51    2.06   0
   2 -16   0    4.77    2.10   0
  -2 -16   0    4.79    1.66   0
   2  16   0    5.14    1.64   0
  -3  16   0   -0.25    2.02   0
   3  16   0    1.86    2.17   0
   3 -16   0    0.84    1.52   0
  -3 -16   0    0.02    2.12   0
   4  16   0    8.82    2.35   0
   4 -16   0   11.06    2.19   0
  -4  16   0    8.47    2.14   0
  -5  16   0    7.74    1.60   0
   5 -16   0   10.88    1.66   0
   5  16   0    9.86    2.39   0
   6 -16   0   32.05    2.51   0
  -6  16   0   27.47    1.84   0
   6  16   0   27.87    2.60   0
   7  16   0   12.25    2.25   0
  -7  16   0   12.28    2.30   0
   7 -16   0   13.72    1.70   0
   8  16   0   63.68    3.74   0
   8 -16   0   53.25    2.13   0
  -8  16   0   61.72    2.13   0
   8  16   0   53.13    3.65   0
   9  16   0   13.13    2.80   0
   9  16   0   14.37    3.30   0
  -9  16   0   17.93    2.50   0
   9 -16   0   18.43    2.42   0
  10  16   0    5.91    3.56   0
 -10  16   0    6.27    1.68   0
  10  16   0    7.10    3.17   0
  10 -16   0    5.86    1.78   0
 -11  16   0    0.75    1.66   0
  11 -16   0   -0.22    1.81   0
  12 -16   0    2.05    1.82   0
 -12  16   0   -1.13    2.38   0
  13 -16   0    0.22    1.93   0
 -13  16   0    0.77    2.72   0
  -1  17   0    4.02    1.58   0
   1 -17   0    1.68    1.53   0
  -1 -17   0    2.88    1.65   0
   1  17   0    2.82    2.24   0
   2 -17   0   13.02    1.62   0
  -2  17   0   15.18    2.22   0
   2  17   0   12.61    2.26   0
  -2 -17   0   16.47    2.33   0
   3  17   0   11.75    2.28   0
  -3  17   0   11.93    2.13   0
  -3 -17   0   15.62    2.30   0
   3 -17   0   12.56    1.68   0
   4  17   0    1.12    2.14   0
   4 -17   0    1.62    1.50   0
  -4  17   0   -0.22    1.49   0
   5  17   0    0.46    2.22   0
   5 -17   0   -0.14    1.43   0
  -5  17   0    0.75    1.45   0
   6 -17   0   -0.86    2.13   0
   6  17   0   -0.53    2.29   0
  -6  17   0    2.32    2.09   0
   7  17   0   17.89    2.50   0
  -7  17   0   22.95    2.36   0
   7 -17   0   20.77    2.34   0
   8 -17   0    4.28    2.29   0
  -8  17   0    2.14    1.75   0
   8  17   0    2.08    2.33   0
   8  17   0    2.04    2.98   0
   9 -17   0    6.85    2.40   0
  -9  17   0    8.52    2.44   0
   9  17   0    8.34    3.14   0
   9  17   0    6.40    2.59   0
  10  17   0   16.56    3.86   0
  10  17   0   11.99    3.80   0
 -10  17   0   14.48    1.88   0
  10 -17   0   12.82    2.67   0
  11 -17   0    0.93    1.74   0
 -11  17   0    0.28    2.53   0
 -12  17   0    0.46    2.61   0
  12 -17   0   -0.17    1.74   0
 -13  17   0    0.26    2.00   0
   0  18   0   38.93    2.48   0
   0 -18   0   47.71    2.52   0
   1  18   0    4.36    2.27   0
  -1  18   0    6.91    1.66   0
  -1 -18   0    7.14    2.22   0
   1 -18   0    6.35    1.60   0
  -2  18   0    1.64    2.25   0
   2 -18   0    1.94    1.56   0
   2  18   0    2.71    2.19   0
  -2 -18   0    2.22    2.12   0
   3 -18   0    0.34    2.12   0
   3  18   0   -0.62    1.45   0
  -3  18   0    1.19    1.53   0
  -3 -18   0    1.31    2.11   0
  -4  18   0   -0.09    1.49   0
   4 -18   0    0.49    2.07   0
   4  18   0    1.18    1.62   0
   5 -18   0   10.76    2.15   0
  -5  18   0   10.90    2.29   0
   5  18   0   12.45    2.56   0
   6 -18   0    6.19    1.58   0
   6  18   0    4.84    2.32   0
  -6  18   0    4.87    1.58   0
   7  18   0    2.05    2.29   0
  -7  18   0    2.24    1.54   0
   7 -18   0    0.63    2.16   0
   8 -18   0   13.14    2.43   0
  -8  18   0   11.46    1.79   0
   8  18   0   10.03    2.64   0
   8  18   0   11.29    2.67   0
   9 -18   0    2.15    1.76   0
   9  18   0    2.07    3.01   0
   9  18   0    1.05    2.95   0
  -9  18   0    2.07    2.45   0
  10 -18   0    6.22    2.51   0
  10  18   0    5.46    3.52   0
  10  18   0    4.53    3.26   0
 -10  18   0    4.97    1.89   0
  11  18   0    2.25    4.78   0
  11 -18   0    1.87    1.83   0
  11  18   0    2.21    5.11   0
 -11  18   0    1.52    2.66   0
  12 -18   0    0.95    1.88   0
 -12  18   0   -0.07    2.74   0
   1  19   0    4.30    2.12   0
  -1 -19   0    2.18    2.30   0
  -1  19   0    2.14    1.57   0
   1 -19   0    2.43    2.31   0
   2  19   0    4.44    1.54   0
  -2 -19   0    5.55    2.12   0
   2 -19   0    6.00    2.32   0
  -2  19   0    4.98    1.60   0
  -3  19   0    0.99    2.22   0
   3  19   0    5.14    2.24   0
  -3 -19   0    5.31    2.31   0
   3 -19   0    7.59    2.20   0
   4 -19   0    5.37    2.26   0
  -4  19   0    1.42    2.14   0
   4  19   0    2.51    2.28   0
  -5  19   0   -0.90    2.10   0
   5  19   0    0.48    2.37   0
   5 -19   0    1.41    2.10   0
  -6  19   0    2.52    1.55   0
   6 -19   0    5.55    1.58   0
   6  19   0    1.64    2.30   0
  -7  19   0    2.29    2.33   0
   7  19   0    2.69    2.37   0
   7 -19   0    2.85    1.58   0
  -8  19   0    2.75    2.45   0
   8  19   0    1.57    2.55   0
   8 -19   0    0.68    1.68   0
   8  19   0    1.68    2.51   0
   9  19   0    1.60    2.57   0
  -9  19   0    1.70    1.75   0
   9  19   0    2.83    2.54   0
   9 -19   0    2.04    1.83   0
  10  19   0    1.52    3.50   0
  10 -19   0   -0.23    2.50   0
  10  19   0    0.62    3.40   0
 -10  19   0    2.59    1.92   0
 -11  19   0    3.42    2.68   0
  11  19   0    4.10    4.49   0
  11  19   0    5.09    4.61   0
  11 -19   0    6.23    1.94   0
   0  20   0   10.49    2.33   0
   0 -20   0   14.97    1.73   0
   1 -20   0    0.62    2.17   0
  -1 -20   0    0.03    1.51   0
  -1  20   0    0.91    1.62   0
   1  20   0    0.29    1.60   0
   2  20   0    3.59    2.25   0
  -2 -20   0    6.68    2.17   0
  -2  20   0    2.15    1.63   0
   2 -20   0    3.27    2.25   0
  -3 -20   0    2.87    1.56   0
   3 -20   0    3.04    1.63   0
  -3  20   0    1.22    2.27   0
   3  20   0    1.90    1.59   0
  -4  20   0    3.08    1.51   0
   4  20   0    1.64    1.71   0
   4 -20   0    2.54    1.54   0
   5 -20   0   13.11    1.67   0
   5  20   0   12.10    2.59   0
  -5  20   0    7.93    1.66   0
   6  20   0    2.95    2.35   0
  -6  20   0    1.52    1.59   0
   6 -20   0    3.87    2.28   0
  -7  20   0    2.10    2.36   0
   7  20   0   -0.03    2.51   0
   7 -20   0    0.29    1.58   0
   8  20   0   16.19    2.75   0
   8 -20   0   18.54    1.97   0
   8  20   0   15.89    2.83   0
  -8  20   0   19.07    2.04   0
   9  20   0    0.74    2.83   0
  -9  20   0    0.27    1.76   0
   9 -20   0    2.05    2.46   0
   9  20   0    0.37    2.55   0
  10 -20   0    3.13    2.63   0
  10  20   0    2.30    3.45   0
  10  20   0    2.34    3.34   0
 -10  20   0    1.87    2.73   0
  11 -20   0    2.76    2.75   0
 -11  20   0   -0.08    2.76   0
  11  20   0    0.49    4.65   0
  11  20   0   -0.11    4.18   0
  -1  21   0   -0.17    1.64   0
   1  21   0   -0.49    1.70   0
   1 -21   0    1.74    2.36   0
  -1 -21   0   -0.40    1.67   0
   2  21   0   -0.10    2.27   0
  -2  21   0   -0.44    1.65   0
  -2 -21   0    1.24    1.63   0
   2 -21   0   -0.36    1.64   0
   3 -21   0    9.49    2.31   0
  -3  21   0   12.44    2.38   0
   3  21   0   10.90    2.44   0
  -4  21   0    3.00    1.64   0
   4  21   0    2.20    2.30   0
   4 -21   0    1.45    1.62   0
   5  21   0    2.60    2.49   0
   5 -21   0    4.48    2.29   0
  -5  21   0    4.44    2.22   0
   6 -21   0    0.26    2.29   0
   6  21   0    1.66    2.41   0
  -6  21   0   -1.03    2.27   0
   7  21   0   -0.92    2.53   0
   7 -21   0   -0.78    2.24   0
  -7  21   0    0.56    1.66   0
   8  21   0    0.42    2.52   0
   8 -21   0    0.86    2.35   0
   8  21   0   -1.45    3.11   0
  -8  21   0    2.00    1.72   0
   9  21   0    0.69    2.80   0
   9 -21   0    1.10    2.56   0
  -9  21   0   -0.89    2.60   0
   9  21   0   -0.30    2.71   0
  10 -21   0    1.77    1.85   0
 -10  21   0   -1.86    2.76   0
  10  21   0    1.41    3.15   0
  10  21   0   -0.38    3.44   0
   0 -22   0    7.71    2.31   0
   0  22   0    5.16    1.69   0
  -1  22   0    4.46    1.65   0
  -1 -22   0    0.62    1.73   0
   1 -22   0    0.62    1.65   0
   1  22   0    1.88    2.30   0
  -2  22   0    2.86    1.65   0
  -2 -22   0    3.36    1.63   0
   2  22   0    2.50    1.66   0
   2 -22   0    1.48    1.61   0
   3 -22   0    0.30    2.45   0
  -3  22   0    1.19    2.35   0
   3  22   0    2.43    2.45   0
   4 -22   0    5.79    2.46   0
  -4  22   0    1.96    2.46   0
   4  22   0    2.53    2.62   0
  -5  22   0    4.55    2.29   0
   5  22   0   -0.34    2.40   0
   5 -22   0    0.87    2.32   0
   6  22   0    4.86    2.60   0
   6 -22   0    5.37    1.77   0
  -6  22   0    2.61    1.76   0
   7 -22   0    3.49    2.39   0
  -7  22   0    4.44    1.76   0
   7  22   0    5.30    2.65   0
   8  22   0    2.34    2.55   0
   8  22   0    1.12    2.90   0
   8 -22   0    5.23    2.50   0
  -8  22   0    1.37    2.49   0
   9  22   0    1.27    2.73   0
  -9  22   0    3.07    2.75   0
   9  22   0    0.11    2.93   0
   9 -22   0    4.04    2.70   0
   1  23   0    3.22    2.29   0
  -1  23   0    0.77    1.68   0
  -1 -23   0    0.57    1.78   0
   1 -23   0    2.07    1.67   0
   2  23   0   35.39    2.26   0
  -2 -23   0   39.20    2.19   0
  -2  23   0   28.68    2.01   0
   2 -23   0   40.67    2.71   0
  -3  23   0    7.77    1.81   0
   3 -23   0   10.13    1.82   0
   3  23   0    6.83    1.90   0
  -4  23   0    3.91    2.42   0
   4  23   0   -0.77    2.51   0
   4 -23   0    1.63    2.49   0
  -5  23   0    2.98    1.61   0
   5 -23   0    0.78    1.70   0
   5  23   0    0.34    2.62   0
   6 -23   0   -0.84    1.67   0
   6  23   0    0.28    2.60   0
  -6  23   0   -0.50    2.39   0
   7  23   0    1.00    2.61   0
   7 -23   0    1.25    1.72   0
  -7  23   0    3.32    2.55   0
   8  23   0    4.00    3.05   0
   8 -23   0    4.38    2.58   0
   8  23   0    4.65    2.84   0
  -8  23   0    3.10    1.94   0
  -9  23   0    1.66    1.86   0
   9  23   0   -0.11    3.46   0
   9  23   0    1.66    3.09   0
   0  24   0   10.03    2.52   0
   0 -24   0   11.32    2.45   0
   1 -24   0   51.56    2.89   0
  -1  24   0   41.83    2.39   0
  -1 -24   0   52.48    2.31   0
   1  24   0   45.73    2.93   0
   2  24   0    3.21    2.61   0
  -2 -24   0    2.03    1.81   0
   2 -24   0    3.11    2.54   0
  -2  24   0   -0.91    1.91   0
   3  24   0   16.97    2.69   0
   3 -24   0   14.97    1.82   0
  -3  24   0   12.31    2.11   0
   4 -24   0    4.34    1.83   0
  -4  24   0    7.60    2.48   0
   4  24   0    3.87    2.59   0
  -5  24   0    6.41    1.82   0
   5  24   0    7.65    2.86   0
   5 -24   0    6.96    1.82   0
   6  24   0    1.53    2.79   0
   6 -24   0    1.46    2.58   0
  -6  24   0   -0.56    2.57   0
   7  24   0   -1.47    2.75   0
   7 -24   0    1.24    1.88   0
  -7  24   0    3.06    1.81   0
   8  24   0   -0.91    2.83   0
  -8  24   0    1.01    1.78   0
   8  24   0    2.12    2.92   0
   8 -24   0    2.01    1.90   0
   1 -25   0    0.67    2.56   0
  -1 -25   0    0.95    2.48   0
   1  25   0    0.40    1.77   0
  -1  25   0    2.98    1.85   0
   2  25   0   -0.84    2.60   0
  -2  25   0    0.74    1.73   0
   2 -25   0   -1.13    1.80   0
   3  25   0   -0.03    2.48   0
   3 -25   0    2.82    2.55   0
  -3  25   0    1.77    1.76   0
   4  25   0    0.37    1.77   0
   4 -25   0    1.78    2.56   0
  -4  25   0   -0.59    1.85   0
  -5  25   0    0.64    2.70   0
   5 -25   0   -0.38    2.65   0
   5  25   0   -1.25    2.78   0
  -6  25   0    0.47    1.89   0
   6 -25   0   -2.13    2.59   0
   6  25   0   -1.03    2.82   0
   0  26   0    4.16    2.76   0
   0 -26   0    0.63    1.94   0
  -1  26   0    0.38    1.77   0
   1 -26   0   -1.29    1.71   0
   1  26   0    1.97    2.05   0
  -1 -26   0    1.71    2.67   0
  -2  26   0    1.69    1.77   0
   2 -26   0    1.19    1.84   0
   2  26   0    1.96    2.03   0
   3 -26   0    1.80    2.67   0
  -3  26   0    2.05    1.94   0
   3  26   0   -0.66    1.89   0
   4  26   0    1.58    2.73   0
   4 -26   0    0.81    2.74   0
  -4  26   0   -0.92    1.97   0
   5 -26   0    1.52    2.62   0
   5  26   0   -0.51    1.93   0
  -5  26   0    0.12    2.67   0
   1  27   0    1.27    2.75   0
   1 -27   0    1.96    1.97   0
  -1  27   0    6.13    2.78   0
  -2  27   0    1.07    2.04   0
   2 -27   0    3.07    2.79   0
   2  27   0    2.13    2.84   0
  -3  27   0    0.00    1.97   0
   3  27   0    2.82    2.96   0
 -16   1   1    0.80    3.35   0
 -16  -1   1    2.50    3.51   0
  16   1  -1    0.44    2.73   0
  16  -1  -1    1.71    3.21   0
  15  -1  -1    0.10    2.40   0
  15   1  -1   -0.18    2.51   0
 -15   1   1    1.38    2.50   0
 -15  -1   1    1.26    3.07   0
  14   1  -1    9.01    2.53   0
  14  -1  -1   10.14    2.61   0
 -14   1   1    6.89    2.56   0
 -14  -1   1   11.43    2.63   0
 -13  -1   1    0.87    2.25   0
  13  -1  -1    1.34    2.30   0
  13   1  -1   -1.52    2.20   0
 -13   1   1    1.61    2.38   0
 -12   1   1    1.08    2.18   0
 -12  -1   1    1.82    2.13   0
  12   1  -1    3.22    2.61   0
  12  -1  -1    1.69    2.25   0
  11  -1  -1   31.05    2.60   0
 -11  -1   1   32.31    2.67   0
 -11   1   1   30.13    2.64   0
  11   1  -1   29.42    2.63   0
 -10  -1   1   51.95    2.96   0
  10  -1  -1   56.09    2.82   0
 -10   1   1   54.01    2.78   0
  10   1  -1   53.21    2.91   0
  -9   1   1    0.25    1.94   0
  -9  -1   1    1.39    1.85   0
   9   1  -1    2.14    2.08   0
   9  -1  -1    0.58    1.30   0
  -8   1   1   14.08    2.16   0
   8   1  -1   14.84    2.22   0
   8  -1  -1   13.49    2.18   0
  -8  -1   1   13.45    2.13   0
   7   1  -1   39.83    2.84   0
  -7   1   1   38.66    2.71   0
   7  -1  -1   38.02    2.68   0
  -7  -1   1   38.87    2.77   0
  -6   1   1   33.68    2.61   0
   6   1  -1   35.29    2.74   0
   6  -1  -1   34.30    2.19   0
  -6  -1   1   35.70    2.74   0
  -5  -1   1    2.31    2.14   0
   5   1  -1    0.30    1.50   0
  -5   1   1    1.25    2.18   0
   5  -1  -1    0.56    1.69   0
  -4   1   1  856.84    9.65   0
  -4  -1   1  857.63   10.68   0
   4  -1  -1  831.91    9.75   0
   4   1  -1  908.58   10.64   0
  -3   1   1    9.13    3.08   0
  -3  -1   1    8.32    2.34   0
   3  -1  -1    8.88    2.27   0
   3   1  -1    9.26    2.90   0
  -2  -1   1  164.82    6.50   0
   2   1  -1  165.94    6.49   0
   2  -1  -1  155.03    5.97   0
  -2   1   1  153.99    6.16   0
  -1  -1   1   68.54    4.92   0
  -1   1   1   64.24    5.54   0
   1  -1  -1   66.50    4.68   0
   1   1  -1   71.23    5.55   0
   0   1   1   71.18    5.75   0
   0  -1  -1   78.91    6.49   0
   1  -1   1   40.63    4.46   0
  -1   1  -1   40.97    4.44   0
  -1  -1  -1   41.64    6.14   0
   1   1   1   38.63    6.28   0
  -2  -1  -1 1244.69   24.08   0
  -2   1  -1 1219.08   14.25   0
   2  -1   1 1244.53   14.42   0
   3   1   1   60.96    5.38   0
   3  -1   1   59.99    3.84   0
  -3   1  -1   58.46    3.75   0
  -3  -1  -1   57.74    5.46   0
  -4  -1  -1  455.89   10.32   0
   4  -1   1  449.24    7.55   0
   4   1   1  477.82   10.20   0
  -4   1  -1  427.49    7.40   0
   5  -1   1    0.70    2.11   0
   5   1   1    1.23    2.60   0
  -5  -1  -1    0.88    2.56   0
  -5   1  -1    1.64    2.12   0
  -6  -1  -1  115.46    4.51   0
   6   1   1  125.41    4.85   0
   6  -1   1  119.54    3.93   0
  -6   1  -1  112.85    3.95   0
   7   1   1    0.70    2.44   0
   7  -1   1    0.47    2.00   0
  -7  -1  -1   -0.01    1.95   0
  -7   1  -1   -0.05    2.05   0
  -8   1  -1    6.11    2.09   0
   8  -1   1    5.74    2.19   0
   8   1   1    6.86    2.19   0
  -8  -1  -1    6.19    2.20   0
  -9  -1  -1    1.85    2.56   0
   9  -1   1    2.21    2.11   0
  -9   1  -1    0.75    2.07   0
   9   1   1    2.40    2.12   0
 -10   1  -1    4.56    2.26   0
  10   1   1    4.03    2.27   0
 -10  -1  -1    5.09    2.81   0
  10  -1   1    5.23    2.28   0
  11  -1   1    0.18    2.50   0
  11   1   1    0.41    2.09   0
 -11   1  -1    0.68    2.21   0
 -11  -1  -1   -0.01    2.12   0
 -12  -1  -1    0.64    2.96   0
  12  -1   1    0.78    2.76   0
  12   1   1    0.10    2.80   0
 -12   1  -1    1.01    2.16   0
  13  -1   1    0.39    2.34   0
  13   1   1    0.22    2.53   0
 -13  -1  -1    1.70    2.96   0
 -13   1  -1    0.94    2.32   0
  14  -1   1    0.78    2.88   0
 -14   1  -1    0.62    3.04   0
 -14  -1  -1    0.13    3.27   0
  14   1   1    0.53    3.56   0
  15  -1   1    1.47    3.30   0
 -15   1  -1    1.35    3.45   0
 -15  -1  -1    0.74    3.86   0
  16  -1   1    0.73    3.47   0
 -16   1  -1    0.90    3.58   0
 -16  -2   1    0.47    3.39   0
  16   2  -1    1.13    3.27   0
  16  -2  -1    1.87    2.79   0
 -16   2   1    1.33    2.75   0
  15   2  -1    0.05    2.54   0
 -15   2   1    0.42    2.65   0
  15  -2  -1   -0.61    2.59   0
 -15  -2   1    0.75    2.55   0
 -14  -2   1    8.79    2.68   0
  14   2  -1    7.97    3.12   0
 -14   2   1    8.49    2.50   0
  14  -2  -1    8.38    2.46   0
  13   2  -1    7.16    2.34   0
 -13  -2   1    5.65    2.27   0
 -13   2   1    7.31    2.33   0
  13  -2  -1    7.55    2.26   0
  12  -2  -1   21.69    2.71   0
 -12   2   1   19.80    2.71   0
 -12  -2   1   19.81    2.45   0
  12   2  -1   22.49    2.55   0
 -11   2   1   43.33    2.73   0
  11   2  -1   40.00    2.78   0
  11  -2  -1   39.56    2.23   0
 -11  -2   1   41.29    2.74   0
 -10  -2   1   24.26    2.44   0
  10   2  -1   22.81    2.45   0
 -10   2   1   22.04    2.41   0
  10  -2  -1   24.69    2.54   0
  -9   2   1    4.56    2.03   0
   9   2  -1    3.54    2.02   0
  -9  -2   1    3.41    1.98   0
   9  -2  -1    2.72    2.14   0
   8   2  -1    1.57    2.00   0
   8  -2  -1    2.01    1.99   0
  -8   2   1    1.73    1.44   0
  -8  -2   1    2.51    2.00   0
   7   2  -1    9.59    2.29   0
   7  -2  -1    9.86    2.32   0
  -7   2   1   11.14    2.23   0
  -7  -2   1    9.41    2.32   0
  -6   2   1   21.09    1.89   0
   6   2  -1   20.39    2.54   0
   6  -2  -1   23.63    2.44   0
  -6  -2   1   21.65    2.58   0
  -5   2   1    4.83    2.28   0
   5  -2  -1    5.62    2.36   0
  -5  -2   1    4.00    2.20   0
   5   2  -1    2.82    2.14   0
  -4  -2   1  126.34    4.66   0
  -4   2   1  112.44    3.73   0
   4   2  -1  133.90    4.70   0
   4  -2  -1  117.68    3.86   0
  -3   2   1  100.24    4.33   0
   3   2  -1  113.50    5.00   0
  -3  -2   1  115.19    5.11   0
   3  -2  -1  103.30    4.22   0
   2  -2  -1   39.58    3.94   0
   2   2  -1   43.73    4.21   0
  -2   2   1   38.54    3.92   0
  -2  -2   1   44.60    4.35   0
  -1   2   1 1749.71   18.13   0
   1  -2  -1 1762.71   17.91   0
   0   2   1   17.76    3.41   0
   0  -2  -1   18.39    4.31   0
   0   2  -1   18.25    3.09   0
  -1   2  -1  197.58    6.31   0
  -1  -2  -1  189.88    9.93   0
   1  -2   1  203.82    6.38   0
   1   2   1  182.39   10.09   0
   2  -2   1   87.95    3.90   0
  -2   2  -1   92.51    4.47   0
   3  -2   1    0.29    2.63   0
  -3   2  -1    1.58    1.84   0
  -4   2  -1   61.01    2.89   0
   4   2   1   64.89    5.86   0
  -4  -2  -1   62.08    6.20   0
   4  -2   1   64.76    3.30   0
   5  -2   1   79.60    3.33   0
   5   2   1   83.18    5.01   0
  -5   2  -1   74.28    3.28   0
  -5  -2  -1   78.76    5.34   0
   6  -2   1   98.53    3.54   0
  -6  -2  -1  101.96    5.15   0
  -6   2  -1   98.75    3.20   0
   6   2   1  101.56    4.87   0
   7  -2   1   67.00    2.91   0
  -7  -2  -1   70.88    4.28   0
  -7   2  -1   63.74    2.93   0
   7   2   1   76.57    4.19   0
  -8  -2  -1    4.09    2.75   0
   8  -2   1    2.60    1.94   0
   8   2   1    3.19    2.65   0
  -8   2  -1    4.05    1.93   0
  -9   2  -1    1.13    2.12   0
   9   2   1    1.30    2.11   0
   9  -2   1    1.40    2.14   0
  -9  -2  -1    1.56    2.57   0
  10  -2   1   43.73    2.79   0
  10   2   1   43.14    3.41   0
 -10   2  -1   43.03    2.79   0
 -10  -2  -1   43.23    3.73   0
  11  -2   1    5.34    2.23   0
 -11   2  -1    4.64    2.23   0
  11   2   1    5.66    2.86   0
 -11  -2  -1    5.16    3.19   0
 -12  -2  -1   20.47    3.87   0
 -12   2  -1   19.65    2.53   0
  12   2   1   23.26    3.87   0
  12  -2   1   22.54    2.51   0
 -13  -2  -1    7.23    3.80   0
  13  -2   1    6.70    2.63   0
 -13   2  -1    6.74    2.52   0
  13   2   1    6.89    3.55   0
 -14  -2  -1    1.30    3.87   0
  14  -2   1    1.30    2.37   0
 -14   2  -1    2.32    2.53   0
  15  -2   1    1.27    2.63   0
 -15   2  -1    2.17    2.75   0
 -16   2  -1    1.67    3.00   0
  16  -2   1    1.32    2.83   0
 -16   3   1    1.16    2.72   0
 -16  -3   1    0.80    3.41   0
  16  -3  -1    0.19    2.66   0
  16   3  -1   -0.31    2.62   0
 -15   3   1   -1.07    2.58   0
  15   3  -1    0.63    3.22   0
  15  -3  -1    1.13    2.63   0
 -15  -3   1    0.84    3.11   0
  14  -3  -1    1.76    2.46   0
 -14  -3   1    0.47    3.08   0
 -14   3   1   -0.24    2.60   0
  14   3  -1    0.28    2.46   0
 -13  -3   1    8.48    3.10   0
 -13   3   1    7.53    2.47   0
  13   3  -1    8.91    2.48   0
  13  -3  -1   11.95    2.42   0
  12   3  -1   36.50    2.72   0
 -12   3   1   37.11    2.77   0
 -12  -3   1   39.75    2.87   0
  12  -3  -1   41.44    2.80   0
  11  -3  -1   15.19    2.53   0
 -11   3   1   15.82    2.42   0
 -11  -3   1   15.88    2.40   0
  11   3  -1   16.96    2.85   0
 -10   3   1   10.41    2.26   0
  10   3  -1   10.04    2.21   0
  10  -3  -1    8.48    2.23   0
 -10  -3   1    9.46    2.28   0
  -9   3   1    0.49    2.05   0
   9  -3  -1   -0.02    1.53   0
   9   3  -1    0.17    2.01   0
  -9  -3   1   -0.22    2.08   0
  -8   3   1    7.25    2.21   0
  -8  -3   1    6.98    2.05   0
   8  -3  -1    4.49    2.09   0
   8   3  -1    6.11    2.48   0
   7   3  -1    1.06    2.10   0
  -7   3   1    1.96    2.06   0
  -7  -3   1    0.80    2.14   0
   7  -3  -1    1.43    1.48   0
   6   3  -1   48.39    3.10   0
  -6  -3   1   47.94    3.53   0
   6  -3  -1   43.61    2.72   0
  -6   3   1   45.73    2.32   0
  -5   3   1  164.70    4.13   0
   5   3  -1  177.21    5.16   0
  -5  -3   1  172.97    5.10   0
   5  -3  -1  163.25    4.15   0
  -4   3   1  131.78    3.74   0
   4  -3  -1  140.49    3.95   0
  -4  -3   1  154.67    5.03   0
   4   3  -1  153.20    4.90   0
   3   3  -1    3.17    2.65   0
  -3   3   1    2.27    2.67   0
   3  -3  -1    1.94    2.68   0
   2  -3  -1    0.65    2.88   0
  -2   3   1    1.40    2.88   0
  -1   3   1  148.42    5.24   0
   1  -3  -1  140.59    5.01   0
   0   3   1    2.82    3.24   0
   0   3  -1    1.85    3.22   0
   0  -3   1    2.73    3.22   0
   0  -3  -1    2.52    3.21   0
  -1  -3  -1   37.76    4.79   0
  -1   3  -1   38.13    3.71   0
   1   3   1   36.55    4.30   0
   1  -3   1   36.90    3.01   0
   2  -3   1  205.85    5.41   0
  -2   3  -1  206.65    5.06   0
  -2  -3  -1  223.82   12.08   0
   3  -3   1   59.07    3.45   0
  -3   3  -1   58.37    3.01   0
   4  -3   1    9.86    2.46   0
  -4   3  -1   10.59    2.39   0
  -5   3  -1    6.45    2.26   0
   5   3   1    6.31    4.32   0
   5  -3   1    6.96    2.24   0
  -6   3  -1    1.24    2.07   0
  -6  -3  -1    1.15    3.19   0
   6   3   1    0.97    3.33   0
   6  -3   1    0.42    2.08   0
   7   3   1    9.74    3.31   0
  -7   3  -1    9.24    2.11   0
  -7  -3  -1    9.99    3.34   0
   7  -3   1   11.49    2.19   0
   8  -3   1    0.72    1.36   0
  -8   3  -1   -0.66    1.90   0
   8   3   1   -0.12    2.63   0
  -8  -3  -1    0.65    3.08   0
   9   3   1   15.24    3.14   0
   9  -3   1   16.74    2.25   0
  -9  -3  -1   15.07    3.47   0
  -9   3  -1   14.68    2.13   0
  10   3   1   30.22    3.87   0
 -10   3  -1   27.68    2.57   0
  10  -3   1   32.24    2.63   0
 -10  -3  -1   29.97    4.02   0
 -11  -3  -1    1.24    3.30   0
  11  -3   1    1.07    2.17   0
  11   3   1    1.14    2.67   0
 -11   3  -1    1.24    2.19   0
  12  -3   1   12.92    2.48   0
 -12   3  -1   11.72    2.39   0
 -12  -3  -1   14.19    4.48   0
  12   3   1   13.40    3.74   0
  13  -3   1    3.29    2.44   0
 -13   3  -1    3.53    2.49   0
  14  -3   1    0.92    2.37   0
 -14   3  -1    0.60    2.49   0
  15  -3   1    1.06    2.63   0
 -15   3  -1    0.10    2.81   0
  16   4  -1    2.14    3.75   0
 -16   4   1    1.24    2.82   0
  16  -4  -1    2.75    2.72   0
  15   4  -1    0.25    3.19   0
  15  -4  -1    0.29    2.61   0
 -15   4   1   -0.11    2.64   0
 -14  -4   1    0.48    3.03   0
  14   4  -1    0.26    2.43   0
  14  -4  -1    0.93    2.36   0
 -14   4   1    0.31    2.49   0
  13  -4  -1   22.90    2.66   0
 -13  -4   1   27.24    3.13   0
 -13   4   1   26.70    2.60   0
  13   4  -1   25.51    3.36   0
 -12  -4   1    0.51    2.68   0
 -12   4   1   -0.74    2.57   0
  12   4  -1   -0.17    2.49   0
  12  -4  -1    0.33    1.60   0
 -11  -4   1    0.80    2.72   0
  11  -4  -1    0.31    2.24   0
  11   4  -1    1.19    2.20   0
 -11   4   1    1.17    1.62   0
  10  -4  -1    1.83    2.11   0
  10   4  -1    1.64    2.09   0
 -10  -4   1    0.49    2.63   0
 -10   4   1    0.20    2.12   0
  -9   4   1    1.67    2.07   0
   9   4  -1    1.49    2.10   0
  -9  -4   1    1.83    2.15   0
   9  -4  -1    1.61    2.11   0
   8   4  -1   29.91    3.04   0
  -8   4   1   28.83    2.41   0
  -8  -4   1   28.70    2.65   0
   8  -4  -1   19.62    1.86   0
   7  -4  -1   12.91    1.81   0
  -7  -4   1   12.21    2.85   0
   7   4  -1   13.35    2.34   0
  -7   4   1   15.10    2.34   0
  -6  -4   1  338.44    6.66   0
   6   4  -1  333.86    6.48   0
   6  -4  -1  313.44    4.90   0
  -6   4   1  308.14    4.67   0
  -5  -4   1   32.02    2.89   0
   5   4  -1   34.37    2.84   0
  -5   4   1   29.86    2.13   0
   5  -4  -1   30.44    2.15   0
   4   4  -1  128.81    4.44   0
   4  -4  -1  117.19    3.64   0
  -4   4   1  120.64    3.74   0
   3   4  -1    1.59    2.48   0
  -3   4   1    0.27    2.44   0
   3  -4  -1    1.11    1.82   0
  -2   4   1 1673.70   13.17   0
   2  -4  -1 1732.59   13.17   0
   1   4  -1    5.26    2.16   0
  -1   4   1    3.25    2.22   0
   1  -4  -1    3.26    2.23   0
   0  -4   1 3976.53   20.42   0
   0   4   1 3719.82   23.21   0
   0  -4  -1 3800.23   22.89   0
   0   4  -1 3860.62   20.60   0
  -1   4  -1   15.58    3.09   0
   1   4   1   14.92    3.31   0
  -1  -4  -1   14.75    3.34   0
   1  -4   1   14.85    2.34   0
  -2   4  -1  119.48    3.73   0
  -2  -4  -1  122.88    6.43   0
   2   4   1  112.29    6.76   0
   2  -4   1  120.14    4.10   0
   3  -4   1    3.36    2.47   0
  -3   4  -1    3.77    2.58   0
   4  -4   1  238.50    4.39   0
  -4   4  -1  248.50    4.80   0
  -5   4  -1    6.98    2.23   0
   5  -4   1    5.81    1.70   0
   6  -4   1  137.26    3.56   0
  -6   4  -1  143.05    3.36   0
  -7   4  -1   69.97    2.91   0
   7  -4   1   70.22    3.00   0
   8  -4   1   34.40    2.56   0
   8   4   1   34.07    5.30   0
  -8   4  -1   30.96    2.50   0
  -9   4  -1    8.07    2.18   0
   9  -4   1    7.76    2.27   0
   9   4   1    9.14    4.13   0
  10   4   1    5.75    4.62   0
  10  -4   1    6.21    2.27   0
 -10   4  -1    5.16    2.33   0
  11  -4   1   67.17    3.22   0
 -11   4  -1   66.40    3.29   0
  12  -4   1    1.30    2.36   0
 -12   4  -1    2.31    2.27   0
  13  -4   1    7.86    2.46   0
 -13   4  -1    7.25    2.55   0
  14  -4   1    0.36    2.45   0
 -14   4  -1    1.02    2.42   0
 -15   4  -1    0.72    2.67   0
  15  -4   1    1.30    2.76   0
  16   5  -1    8.92    4.13   0
  16  -5  -1    7.64    2.04   0
 -16   5   1    8.37    2.89   0
 -15   5   1    1.49    2.55   0
  15  -5  -1    0.13    2.62   0
  15   5  -1    0.89    3.16   0
  14  -5  -1    1.80    2.48   0
 -14   5   1    1.15    1.66   0
  14   5  -1    0.26    3.00   0
  13  -5  -1   33.31    2.15   0
 -13   5   1   38.53    2.79   0
  13   5  -1   36.77    3.74   0
  12   5  -1    2.50    2.71   0
  12  -5  -1    2.10    2.35   0
 -12   5   1    2.69    2.24   0
  11   5  -1   20.58    2.68   0
 -11  -5   1   20.18    2.69   0
  11  -5  -1   19.60    2.45   0
 -11   5   1   21.90    1.94   0
  10  -5  -1   43.43    2.55   0
  10   5  -1   41.12    2.88   0
 -10   5   1   40.81    2.60   0
 -10  -5   1   42.65    3.00   0
  -9  -5   1    0.55    2.08   0
   9   5  -1    0.11    2.00   0
  -9   5   1   -0.20    2.09   0
   9  -5  -1    0.75    2.14   0
   8   5  -1    3.82    2.13   0
  -8   5   1    5.23    2.15   0
   8  -5  -1    5.77    2.16   0
  -8  -5   1    4.40    2.67   0
  -7   5   1    2.04    2.21   0
   7   5  -1    0.84    2.06   0
   7  -5  -1    0.61    1.59   0
   6   5  -1  388.49    7.02   0
  -6   5   1  343.38    4.86   0
   6  -5  -1  355.51    4.91   0
   5  -5  -1  152.27    3.87   0
   5   5  -1  158.52    4.70   0
  -5   5   1  142.45    3.87   0
   4   5  -1    3.02    2.19   0
  -4   5   1    0.66    1.56   0
   4  -5  -1    2.34    1.59   0
   3  -5  -1   41.27    2.46   0
  -3   5   1   39.08    2.41   0
   2  -5  -1    0.96    1.83   0
  -2   5   1    1.76    2.53   0
   2   5  -1    2.43    2.00   0
   1  -5  -1  280.21    5.47   0
  -1   5   1  242.06    5.13   0
   1   5  -1  306.28    6.02   0
  -1  -5   1  295.06    5.63   0
   0  -5  -1 1578.63   13.79   0
   0   5   1 1648.95   14.00   0
   0   5  -1 1700.83   12.50   0
   0  -5   1 1641.47   12.15   0
  -1   5  -1  344.14    5.60   0
   1   5   1  339.57    7.50   0
  -1  -5  -1  342.70    7.41   0
   1  -5   1  354.17    5.57   0
   2   5   1  116.83    5.64   0
  -2  -5  -1  133.49    5.68   0
   2  -5   1  124.10    3.79   0
  -2   5  -1  127.17    3.47   0
   3  -5   1    1.48    1.53   0
  -3   5  -1   -1.55    2.23   0
   3   5   1    0.40    3.00   0
   4   5   1   58.92    6.75   0
  -4   5  -1   56.21    3.08   0
   4  -5   1   49.75    2.52   0
   5  -5   1  151.39    3.75   0
  -5   5  -1  154.02    3.39   0
   6  -5   1   63.49    3.00   0
  -6   5  -1   66.03    2.95   0
   7  -5   1   87.02    2.91   0
  -7   5  -1   87.08    3.09   0
  -8   5  -1   15.01    1.77   0
   8  -5   1   14.28    1.67   0
   9  -5   1   16.71    2.36   0
  -9   5  -1   15.74    2.30   0
 -10   5  -1   22.54    2.02   0
  10  -5   1   27.51    2.57   0
 -11   5  -1   71.02    3.13   0
  11  -5   1   75.99    3.24   0
 -12   5  -1    4.91    2.35   0
  12  -5   1    5.70    2.46   0
 -13   5  -1   10.22    2.58   0
  13  -5   1   11.58    2.56   0
  14  -5   1    3.37    2.53   0
 -14   5  -1    2.30    2.61   0
  15  -5   1    1.77    2.63   0
 -15   5  -1    2.13    2.68   0
 -16   6   1    1.48    2.76   0
  16  -6  -1    1.36    2.82   0
  15   6  -1    0.98    3.85   0
  15  -6  -1   -1.30    2.64   0
 -15   6   1    2.24    2.67   0
  14   6  -1    6.73    3.59   0
 -14   6   1    4.29    2.47   0
  14  -6  -1    6.85    2.50   0
 -13   6   1    0.41    1.65   0
  13   6  -1    0.08    3.07   0
  13  -6  -1    2.00    1.61   0
 -12   6   1   14.41    2.52   0
  12   6  -1   16.43    3.31   0
  12  -6  -1   16.51    2.46   0
  11   6  -1   18.41    3.04   0
  11  -6  -1   19.42    2.38   0
 -11   6   1   20.65    2.33   0
  10   6  -1   38.03    3.37   0
 -10   6   1   38.34    2.54   0
  10  -6  -1   34.15    2.47   0
  -9   6   1   13.47    1.74   0
   9  -6  -1   13.28    2.42   0
   9   6  -1   14.74    2.84   0
   8   6  -1    2.29    2.13   0
   8  -6  -1    2.38    2.13   0
  -8   6   1    4.37    1.56   0
   7   6  -1  176.08    4.69   0
  -7   6   1  172.10    3.35   0
   7  -6  -1  168.25    3.62   0
  -6   6   1   61.69    2.37   0
   6   6  -1   71.83    3.43   0
   6  -6  -1   64.89    2.84   0
   5  -6  -1  380.08    5.26   0
   5   6  -1  405.50    6.78   0
  -5   6   1  359.51    4.83   0
   4  -6  -1    6.75    2.27   0
  -4   6   1    5.87    2.19   0
   4   6  -1    6.59    2.24   0
  -3   6   1    2.91    2.21   0
   3   6  -1    1.55    2.37   0
   3  -6  -1    1.39    1.52   0
   2  -6  -1   25.22    2.16   0
   2   6  -1   29.55    3.01   0
  -2   6   1   22.29    2.08   0
   1  -6  -1   36.83    3.11   0
  -1   6   1   34.87    3.10   0
   1   6  -1   36.78    2.55   0
  -1  -6   1   36.31    3.06   0
   0   6   1   68.69    3.20   0
   0   6  -1   87.45    3.60   0
   0  -6   1   95.43    3.57   0
   0  -6  -1   91.68    3.55   0
   1  -6   1   93.54    3.46   0
  -1  -6  -1   90.80    4.03   0
  -1   6  -1   88.29    2.99   0
   1   6   1   90.77    4.07   0
   2   6   1    2.80    2.85   0
  -2   6  -1    0.73    1.62   0
   2  -6   1    2.97    2.22   0
  -2  -6  -1    2.55    2.32   0
  -3  -6  -1   67.80    4.35   0
  -3   6  -1   61.29    2.90   0
   3   6   1   60.24    4.34   0
   3  -6   1   64.21    2.90   0
   4   6   1   50.13    4.66   0
   4  -6   1   50.55    2.87   0
  -4   6  -1   47.77    2.40   0
   5  -6   1    7.80    2.25   0
  -5   6  -1    7.35    1.69   0
   6  -6   1   88.55    2.68   0
  -6   6  -1   82.06    2.61   0
  -7   6  -1    7.81    2.15   0
   7  -6   1    7.88    2.19   0
   8  -6   1    1.46    2.16   0
  -8   6  -1    0.79    1.50   0
   9  -6   1   16.49    2.39   0
  -9   6  -1   15.68    2.28   0
 -10   6  -1   16.99    2.30   0
  10  -6   1   15.78    1.86   0
 -11   6  -1    1.41    2.34   0
  11  -6   1    0.05    2.61   0
  12  -6   1    2.70    2.42   0
 -12   6  -1    0.77    2.29   0
  13  -6   1    2.82    2.37   0
 -13   6  -1    0.83    2.40   0
 -14   6  -1   -0.82    2.60   0
  14  -6   1    1.93    2.55   0
 -15   6  -1    1.71    2.75   0
  15  -6   1    1.97    2.79   0
  16  -7  -1    5.75    1.99   0
 -16   7   1    4.89    2.17   0
 -15   7   1    0.65    2.73   0
  15  -7  -1    1.44    2.73   0
  14   7  -1    2.84    4.07   0
  14  -7  -1    2.30    2.42   0
 -14   7   1    0.81    1.91   0
  13   7  -1    0.59    3.45   0
 -13   7   1    0.57    2.38   0
  13  -7  -1    1.89    2.42   0
 -12   7   1   35.81    2.63   0
  12   7  -1   41.19    3.68   0
  12  -7  -1   34.63    2.16   0
  11  -7  -1    3.37    2.22   0
  11   7  -1    0.95    2.65   0
 -11   7   1   -0.43    1.53   0
  10   7  -1    1.21    2.76   0
 -10   7   1    1.33    1.56   0
  10  -7  -1    0.77    1.54   0
  -9   7   1    3.41    1.58   0
   9  -7  -1    2.39    2.24   0
   9   7  -1    4.07    2.59   0
   8  -7  -1   10.49    1.65   0
  -8   7   1   10.19    1.71   0
   8   7  -1   13.10    2.45   0
   7  -7  -1    5.28    2.29   0
   7   7  -1    5.17    2.07   0
  -7   7   1    5.55    1.66   0
   6  -7  -1  197.41    3.52   0
   6   7  -1  212.44    5.04   0
  -6   7   1  203.05    3.55   0
   5  -7  -1   11.27    2.26   0
  -5   7   1   12.89    2.18   0
   5   7  -1   12.04    2.38   0
   5   7  -1    5.72    2.30   0
   4   7  -1  275.52    5.37   0
  -4   7   1  284.39    4.39   0
   4  -7  -1  270.25    4.29   0
  -3   7   1   12.72    2.14   0
   3  -7  -1   13.60    1.63   0
   3   7  -1   16.20    1.99   0
   2  -7  -1  128.13    3.62   0
  -2   7   1  122.86    3.18   0
   2   7  -1  131.90    3.99   0
  -1   7   1   69.58    3.27   0
  -1  -7   1   78.99    3.36   0
   1   7  -1   72.60    2.93   0
   1  -7  -1   71.52    3.28   0
   0   7  -1   41.80    2.77   0
   0  -7  -1   44.31    3.16   0
   0   7   1   42.95    3.13   0
   0  -7   1   47.83    2.81   0
   1   7   1    1.36    2.44   0
  -1   7  -1    2.14    1.56   0
  -1  -7  -1    3.17    1.80   0
   1  -7   1    2.08    2.16   0
  -2   7  -1   30.22    2.00   0
   2   7   1   28.54    2.77   0
  -2  -7  -1   30.44    2.78   0
   2  -7   1   31.22    1.99   0
  -3   7  -1    1.39    1.45   0
   3   7   1   -0.23    2.07   0
   3  -7   1   -0.01    1.42   0
  -3  -7  -1    0.05    2.08   0
  -4   7  -1    8.57    1.72   0
   4  -7   1   10.13    2.39   0
   4   7   1    8.34    2.81   0
   5   7   1    7.89    3.11   0
   5  -7   1    8.11    2.30   0
   5   7   1    5.39    3.40   0
  -5   7  -1    9.73    2.36   0
   6  -7   1   13.42    1.77   0
  -6   7  -1   13.37    1.74   0
  -7   7  -1    0.73    2.12   0
   7  -7   1    2.44    1.50   0
  -8   7  -1   10.90    2.33   0
   8  -7   1   11.06    2.37   0
  -9   7  -1   73.25    2.76   0
   9  -7   1   73.00    2.81   0
  10  -7   1   27.06    2.47   0
 -10   7  -1   20.77    1.94   0
  11  -7   1   19.58    2.02   0
 -11   7  -1   17.83    2.35   0
  12  -7   1   10.53    2.49   0
 -12   7  -1    9.65    2.48   0
 -13   7  -1    0.66    2.52   0
  13  -7   1    1.39    2.56   0
  14  -7   1    1.04    1.88   0
 -14   7  -1    2.79    2.51   0
 -15   7  -1    2.53    2.88   0
  15  -7   1    2.48    2.64   0
  16  -8  -1    0.69    2.82   0
 -16   8   1    0.74    2.85   0
  15  -8  -1   -0.23    1.87   0
 -15   8   1    0.65    2.81   0
  14   8  -1    0.18    5.76   0
  14   8  -1    0.42    5.71   0
 -14   8   1    0.38    1.73   0
  14  -8  -1   -0.84    2.50   0
  13   8  -1    5.15    3.59   0
  13  -8  -1    4.65    2.40   0
  13   8  -1    5.33    3.43   0
 -13   8   1    5.55    2.51   0
  12  -8  -1    1.47    1.62   0
  12   8  -1    4.97    3.47   0
  12   8  -1    4.13    3.03   0
 -12   8   1    4.02    2.30   0
  11   8  -1    1.76    2.79   0
 -11   8   1    2.57    2.18   0
  11  -8  -1    1.55    2.26   0
  10   8  -1  162.27    5.11   0
 -10   8   1  159.00    3.09   0
  10  -8  -1  163.85    3.47   0
   9   8  -1    0.42    2.02   0
   9  -8  -1    1.26    1.60   0
  -9   8   1    1.81    1.52   0
   8  -8  -1   29.18    1.95   0
  -8   8   1   31.87    1.96   0
   8   8  -1   33.99    3.23   0
  -7   8   1   37.21    2.51   0
   7   8  -1   41.47    2.75   0
   7   8  -1   40.80    2.76   0
   7  -8  -1   38.75    2.00   0
  -6   8   1  270.56    4.15   0
   6   8  -1  264.78    5.34   0
   6  -8  -1  268.68    4.14   0
   6   8  -1  278.47    5.36   0
  -5   8   1    1.62    2.06   0
   5   8  -1    0.11    2.09   0
   5   8  -1    1.09    2.17   0
   5  -8  -1    1.44    1.40   0
   4  -8  -1    1.97    2.03   0
  -4   8   1   -0.60    1.44   0
   4   8  -1    0.53    2.13   0
   3  -8  -1   27.37    1.88   0
  -3   8   1   29.68    2.36   0
   3   8  -1   29.58    2.12   0
   2   8  -1   47.65    2.89   0
   2  -8  -1   45.92    2.74   0
  -2   8   1   48.43    2.23   0
   1   8  -1   54.06    2.94   0
  -1  -8   1   58.34    2.89   0
  -1   8   1   55.60    2.89   0
   1  -8  -1   50.48    2.80   0
   0   8   1  184.80    4.32   0
   0   8  -1  175.84    3.61   0
   0  -8  -1  178.29    4.20   0
   0  -8   1  180.25    3.86   0
  -1  -8  -1    0.71    2.36   0
   1  -8   1    0.39    1.40   0
   1   8   1    0.58    2.31   0
  -1   8  -1   -0.16    1.97   0
   2  -8   1    3.28    2.07   0
  -2   8  -1    0.83    1.48   0
  -2  -8  -1    2.11    2.13   0
   2   8   1    0.90    2.11   0
  -3  -8  -1    8.23    2.34   0
   3  -8   1    7.68    1.53   0
   3   8   1    6.72    2.42   0
  -3   8  -1    8.79    2.19   0
   4  -8   1   79.28    2.89   0
  -4   8  -1   75.20    2.47   0
   4   8   1   75.07    3.91   0
   5  -8   1    0.55    2.15   0
   5   8   1    1.70    2.39   0
   5   8   1    1.51    2.49   0
  -5   8  -1    2.22    1.51   0
  -6   8  -1    2.97    2.19   0
   6   8   1    3.63    3.39   0
   6  -8   1    3.56    2.17   0
   6   8   1    3.27    3.71   0
   7  -8   1   40.63    2.51   0
  -7   8  -1   38.82    2.58   0
  -8   8  -1    1.92    2.25   0
   8  -8   1    4.59    2.25   0
  -9   8  -1    3.31    2.20   0
   9  -8   1    3.27    1.60   0
 -10   8  -1    6.75    2.30   0
  10  -8   1    3.05    1.49   0
  11  -8   1    4.90    2.52   0
 -11   8  -1    2.47    2.43   0
 -12   8  -1    0.41    2.39   0
  12  -8   1   -0.43    1.64   0
 -13   8  -1    4.31    2.58   0
  13  -8   1    3.80    1.79   0
  14  -8   1    3.33    2.57   0
 -14   8  -1    2.21    2.69   0
 -15   8  -1    0.74    1.96   0
  15  -8   1    0.22    2.77   0
  16  -9  -1    3.91    2.83   0
 -16   9   1    1.59    3.11   0
 -15   9   1    0.21    2.71   0
  15  -9  -1    2.81    2.58   0
 -14   9   1    1.21    1.79   0
  14  -9  -1    0.55    2.44   0
 -13   9   1    2.40    2.46   0
  13   9  -1    0.91    4.15   0
  13   9  -1    0.43    4.13   0
  13  -9  -1    2.64    2.52   0
  12  -9  -1   28.19    2.54   0
 -12   9   1   23.52    2.54   0
  12   9  -1   25.57    3.48   0
  12   9  -1   27.25    3.58   0
  11   9  -1    0.80    3.28   0
  11  -9  -1    1.31    2.15   0
 -11   9   1    1.71    2.19   0
  11   9  -1    0.31    2.86   0
  10  -9  -1  118.56    2.85   0
 -10   9   1  131.36    3.33   0
  10   9  -1  140.38    4.85   0
  10   9  -1  130.13    4.40   0
   9   9  -1   10.32    2.28   0
   9   9  -1    9.96    2.39   0
  -9   9   1   10.50    2.30   0
   9  -9  -1    5.32    2.35   0
  -8   9   1    2.91    1.57   0
   8   9  -1    4.48    2.17   0
   8   9  -1    5.47    2.20   0
   8  -9  -1    3.96    2.31   0
   7   9  -1   14.46    2.32   0
   7  -9  -1   11.92    1.73   0
  -7   9   1   14.86    1.76   0
   7   9  -1   14.17    2.29   0
   6   9  -1    0.15    2.01   0
  -6   9   1    1.76    1.52   0
   6   9  -1    0.66    2.01   0
   6  -9  -1    1.61    2.09   0
   5  -9  -1  183.75    3.54   0
  -5   9   1  180.12    3.53   0
   5   9  -1  190.29    4.35   0
   4   9  -1  175.92    4.19   0
  -4   9   1  175.78    3.20   0
   4  -9  -1  174.80    3.19   0
   3  -9  -1   61.78    2.72   0
  -3   9   1   64.47    2.69   0
   3   9  -1   65.69    2.97   0
   2   9  -1    0.59    1.50   0
   2  -9  -1    3.05    2.03   0
  -2  -9   1   -1.22    1.49   0
  -2   9   1   -0.10    1.46   0
  -1   9   1   68.77    2.70   0
  -1  -9   1   80.08    3.14   0
   1  -9  -1   69.56    2.67   0
   1   9  -1   78.09    2.78   0
   0  -9   1  101.75    3.23   0
   0   9   1   93.03    3.04   0
   0  -9  -1   98.08    3.11   0
   0   9  -1   96.99    2.82   0
   1   9   1   38.16    2.75   0
   1  -9   1   43.37    2.11   0
  -1  -9  -1   45.21    2.74   0
  -1   9  -1   43.98    2.16   0
  -2   9  -1    8.03    1.62   0
   2   9   1    7.54    1.69   0
  -2  -9  -1    9.03    2.40   0
   2  -9   1    9.35    1.55   0
   3  -9   1    3.89    2.13   0
   3   9   1    2.68    2.26   0
  -3   9  -1    3.26    1.42   0
  -3  -9  -1    4.16    2.24   0
   4   9   1   10.04    2.44   0
  -4   9  -1    9.18    1.75   0
   4  -9   1    8.04    1.75   0
  -5   9  -1   65.20    2.32   0
   5   9   1   68.10    4.05   0
   5  -9   1   71.41    2.33   0
   6   9   1   23.28    3.42   0
   6  -9   1   22.29    2.34   0
   6   9   1   26.92    3.85   0
  -6   9  -1   23.29    1.84   0
   7  -9   1   20.53    2.40   0
  -7   9  -1   20.50    2.37   0
  -8   9  -1   17.13    2.37   0
   8  -9   1   16.81    1.75   0
  -9   9  -1   -0.97    2.14   0
   9  -9   1    1.57    2.13   0
  10  -9   1    4.79    2.22   0
 -10   9  -1    5.28    2.20   0
  11  -9   1    7.43    1.74   0
 -11   9  -1   11.81    2.45   0
  12  -9   1   -1.13    2.54   0
 -12   9  -1   -0.28    1.75   0
 -13   9  -1    3.55    1.87   0
  13  -9   1    2.85    2.51   0
  14  -9   1    2.45    2.42   0
 -14   9  -1    0.95    1.91   0
 -15   9  -1    2.32    2.88   0
  15  -9   1    1.16    2.88   0
  15 -10  -1    0.18    2.64   0
 -15  10   1    0.27    2.74   0
 -14  10   1   -0.32    2.60   0
  14 -10  -1    1.44    2.57   0
 -13  10   1    0.60    2.52   0
  13 -10  -1    0.70    2.53   0
  12 -10  -1   50.40    2.75   0
 -12  10   1   49.37    2.77   0
  12  10  -1   50.80    4.68   0
  12  10  -1   53.68    4.71   0
  11  10  -1    4.74    3.08   0
 -11  10   1    3.11    1.51   0
  11  10  -1    5.43    3.03   0
  11 -10  -1    4.11    1.77   0
  10 -10  -1   93.56    2.99   0
 -10  10   1   86.07    2.94   0
  10  10  -1   95.22    4.28   0
  10  10  -1   96.19    4.32   0
  -9  10   1    2.52    2.22   0
   9 -10  -1    1.19    2.20   0
   9  10  -1    0.55    2.28   0
   9  10  -1    0.40    2.17   0
  -8  10   1    6.92    2.27   0
   8  10  -1    4.94    2.18   0
   8 -10  -1    5.46    2.14   0
   8  10  -1    5.24    2.17   0
   7  10  -1    8.32    2.13   0
   7 -10  -1    7.91    1.62   0
  -7  10   1    6.70    1.55   0
   7  10  -1    7.95    2.24   0
   6 -10  -1   54.16    2.51   0
   6  10  -1   53.88    2.77   0
   6  10  -1   51.28    2.78   0
  -6  10   1   54.13    2.62   0
   5  10  -1  198.27    4.36   0
  -5  10   1  192.34    3.45   0
   5 -10  -1  197.46    3.55   0
  -4  10   1   46.31    1.99   0
   4  10  -1   48.59    2.32   0
   4 -10  -1   47.16    2.02   0
   3  10  -1  326.47    4.80   0
  -3  10   1  324.39    4.23   0
   3 -10  -1  322.56    4.12   0
   2  10  -1   17.08    1.86   0
  -2  10   1   14.13    2.18   0
  -2 -10   1   18.79    1.86   0
   2 -10  -1   15.02    1.67   0
  -1  10   1    0.19    2.20   0
   1 -10  -1    2.36    2.20   0
   1  10  -1   -0.55    2.30   0
  -1 -10   1    0.09    2.22   0
   0 -10   1   17.27    2.18   0
   0  10  -1   12.85    1.81   0
   0  10   1   10.55    1.81   0
   0 -10  -1   14.19    1.84   0
   1  10   1  170.05    4.03   0
   1 -10   1  181.67    3.62   0
  -1  10  -1  170.02    3.51   0
  -1 -10  -1  167.37    3.56   0
  -2 -10  -1   31.68    2.62   0
   2 -10   1   34.53    2.29   0
  -2  10  -1   29.27    1.82   0
   2  10   1   28.89    2.61   0
   3  10   1  299.00    5.67   0
  -3  10  -1  296.09    4.20   0
  -3 -10  -1  329.85    5.60   0
   3 -10   1  315.45    4.27   0
   4 -10   1    8.88    1.53   0
  -4  10  -1    6.73    2.13   0
   4  10   1    7.65    2.20   0
   5  10   1   11.10    2.43   0
   5 -10   1   12.99    1.63   0
  -5  10  -1   13.02    1.66   0
   6 -10   1    2.03    2.20   0
  -6  10  -1    2.17    2.13   0
   6  10   1   -0.11    2.72   0
   6  10   1   -0.61    2.74   0
   7  10   1    5.09    3.60   0
   7 -10   1    3.97    2.28   0
   7  10   1    5.51    3.69   0
  -7  10  -1    6.03    2.33   0
  -8  10  -1   23.34    1.80   0
   8 -10   1   23.11    1.82   0
   9 -10   1  102.01    3.03   0
  -9  10  -1   98.57    2.97   0
 -10  10  -1    2.65    2.20   0
  10 -10   1    1.33    2.21   0
 -11  10  -1   48.39    2.22   0
  11 -10   1   52.17    2.91   0
 -12  10  -1    1.14    2.53   0
  12 -10   1    1.25    1.80   0
  13 -10   1    2.98    2.52   0
 -13  10  -1    1.70    2.61   0
 -14  10  -1    0.35    2.65   0
  14 -10   1   -0.50    2.82   0
 -15  11   1    3.04    2.81   0
  15 -11  -1    0.43    2.70   0
 -14  11   1    1.78    1.82   0
  14 -11  -1   -1.38    2.49   0
 -13  11   1    2.58    1.86   0
  13 -11  -1    2.57    2.42   0
  12  11  -1    8.93    3.78   0
  12  11  -1    8.11    3.57   0
 -12  11   1   10.13    1.90   0
  12 -11  -1    7.22    1.78   0
 -11  11   1    1.83    1.61   0
  11 -11  -1    6.61    2.36   0
  11  11  -1    2.65    3.01   0
  11  11  -1    2.89    3.01   0
  10  11  -1    4.07    2.43   0
 -10  11   1    4.13    1.69   0
  10  11  -1    5.16    2.53   0
  10 -11  -1    3.72    1.71   0
   9  11  -1    1.80    2.70   0
  -9  11   1    0.34    2.25   0
   9 -11  -1   -0.20    1.63   0
   9  11  -1    0.71    2.67   0
   8  11  -1    2.21    2.23   0
   8  11  -1    1.55    2.74   0
  -8  11   1    2.41    2.19   0
   8 -11  -1    0.87    1.53   0
   7  11  -1    9.77    2.23   0
   7 -11  -1    9.57    2.06   0
  -7  11   1    8.57    1.50   0
   7  11  -1    9.46    2.21   0
   6 -11  -1   33.36    2.30   0
   6  11  -1   33.66    2.60   0
   6  11  -1   37.09    2.71   0
  -6  11   1   34.83    2.28   0
  -5  11   1    1.84    1.32   0
   5 -11  -1    0.67    2.04   0
   5  11  -1    1.16    1.92   0
   4 -11  -1  151.33    2.87   0
   4  11  -1  175.83    3.84   0
  -4  11   1  129.08    2.73   0
   3 -11  -1    0.06    2.06   0
  -3  11   1    0.80    2.08   0
   3  11  -1   -0.07    1.47   0
  -2 -11   1   29.33    2.44   0
  -2  11   1   28.42    2.46   0
   2  11  -1   26.42    2.51   0
   2 -11  -1   26.81    1.83   0
  -1 -11   1   12.92    1.73   0
  -1  11   1   15.39    2.30   0
   1 -11  -1   13.02    2.36   0
   1  11  -1   13.04    2.30   0
   0  11   1    5.75    1.72   0
   0  11  -1    6.78    2.11   0
   0 -11   1    9.61    2.22   0
   0 -11  -1    7.32    1.63   0
   1  11   1    9.33    2.30   0
  -1 -11  -1    8.67    2.20   0
  -1  11  -1    7.65    1.51   0
   1 -11   1    5.54    1.54   0
  -2 -11  -1  165.71    3.84   0
   2 -11   1  163.30    3.30   0
   2  11   1  153.22    3.83   0
  -2  11  -1  153.28    2.98   0
  -3  11  -1    1.31    1.88   0
   3 -11   1    1.20    1.86   0
  -3 -11  -1    2.93    2.02   0
   3  11   1    0.75    1.96   0
   4  11   1   86.77    3.42   0
   4 -11   1   93.59    2.55   0
  -4  11  -1   80.18    2.38   0
   5  11   1   20.76    2.60   0
   5 -11   1   21.33    1.69   0
  -5  11  -1   21.47    1.81   0
   6 -11   1   29.19    2.46   0
  -6  11  -1   27.71    2.41   0
   6  11   1   26.93    3.28   0
   6  11   1   28.69    3.29   0
   7  11   1   10.06    3.30   0
  -7  11  -1   12.08    1.67   0
   7 -11   1   10.59    2.32   0
   7  11   1   10.97    3.39   0
  -8  11  -1    1.36    2.25   0
   8 -11   1    0.97    2.13   0
   9 -11   1   33.16    2.51   0
  -9  11  -1   34.01    1.99   0
 -10  11  -1    4.65    2.32   0
  10 -11   1    3.72    1.72   0
 -11  11  -1   18.82    1.99   0
  11 -11   1   15.46    2.52   0
  12 -11   1    0.69    2.48   0
 -12  11  -1    0.13    2.61   0
 -13  11  -1    3.03    2.70   0
  13 -11   1    2.61    2.55   0
  14 -11   1    2.03    1.80   0
 -14  11  -1    2.49    2.79   0
  15 -12  -1    3.52    2.73   0
 -15  12   1    0.85    2.02   0
 -14  12   1    0.67    1.90   0
  14 -12  -1    0.64    2.61   0
 -13  12   1   -0.55    1.83   0
  13 -12  -1    2.71    2.48   0
  12 -12  -1    0.18    1.59   0
 -12  12   1    0.66    1.84   0
  12  12  -1    1.61    3.36   0
  12  12  -1    2.56    3.80   0
  11  12  -1    1.26    3.01   0
  11  12  -1    0.78    3.03   0
 -11  12   1   -0.12    1.69   0
  11 -12  -1    2.29    2.30   0
  10  12  -1    9.14    2.58   0
  10 -12  -1   10.01    2.40   0
  10  12  -1    9.33    3.16   0
 -10  12   1   11.40    2.40   0
   9 -12  -1    7.16    2.27   0
   9  12  -1    8.28    2.29   0
  -9  12   1    9.22    2.34   0
   9  12  -1    7.18    2.26   0
   8 -12  -1   10.31    1.61   0
  -8  12   1    9.59    1.66   0
   8  12  -1    9.65    2.48   0
   8  12  -1   11.65    2.92   0
  -7  12   1   26.26    2.34   0
   7 -12  -1   28.94    2.30   0
   7  12  -1   30.20    3.01   0
   7  12  -1   28.34    2.61   0
   6  12  -1   -0.38    2.04   0
   6 -12  -1    1.79    1.94   0
  -6  12   1    1.85    1.37   0
   5 -12  -1    2.70    1.97   0
   5  12  -1    3.26    1.42   0
  -5  12   1    6.61    2.01   0
   4 -12  -1    6.57    1.51   0
   4  12  -1    7.38    2.08   0
  -4  12   1    6.00    1.99   0
  -3  12   1    8.50    2.07   0
   3  12  -1    8.78    2.30   0
   3 -12  -1    5.66    2.15   0
   2  12  -1   55.84    2.38   0
  -2  12   1   59.52    2.79   0
   2 -12  -1   56.56    2.24   0
  -2 -12   1   59.04    2.30   0
  -1 -12   1    1.21    2.20   0
  -1  12   1    2.12    2.10   0
   1  12  -1    3.45    2.21   0
   1 -12  -1    2.82    2.15   0
   0  12   1   92.83    2.79   0
   0 -12   1  100.90    2.68   0
   0 -12  -1  102.58    2.81   0
   0  12  -1  101.22    3.11   0
  -1 -12  -1   26.33    2.53   0
  -1  12  -1   28.32    1.92   0
   1 -12   1   28.82    1.83   0
   1  12   1   24.96    1.98   0
   2 -12   1   73.18    2.64   0
   2  12   1   70.29    2.65   0
  -2 -12  -1   78.78    3.05   0
  -2  12  -1   73.00    2.22   0
  -3 -12  -1    8.53    2.08   0
   3 -12   1   11.41    2.06   0
  -3  12  -1    8.37    1.57   0
   3  12   1    9.55    2.13   0
   4  12   1   53.77    2.96   0
   4 -12   1   59.05    2.09   0
  -4  12  -1   58.09    2.51   0
  -4 -12  -1   66.60    2.95   0
   5  12   1    6.33    2.22   0
  -5  12  -1    7.30    2.08   0
   5 -12   1    6.24    1.53   0
   6  12   1   46.37    3.46   0
   6 -12   1   49.66    2.62   0
  -6  12  -1   47.86    2.68   0
   7  12   1    7.34    3.30   0
   7  12   1    6.46    2.99   0
  -7  12  -1    7.29    1.61   0
   7 -12   1    8.85    2.20   0
   8  12   1   26.33    4.74   0
  -8  12  -1   32.22    2.60   0
   8 -12   1   26.58    2.52   0
   8  12   1   30.63    4.57   0
   9 -12   1    7.26    1.67   0
  -9  12  -1    9.89    2.44   0
  10 -12   1    9.97    1.80   0
 -10  12  -1   10.99    1.86   0
 -11  12  -1   20.11    2.68   0
  11 -12   1   16.43    2.02   0
  12 -12   1    1.11    2.35   0
 -12  12  -1   -0.92    1.81   0
  13 -12   1    0.61    2.56   0
 -13  12  -1    1.65    2.63   0
 -14  12  -1    1.13    2.00   0
  14 -12   1   -1.60    2.78   0
 -14  13   1    1.34    1.90   0
  14 -13  -1    3.05    2.59   0
 -13  13   1   -0.89    1.84   0
  13 -13  -1    2.31    1.70   0
 -12  13   1    0.05    1.64   0
  12  13  -1    0.57    3.39   0
  12  13  -1    0.58    3.73   0
  12 -13  -1    0.52    2.34   0
  11  13  -1    4.29    3.12   0
 -11  13   1    9.03    2.38   0
  11  13  -1    4.47    3.19   0
  11 -13  -1    4.09    1.64   0
 -10  13   1   20.07    2.48   0
  10  13  -1   21.35    2.93   0
  10  13  -1   27.97    3.47   0
  10 -13  -1   25.08    1.94   0
   9  13  -1    1.67    2.14   0
   9  13  -1   -0.31    2.62   0
   9 -13  -1    1.71    1.62   0
  -9  13   1   -0.22    1.63   0
  -8  13   1   29.24    2.43   0
   8 -13  -1   31.31    2.54   0
   8  13  -1   32.24    2.70   0
   8  13  -1   32.59    2.69   0
   7  13  -1    3.40    2.25   0
   7  13  -1    3.28    2.20   0
  -7  13   1    0.83    1.45   0
   7 -13  -1    3.01    1.45   0
   6 -13  -1    3.36    1.49   0
  -6  13   1    3.77    1.98   0
   6  13  -1    1.68    2.24   0
  -5  13   1    8.40    2.08   0
   5 -13  -1    7.93    2.06   0
   5  13  -1    7.59    2.07   0
   4  13  -1    7.24    2.19   0
   4 -13  -1    7.45    1.45   0
  -4  13   1    5.55    2.07   0
  -3  13   1   12.65    2.10   0
   3  13  -1   13.89    2.23   0
   3 -13  -1   13.88    2.18   0
   2  13  -1    1.68    2.18   0
  -2 -13   1   -0.20    1.52   0
   2 -13  -1    1.96    1.44   0
  -2  13   1    0.02    2.07   0
   1  13  -1    1.30    2.18   0
  -1 -13   1    2.13    2.14   0
   1 -13  -1    1.09    2.21   0
  -1  13   1    1.60    1.53   0
   0 -13   1   23.10    2.36   0
   0 -13  -1   21.71    2.40   0
   0  13  -1   16.96    1.75   0
   0  13   1   19.44    2.39   0
  -1  13  -1   10.68    2.18   0
   1 -13   1   10.42    2.15   0
  -1 -13  -1   12.47    2.28   0
   1  13   1   11.39    2.31   0
   2 -13   1   22.08    1.65   0
  -2  13  -1   20.16    1.68   0
  -2 -13  -1   21.89    2.37   0
   2  13   1   19.84    2.38   0
   3 -13   1    1.03    1.99   0
   3  13   1    1.40    1.97   0
  -3  13  -1    1.64    1.40   0
  -3 -13  -1    2.57    1.92   0
  -4 -13  -1    6.62    2.15   0
  -4  13  -1    5.37    1.46   0
   4  13   1    4.68    2.19   0
   4 -13   1    5.43    1.53   0
   5  13   1   57.90    3.42   0
  -5  13  -1   60.72    2.01   0
   5 -13   1   62.37    2.03   0
  -6  13  -1    4.02    1.54   0
   6 -13   1    2.99    2.06   0
   6  13   1    2.54    2.17   0
  -7  13  -1   28.45    1.88   0
   7  13   1   25.68    3.39   0
   7 -13   1   30.61    2.46   0
   7  13   1   30.23    3.03   0
   8 -13   1   15.64    2.32   0
  -8  13  -1   10.01    1.79   0
   8  13   1   12.54    3.95   0
   8  13   1   13.33    3.72   0
   9 -13   1   28.49    2.00   0
  -9  13  -1   24.76    2.66   0
 -10  13  -1   29.11    2.44   0
  10 -13   1   25.10    2.49   0
 -11  13  -1   11.89    1.94   0
  11 -13   1   13.27    2.50   0
  12 -13   1    1.49    1.73   0
 -12  13  -1    0.83    2.60   0
 -13  13  -1    2.32    2.76   0
  13 -13   1    2.29    2.82   0
  14 -13   1   -0.04    2.09   0
 -14  13  -1    0.31    2.95   0
 -14  14   1    0.83    1.89   0
  14 -14  -1    2.27    2.65   0
 -13  14   1   -0.03    1.83   0
  13 -14  -1    1.58    1.80   0
  12  14  -1    0.56    3.98   0
 -12  14   1    0.00    2.34   0
  12 -14  -1    0.60    2.41   0
  12  14  -1    1.06    3.97   0
  11  14  -1   11.21    3.24   0
  11 -14  -1   10.60    2.37   0
 -11  14   1   12.38    2.45   0
  11  14  -1   12.48    3.16   0
  10 -14  -1   40.16    2.72   0
  10  14  -1   42.44    3.20   0
 -10  14   1   38.16    2.09   0
  10  14  -1   38.89    3.58   0
   9 -14  -1    8.67    2.28   0
   9  14  -1    9.54    2.50   0
   9  14  -1    6.38    2.23   0
  -9  14   1    8.25    2.40   0
   8  14  -1   73.06    3.19   0
  -8  14   1   68.76    2.25   0
   8 -14  -1   68.47    2.27   0
   8  14  -1   65.25    3.11   0
  -7  14   1    8.37    1.53   0
   7  14  -1    6.39    2.29   0
   7  14  -1    7.49    2.39   0
   7 -14  -1    7.10    1.52   0
   6 -14  -1    5.02    1.55   0
  -6  14   1    4.95    2.09   0
   6  14  -1    6.16    2.22   0
  -5  14   1    7.97    2.06   0
   5  14  -1    9.33    1.70   0
   5 -14  -1   11.66    1.56   0
  -4  14   1   24.87    2.19   0
   4  14  -1   25.27    1.94   0
   4 -14  -1   27.00    1.73   0
   3  14  -1   15.43    2.26   0
  -3  14   1   14.96    2.12   0
   3 -14  -1   14.04    1.58   0
   2 -14  -1  111.14    2.73   0
  -2  14   1  103.34    2.59   0
   2  14  -1  110.12    3.19   0
  -2 -14   1  120.49    2.77   0
  -1 -14   1   20.37    1.72   0
   1 -14  -1   19.67    1.83   0
  -1  14   1   17.25    2.38   0
   1  14  -1   18.91    2.36   0
   0 -14  -1    2.05    2.23   0
   0  14  -1    2.66    2.15   0
   0 -14   1    2.34    2.07   0
   0  14   1    3.64    1.57   0
  -1  14  -1   27.02    1.80   0
   1 -14   1   29.89    2.25   0
   1  14   1   28.88    1.93   0
  -1 -14  -1   29.92    1.91   0
  -2 -14  -1   61.71    2.36   0
   2  14   1   63.80    2.88   0
  -2  14  -1   58.05    2.48   0
   2 -14   1   62.52    2.08   0
   3 -14   1   33.62    2.27   0
  -3 -14  -1   39.39    2.09   0
  -3  14  -1   34.71    1.85   0
   3  14   1   36.89    2.64   0
  -4  14  -1   13.11    2.05   0
   4  14   1   11.86    2.33   0
  -4 -14  -1   12.47    2.24   0
   4 -14   1   12.38    1.62   0
   5  14   1   60.92    3.10   0
  -5  14  -1   70.59    2.68   0
   5 -14   1   68.37    2.10   0
  -6  14  -1    3.73    1.69   0
   6  14   1    4.43    2.66   0
   6 -14   1    2.52    2.08   0
   7  14   1   28.93    3.19   0
   7  14   1   31.11    3.35   0
   7 -14   1   33.90    2.59   0
  -7  14  -1   28.38    1.86   0
   8  14   1   11.04    3.70   0
   8 -14   1   11.18    2.25   0
  -8  14  -1   10.87    1.74   0
   8  14   1    7.90    3.18   0
   9 -14   1    2.65    1.62   0
  -9  14  -1    1.74    1.67   0
 -10  14  -1   32.36    2.61   0
  10 -14   1   32.02    2.58   0
 -11  14  -1    3.33    2.52   0
  11 -14   1    4.89    2.57   0
 -12  14  -1   14.24    2.80   0
  12 -14   1   14.09    2.63   0
  13 -14   1    0.86    1.84   0
 -13  14  -1   -0.45    2.03   0
  14 -15  -1    0.50    2.68   0
 -14  15   1    2.57    2.78   0
 -13  15   1    0.92    2.74   0
  13 -15  -1    1.18    1.97   0
  12 -15  -1    1.99    2.47   0
  12  15  -1    0.86    3.90   0
 -12  15   1    2.81    1.83   0
  12  15  -1    1.09    4.26   0
 -11  15   1    0.70    1.66   0
  11  15  -1   -0.20    2.96   0
  11  15  -1    0.92    2.87   0
  11 -15  -1   -0.09    2.31   0
 -10  15   1    1.17    2.31   0
  10 -15  -1    0.79    2.29   0
  10  15  -1    0.52    3.02   0
  10  15  -1   -0.44    2.44   0
   9 -15  -1   12.78    1.76   0
  -9  15   1   10.64    1.76   0
   9  15  -1   10.70    2.87   0
   9  15  -1   14.87    2.95   0
  -8  15   1   26.15    1.81   0
   8  15  -1   25.64    2.53   0
   8 -15  -1   28.51    2.37   0
   8  15  -1   29.56    2.55   0
  -7  15   1    1.01    2.06   0
   7  15  -1    2.99    2.22   0
   7 -15  -1    3.10    2.06   0
   7  15  -1    1.69    1.62   0
   6  15  -1    1.20    1.61   0
  -6  15   1    1.29    2.14   0
   6 -15  -1    1.00    2.09   0
   5  15  -1    0.46    2.19   0
   5 -15  -1    1.16    1.48   0
  -5  15   1    1.45    2.08   0
   4 -15  -1   34.72    2.23   0
  -4  15   1   32.99    2.25   0
   4  15  -1   33.23    2.52   0
   3  15  -1   21.41    2.41   0
   3 -15  -1   22.81    1.71   0
  -3  15   1   16.17    1.58   0
   2 -15  -1    1.81    2.20   0
   2  15  -1    0.63    1.53   0
  -2  15   1    1.44    1.58   0
  -2 -15   1   -0.15    2.20   0
  -1  15   1    1.88    1.48   0
   1  15  -1    2.80    1.52   0
  -1 -15   1    2.85    2.12   0
   1 -15  -1    2.17    1.60   0
   0 -15  -1   34.94    2.50   0
   0  15   1   32.33    2.51   0
   0 -15   1   35.93    1.93   0
   0  15  -1   31.54    1.95   0
   1 -15   1    9.97    1.49   0
   1  15   1    9.09    2.24   0
  -1  15  -1   11.24    1.61   0
  -1 -15  -1   11.14    2.30   0
   2  15   1    4.83    2.24   0
  -2  15  -1    6.36    2.05   0
   2 -15   1    8.62    1.41   0
  -2 -15  -1    7.64    1.74   0
   3  15   1    1.43    2.15   0
   3 -15   1    2.12    1.40   0
  -3 -15  -1    2.72    2.16   0
  -3  15  -1    1.51    2.02   0
   4  15   1   19.70    2.38   0
   4 -15   1   21.77    1.67   0
  -4  15  -1   18.72    1.69   0
  -4 -15  -1   23.21    2.43   0
   5 -15   1    4.02    1.47   0
   5  15   1    1.80    2.27   0
  -5  15  -1    4.18    1.50   0
   6 -15   1   38.04    2.48   0
   6  15   1   32.45    2.78   0
  -6  15  -1   35.20    2.43   0
   7  15   1    1.49    2.19   0
   7 -15   1   -1.77    2.14   0
  -7  15  -1    2.43    2.33   0
   7  15   1    1.91    2.72   0
   8 -15   1    3.79    2.24   0
   8  15   1    2.46    3.11   0
  -8  15  -1    2.78    1.73   0
   8  15   1    3.59    3.38   0
  -9  15  -1   17.62    1.89   0
   9 -15   1   19.24    1.89   0
   9  15   1   21.49    5.46   0
   9  15   1   17.06    5.16   0
 -10  15  -1    2.23    1.79   0
  10 -15   1    2.91    2.41   0
 -11  15  -1    3.48    2.51   0
  11 -15   1    0.60    2.46   0
  12 -15   1    4.65    2.80   0
 -12  15  -1    5.44    2.76   0
 -13  15  -1    1.89    2.74   0
  13 -15   1    4.85    2.78   0
 -13  16   1    1.57    1.97   0
  13 -16  -1    2.90    2.55   0
  12 -16  -1    3.07    1.76   0
 -12  16   1    1.51    2.60   0
  12  16  -1    1.52    3.90   0
  12  16  -1    2.79    3.94   0
 -11  16   1    1.02    1.81   0
  11 -16  -1    1.10    1.70   0
  11  16  -1    1.05    2.97   0
  11  16  -1    1.35    3.16   0
  10 -16  -1   -0.65    1.71   0
  10  16  -1    1.24    2.59   0
 -10  16   1    2.76    2.37   0
  10  16  -1    0.78    2.55   0
   9 -16  -1    0.88    2.24   0
   9  16  -1   -0.07    2.42   0
  -9  16   1    1.81    1.53   0
   9  16  -1    1.21    2.87   0
   8 -16  -1   -0.90    1.55   0
  -8  16   1    1.77    2.20   0
   8  16  -1    1.29    2.30   0
   8  16  -1    0.91    2.19   0
   7 -16  -1    2.95    1.59   0
  -7  16   1    6.07    2.16   0
   7  16  -1    5.84    2.36   0
   6  16  -1    9.61    2.37   0
  -6  16   1   14.70    2.20   0
   6 -16  -1   11.49    1.64   0
   5 -16  -1   14.84    2.23   0
   5  16  -1   10.73    1.79   0
  -5  16   1   11.52    2.18   0
   4  16  -1    4.91    2.18   0
  -4  16   1    2.97    1.43   0
   4 -16  -1    3.45    2.02   0
   3  16  -1    4.10    2.24   0
   3 -16  -1    2.55    2.04   0
  -3  16   1    1.92    1.46   0
   2 -16  -1   15.04    2.31   0
   2  16  -1    9.90    1.71   0
  -2 -16   1   10.22    2.26   0
  -2  16   1   12.01    2.08   0
  -1 -16   1    4.55    1.65   0
   1 -16  -1    6.61    2.24   0
   1  16  -1    4.88    2.29   0
  -1  16   1    6.58    2.22   0
   0  16   1    4.34    2.24   0
   0 -16   1    1.79    2.20   0
   0 -16  -1    2.51    2.25   0
   0  16  -1    1.37    2.27   0
   1 -16   1   12.86    1.49   0
   1  16   1   13.54    2.39   0
  -1  16  -1   17.28    2.17   0
  -1 -16  -1   13.23    2.40   0
  -2  16  -1    7.46    2.10   0
   2 -16   1    6.82    1.51   0
   2  16   1    5.60    1.64   0
  -2 -16  -1    6.59    1.58   0
  -3 -16  -1   15.36    2.39   0
   3  16   1   13.42    1.79   0
  -3  16  -1   14.34    2.22   0
   3 -16   1   14.57    1.60   0
   4  16   1   12.46    2.38   0
  -4  16  -1   14.08    1.66   0
  -4 -16  -1   15.66    2.40   0
   4 -16   1   13.10    1.66   0
   5 -16   1    3.95    1.50   0
   5  16   1    2.24    2.21   0
  -5  16  -1    2.64    2.13   0
  -6  16  -1   57.97    2.13   0
   6  16   1   56.23    2.97   0
   6 -16   1   72.02    2.72   0
   7  16   1   16.32    3.13   0
   7 -16   1   16.53    2.32   0
  -7  16  -1   20.09    2.38   0
   8  16   1   45.56    3.88   0
   8 -16   1   43.75    2.65   0
   8  16   1   38.20    3.73   0
  -8  16  -1   46.29    2.68   0
  -9  16  -1    0.42    1.66   0
   9 -16   1    2.20    2.22   0
   9  16   1    0.96    3.76   0
   9  16   1    0.91    3.83   0
  10 -16   1    3.75    2.46   0
 -10  16  -1    2.61    1.68   0
  11 -16   1    0.21    1.70   0
 -11  16  -1    0.72    1.72   0
  12 -16   1    1.38    2.00   0
 -12  16  -1    2.47    1.88   0
  13 -17  -1    0.72    2.66   0
 -13  17   1   -1.02    2.85   0
  12  17  -1    0.07    3.33   0
  12 -17  -1    1.78    1.87   0
  12  17  -1   -0.80    3.84   0
 -12  17   1    0.75    1.90   0
  11 -17  -1    1.90    1.68   0
 -11  17   1    2.89    2.69   0
  11  17  -1    2.86    2.66   0
  11  17  -1    2.93    3.17   0
  10  17  -1    0.73    2.41   0
  10  17  -1    0.01    2.99   0
  10 -17  -1    1.49    2.52   0
 -10  17   1    2.27    1.69   0
   9  17  -1    3.99    2.44   0
   9  17  -1    2.99    2.55   0
  -9  17   1    2.50    1.65   0
   9 -17  -1    3.33    1.63   0
   8 -17  -1   11.39    2.20   0
   8  17  -1    9.25    2.42   0
   8  17  -1    5.17    2.32   0
  -8  17   1    7.93    2.27   0
  -7  17   1   -3.06    2.17   0
   7  17  -1    1.56    2.31   0
   7 -17  -1    1.32    2.08   0
   6 -17  -1    1.13    2.07   0
   6  17  -1    0.63    1.63   0
  -6  17   1    0.21    2.04   0
  -5  17   1    5.03    1.59   0
   5 -17  -1    7.37    1.54   0
   5  17  -1    3.84    1.64   0
   4  17  -1    1.36    2.25   0
   4 -17  -1    0.77    1.48   0
  -4  17   1   -0.99    1.42   0
   3  17  -1    0.40    2.11   0
   3 -17  -1    2.63    1.50   0
  -3  17   1    2.43    2.18   0
  -2 -17   1    4.15    1.59   0
   2 -17  -1    2.52    1.52   0
   2  17  -1    4.43    2.30   0
  -2  17   1    3.35    1.53   0
   1 -17  -1    1.27    1.61   0
   1  17  -1    0.30    1.46   0
  -1  17   1    0.36    1.63   0
  -1 -17   1    1.40    2.17   0
   0  17  -1   10.33    2.18   0
   0  17   1    8.30    1.64   0
   0 -17  -1   13.13    2.21   0
   0 -17   1    9.72    2.20   0
  -1 -17  -1    0.79    1.51   0
  -1  17  -1   -0.63    2.09   0
   1  17   1   -0.91    2.23   0
   1 -17   1    0.18    1.51   0
  -2  17  -1    1.83    2.07   0
   2 -17   1    0.75    1.42   0
  -2 -17  -1    0.19    2.09   0
   2  17   1    1.00    1.49   0
   3 -17   1    8.28    1.55   0
  -3  17  -1    5.90    2.18   0
   3  17   1    6.46    1.71   0
  -3 -17  -1    7.54    2.29   0
   4  17   1   16.05    2.45   0
  -4  17  -1   17.03    2.23   0
  -4 -17  -1   17.04    1.78   0
   4 -17   1   17.60    1.69   0
   5 -17   1   26.83    1.95   0
  -5  17  -1   24.13    1.88   0
   5  17   1   23.03    2.61   0
   6 -17   1    2.83    2.21   0
   6  17   1    1.38    2.24   0
  -6  17  -1   -0.15    2.20   0
   7  17   1   10.18    2.55   0
  -7  17  -1   11.76    1.67   0
   7 -17   1    9.02    2.34   0
   8  17   1   12.48    2.78   0
  -8  17  -1    9.97    2.45   0
   8 -17   1   12.54    2.30   0
   8  17   1    9.27    2.82   0
  -9  17  -1   -0.08    2.43   0
   9  17   1    0.50    3.46   0
   9 -17   1    0.77    2.47   0
   9  17   1    0.03    3.38   0
  10 -17   1    6.62    1.82   0
 -10  17  -1    3.85    1.83   0
  11 -17   1   -0.10    1.80   0
 -11  17  -1    1.40    1.95   0
 -12  17  -1    2.26    1.98   0
  12 -17   1    1.90    1.98   0
  12  18  -1    0.73    3.30   0
  12  18  -1    0.72    3.80   0
 -12  18   1   -0.47    1.86   0
  12 -18  -1    2.59    2.47   0
 -11  18   1    3.52    2.57   0
  11  18  -1    3.24    2.80   0
  11 -18  -1    9.20    2.51   0
  11  18  -1    3.81    3.36   0
  10 -18  -1    1.92    1.85   0
  10  18  -1    0.91    2.48   0
 -10  18   1    3.06    1.70   0
  10  18  -1    1.33    3.03   0
   9 -18  -1   23.32    2.54   0
   9  18  -1   19.37    2.60   0
   9  18  -1   24.12    2.82   0
  -9  18   1   21.87    1.97   0
   8  18  -1   -0.46    2.42   0
  -8  18   1   -0.44    1.61   0
   8 -18  -1   -1.40    1.58   0
   8  18  -1    1.89    2.24   0
   7 -18  -1   27.22    1.79   0
   7  18  -1   25.50    2.67   0
  -7  18   1   24.43    1.73   0
   6  18  -1   20.78    2.71   0
   6 -18  -1   20.49    1.75   0
  -6  18   1   21.68    1.77   0
   5 -18  -1    1.74    2.13   0
   5  18  -1    3.31    2.36   0
  -5  18   1   -1.22    1.49   0
   4  18  -1    7.06    2.28   0
   4 -18  -1    9.55    2.18   0
  -4  18   1    7.91    2.24   0
   3 -18  -1    7.33    1.59   0
  -3  18   1    7.74    1.64   0
   3  18  -1    8.14    2.22   0
   2  18  -1   27.31    2.43   0
  -2  18   1   22.99    2.44   0
   2 -18  -1   27.09    2.41   0
  -2 -18   1   30.17    2.44   0
  -1  18   1   15.15    2.37   0
   1  18  -1   17.40    2.26   0
   1 -18  -1   17.92    2.42   0
  -1 -18   1   18.56    1.73   0
   0  18   1    2.14    2.26   0
   0  18  -1    0.98    1.55   0
   0 -18  -1    2.03    1.66   0
   0 -18   1    0.79    2.24   0
   1  18   1    4.33    1.57   0
   1 -18   1    6.17    1.59   0
  -1  18  -1    3.54    2.14   0
  -1 -18  -1    6.61    2.15   0
   2 -18   1   16.15    1.68   0
   2  18   1    9.91    1.71   0
  -2 -18  -1   12.80    2.17   0
  -2  18  -1   10.91    2.20   0
  -3 -18  -1    7.47    1.73   0
  -3  18  -1    3.76    2.14   0
   3  18   1    5.23    1.68   0
   3 -18   1    8.23    2.20   0
   4  18   1   15.39    2.54   0
   4 -18   1   18.47    1.67   0
  -4  18  -1   16.45    2.44   0
   5  18   1   20.80    2.56   0
  -5  18  -1   25.60    2.39   0
   5 -18   1   21.64    1.86   0
  -6  18  -1    3.29    1.60   0
   6  18   1    4.43    2.17   0
   6 -18   1    5.94    2.16   0
   7  18   1   19.80    2.77   0
   7 -18   1   27.43    2.55   0
  -7  18  -1   24.90    2.54   0
   8  18   1    1.06    3.05   0
   8 -18   1    5.12    2.37   0
   8  18   1    2.90    3.13   0
  -8  18  -1   -0.37    1.72   0
  -9  18  -1    1.63    2.61   0
   9  18   1    1.32    3.22   0
   9  18   1    2.68    3.20   0
   9 -18   1    0.34    2.67   0
  10 -18   1    1.56    1.82   0
 -10  18  -1    1.51    2.69   0
  11 -18   1    0.59    1.86   0
 -11  18  -1    2.22    1.85   0
  12 -18   1   -0.06    2.76   0
  12  19  -1    3.81    3.61   0
  12  19  -1    4.94    3.51   0
  12 -19  -1    6.62    2.78   0
 -12  19   1    5.46    2.88   0
  11  19  -1    0.50    3.36   0
 -11  19   1    0.29    2.64   0
  11  19  -1    0.92    2.74   0
  11 -19  -1    0.58    2.58   0
  10  19  -1    1.10    2.50   0
  10  19  -1    1.68    2.59   0
  10 -19  -1   -0.92    1.68   0
 -10  19   1    3.30    1.82   0
   9  19  -1   -0.68    2.51   0
  -9  19   1    2.68    1.69   0
   9  19  -1    0.84    2.53   0
   9 -19  -1   -2.03    2.30   0
   8  19  -1    0.88    2.46   0
   8  19  -1    1.97    2.58   0
  -8  19   1    2.26    1.77   0
   8 -19  -1    1.75    2.29   0
  -7  19   1    1.98    1.57   0
   7 -19  -1   -2.21    2.22   0
   7  19  -1    2.73    2.25   0
   6  19  -1    0.20    2.46   0
   6 -19  -1    3.82    2.16   0
  -6  19   1    1.80    1.47   0
   5 -19  -1    3.30    2.22   0
   5  19  -1    0.78    2.28   0
  -5  19   1    1.18    2.15   0
   4  19  -1   11.84    2.43   0
  -4  19   1   13.30    1.73   0
   4 -19  -1   12.42    1.68   0
   3  19  -1    1.76    1.60   0
   3 -19  -1    5.20    2.28   0
  -3  19   1    4.01    2.26   0
  -2  19   1    3.16    2.29   0
   2  19  -1    2.64    1.56   0
   2 -19  -1    2.52    1.53   0
  -2 -19   1    4.52    1.51   0
  -1 -19   1    2.52    1.63   0
   1  19  -1    3.08    1.64   0
   1 -19  -1    5.49    1.58   0
  -1  19   1    3.86    2.24   0
   0 -19   1   32.12    1.82   0
   0  19  -1   27.51    2.48   0
   0  19   1   31.59    2.49   0
   0 -19  -1   35.60    2.55   0
   1 -19   1    2.65    2.29   0
  -1 -19  -1   -0.39    2.12   0
  -1  19  -1    1.12    1.64   0
   1  19   1    0.14    1.63   0
   2  19   1   10.10    2.23   0
  -2  19  -1   10.46    2.35   0
   2 -19   1   12.88    1.68   0
  -2 -19  -1   11.32    2.37   0
  -3  19  -1   11.01    2.30   0
   3  19   1    7.94    1.94   0
  -3 -19  -1    8.36    1.93   0
   3 -19   1    8.37    2.33   0
   4 -19   1    3.49    1.42   0
   4  19   1    2.53    2.37   0
  -4  19  -1    2.08    2.08   0
   5 -19   1    6.14    2.09   0
   5  19   1    4.34    2.47   0
  -5  19  -1    4.25    2.13   0
   6 -19   1    3.70    2.23   0
  -6  19  -1    4.85    2.29   0
   6  19   1    3.68    2.35   0
   7  19   1    1.93    2.41   0
  -7  19  -1    0.46    1.72   0
   7 -19   1    3.71    2.43   0
  -8  19  -1    2.50    2.65   0
   8  19   1    0.83    2.43   0
   8 -19   1    1.95    2.50   0
   8  19   1    1.78    2.55   0
   9 -19   1   12.41    2.80   0
   9  19   1    9.89    3.44   0
  -9  19  -1   12.14    1.90   0
   9  19   1   12.43    4.14   0
  10 -19   1    3.88    1.84   0
 -10  19  -1    8.37    2.65   0
 -11  19  -1    0.47    1.91   0
  11 -19   1   -0.14    2.82   0
  11  20  -1    0.48    3.36   0
  11 -20  -1   -0.19    1.89   0
 -11  20   1   -0.04    2.71   0
  11  20  -1    0.95    3.52   0
  10  20  -1    4.58    2.69   0
 -10  20   1    2.20    1.89   0
  10 -20  -1    3.26    2.61   0
  10  20  -1    5.97    2.90   0
   9  20  -1    0.98    2.40   0
  -9  20   1   -0.31    1.74   0
   9 -20  -1    2.42    1.70   0
   9  20  -1   -0.24    2.53   0
   8  20  -1   22.34    2.90   0
   8  20  -1   17.91    2.84   0
  -8  20   1   21.50    1.95   0
   8 -20  -1   23.14    1.86   0
   7 -20  -1    5.41    1.68   0
   7  20  -1    4.86    2.51   0
  -7  20   1    6.10    2.31   0
   6 -20  -1    8.33    1.67   0
   6  20  -1    6.46    2.47   0
  -6  20   1    2.25    2.29   0
   5  20  -1   12.29    1.87   0
   5 -20  -1   13.60    2.25   0
  -5  20   1   11.31    1.74   0
   4 -20  -1    1.27    2.19   0
   4  20  -1    0.35    2.25   0
  -4  20   1    0.99    2.18   0
  -3  20   1    0.36    1.55   0
   3 -20  -1   -1.37    1.57   0
   3  20  -1    0.45    2.24   0
  -2  20   1   -1.59    1.59   0
   2  20  -1    0.94    2.26   0
  -2 -20   1    1.59    1.70   0
   2 -20  -1    1.04    2.24   0
   1 -20  -1    3.10    2.33   0
   1  20  -1    0.71    2.19   0
  -1  20   1    0.47    1.67   0
  -1 -20   1    2.50    2.24   0
   0 -20   1    1.90    1.60   0
   0  20  -1    0.92    2.25   0
   0  20   1    2.40    2.33   0
   0 -20  -1    0.69    1.55   0
  -1 -20  -1    0.95    1.56   0
  -1  20  -1   -0.59    1.58   0
   1 -20   1   -0.70    2.19   0
   1  20   1    1.15    1.51   0
   2 -20   1    0.97    1.56   0
   2  20   1    2.79    2.30   0
  -2 -20  -1    2.59    2.32   0
  -2  20  -1    3.00    2.26   0
  -3  20  -1    7.21    2.20   0
  -3 -20  -1    7.20    1.84   0
   3 -20   1    7.23    2.18   0
   3  20   1    6.80    1.83   0
   4  20   1    1.28    2.36   0
  -4  20  -1    3.39    1.54   0
   4 -20   1    1.64    1.55   0
   5  20   1    7.47    2.41   0
   5 -20   1    5.75    2.32   0
  -5  20  -1    5.58    1.61   0
  -6  20  -1    1.19    2.32   0
   6 -20   1    1.93    2.31   0
   6  20   1   -0.12    2.43   0
   7 -20   1   12.94    2.54   0
   7  20   1    8.82    2.53   0
  -7  20  -1    8.53    2.53   0
   8  20   1    0.91    2.50   0
  -8  20  -1    2.48    1.72   0
   8 -20   1    2.05    2.37   0
   8  20   1    2.59    3.25   0
   9  20   1    1.66    3.36   0
   9  20   1    0.91    3.50   0
  -9  20  -1    0.93    1.82   0
   9 -20   1   -2.97    2.55   0
  10  20   1    0.12    4.91   0
  10 -20   1    2.59    1.91   0
 -10  20  -1   -0.12    2.69   0
  10  20   1    0.12    5.24   0
  11  21  -1    2.74    3.76   0
 -11  21   1    2.94    2.80   0
  11  21  -1    3.62    3.62   0
 -10  21   1    1.43    2.79   0
  10 -21  -1    2.50    2.66   0
  10  21  -1    0.19    2.89   0
  10  21  -1    1.09    2.84   0
   9 -21  -1    2.39    2.61   0
  -9  21   1    1.49    2.42   0
   9  21  -1    1.22    2.70   0
   9  21  -1    2.28    2.76   0
   8 -21  -1    2.87    1.76   0
   8  21  -1    3.10    2.46   0
   8  21  -1    1.24    2.76   0
  -8  21   1    0.58    2.42   0
   7 -21  -1    2.58    2.25   0
   7  21  -1    2.75    2.59   0
  -7  21   1   -1.57    2.26   0
   6 -21  -1    1.54    2.29   0
  -6  21   1    0.20    1.65   0
   6  21  -1    1.24    2.36   0
  -5  21   1    0.62    2.27   0
   5 -21  -1    1.28    1.63   0
   5  21  -1    2.62    1.73   0
   4 -21  -1   -0.20    1.56   0
  -4  21   1    0.70    1.64   0
   4  21  -1    1.04    1.62   0
   3 -21  -1   10.84    2.45   0
  -3  21   1    4.41    1.74   0
   3  21  -1    3.08    2.40   0
   2 -21  -1    2.20    1.72   0
  -2  21   1    1.30    1.70   0
   2  21  -1   -0.03    1.67   0
   1  21  -1    2.26    1.70   0
  -1 -21   1    1.21    2.33   0
   1 -21  -1    4.99    1.68   0
  -1  21   1    2.32    1.74   0
   0  21   1    1.90    2.42   0
   0  21  -1    4.75    1.72   0
   0 -21   1    4.88    1.64   0
   0 -21  -1    4.65    2.43   0
   1  21   1    0.73    1.65   0
  -1  21  -1   -0.20    2.27   0
  -1 -21  -1    0.64    2.25   0
   1 -21   1    0.40    2.17   0
   2 -21   1    2.94    1.53   0
  -2  21  -1    3.34    1.59   0
   2  21   1    3.36    2.32   0
  -2 -21  -1    3.43    2.31   0
   3 -21   1    0.14    2.26   0
  -3 -21  -1    1.09    1.56   0
   3  21   1    1.40    1.61   0
  -3  21  -1    0.91    2.27   0
   4 -21   1    6.87    2.26   0
   4  21   1    2.22    2.43   0
  -4  21  -1    3.56    1.66   0
   5  21   1   -1.45    2.44   0
  -5  21  -1    0.64    1.65   0
   5 -21   1    2.26    2.27   0
  -6  21  -1    0.25    1.64   0
   6  21   1    1.75    2.50   0
   6 -21   1    2.02    1.59   0
  -7  21  -1    2.17    1.61   0
   7 -21   1    3.31    2.43   0
   7  21   1    2.25    2.53   0
   8  21   1    1.41    3.29   0
   8  21   1    2.70    3.48   0
  -8  21  -1    0.76    2.57   0
   8 -21   1    1.40    2.45   0
  -9  21  -1   -0.11    2.73   0
   9  21   1    0.53    3.40   0
   9 -21   1    0.53    2.70   0
   9  21   1    0.91    3.31   0
  10 -21   1    2.79    1.90   0
  10  21   1    1.18    4.72   0
 -10  21  -1    1.12    1.97   0
  10  21   1    1.80    4.33   0
 -10  22   1    1.83    2.75   0
  10 -22  -1    1.34    1.85   0
  10  22  -1    0.10    3.44   0
  10  22  -1    0.84    2.69   0
   9 -22  -1    0.68    2.50   0
   9  22  -1   -0.14    2.78   0
   9  22  -1    0.43    2.94   0
  -9  22   1    0.25    2.48   0
   8  22  -1   -0.25    2.67   0
   8 -22  -1    2.47    2.52   0
   8  22  -1   -0.56    2.73   0
  -8  22   1   -0.69    1.72   0
   7  22  -1    0.64    2.61   0
   7 -22  -1    0.60    2.39   0
  -7  22   1   -0.44    1.58   0
   6  22  -1    0.60    1.74   0
   6 -22  -1    1.71    1.69   0
  -6  22   1    2.16    2.34   0
  -5  22   1    0.39    1.68   0
   5  22  -1    2.57    2.43   0
   5 -22  -1    0.34    2.37   0
  -4  22   1    0.69    2.33   0
   4 -22  -1   -0.84    2.41   0
   4  22  -1    2.01    2.47   0
   3  22  -1    0.38    1.66   0
  -3  22   1   -1.24    2.40   0
   3 -22  -1   -0.42    1.72   0
  -2  22   1    4.38    2.41   0
   2 -22  -1   -0.48    2.31   0
   2  22  -1    3.40    2.46   0
   1 -22  -1    3.70    2.33   0
  -1 -22   1    0.63    2.36   0
   1  22  -1    0.68    2.38   0
  -1  22   1   -0.50    2.33   0
   0 -22  -1   13.05    2.46   0
   0  22  -1   10.24    2.42   0
   0  22   1   12.36    1.78   0
   0 -22   1   16.31    1.79   0
  -1 -22  -1   21.90    2.53   0
   1 -22   1   18.94    2.46   0
  -1  22  -1   17.85    2.46   0
   1  22   1   14.79    1.86   0
  -2  22  -1    0.50    1.64   0
  -2 -22  -1    1.57    1.68   0
   2  22   1    1.25    2.43   0
   2 -22   1    0.53    1.72   0
   3 -22   1    1.31    2.45   0
  -3  22  -1    0.98    2.39   0
  -3 -22  -1    0.46    1.83   0
   3  22   1    1.62    1.75   0
   4 -22   1    6.40    2.40   0
   4  22   1    7.37    2.61   0
  -4  22  -1    8.75    1.78   0
   5 -22   1   -0.34    2.21   0
   5  22   1   -0.34    1.85   0
  -5  22  -1    1.19    1.80   0
   6  22   1    0.70    2.49   0
   6 -22   1   -0.21    1.53   0
  -6  22  -1    2.97    2.20   0
   7  22   1    2.18    2.53   0
   7 -22   1    3.33    2.43   0
  -7  22  -1    1.57    2.50   0
   8  22   1    1.89    3.43   0
   8 -22   1    1.20    2.69   0
   8  22   1    0.62    2.77   0
  -8  22  -1    3.06    1.96   0
   9  22   1    1.01    3.31   0
   9 -22   1    1.94    2.72   0
   9  22   1    1.40    3.68   0
  -9  22  -1    2.03    1.92   0
   9  23  -1    0.07    2.75   0
   9 -23  -1   -1.10    1.91   0
   9  23  -1    1.90    3.01   0
  -9  23   1   -1.08    1.94   0
   8 -23  -1    0.76    1.74   0
  -8  23   1    0.72    2.57   0
   8  23  -1    0.50    2.53   0
   8  23  -1    2.02    3.05   0
   7 -23  -1   -0.46    1.73   0
  -7  23   1    0.66    2.50   0
   7  23  -1    2.95    2.76   0
   6 -23  -1    3.59    2.34   0
  -6  23   1    1.52    1.70   0
   6  23  -1    1.75    2.56   0
   5  23  -1    0.46    2.54   0
   5 -23  -1    1.12    1.64   0
  -5  23   1   -0.12    2.36   0
  -4  23   1    4.89    2.56   0
   4 -23  -1    2.53    1.71   0
   4  23  -1    2.42    2.52   0
   3 -23  -1    1.84    2.47   0
  -3  23   1   -0.15    2.56   0
   3  23  -1    2.51    2.63   0
  -2  23   1   -1.30    2.44   0
   2  23  -1    3.68    1.66   0
   2 -23  -1    1.35    1.67   0
   1  23  -1    3.50    2.39   0
  -1  23   1    4.91    2.29   0
   1 -23  -1    1.53    2.26   0
  -1 -23   1   -1.55    2.29   0
   0 -23  -1    1.75    1.68   0
   0 -23   1    0.84    1.63   0
   0  23   1    2.69    1.68   0
   0  23  -1    1.11    2.38   0
   1 -23   1    3.29    2.44   0
  -1 -23  -1    0.54    1.84   0
   1  23   1    2.18    1.87   0
  -1  23  -1    3.33    2.42   0
   2  23   1    3.27    1.78   0
  -2 -23  -1    0.75    1.77   0
   2 -23   1    1.97    1.70   0
  -2  23  -1    1.98    1.74   0
  -3  23  -1    2.11    2.49   0
   3  23   1    1.89    2.45   0
   3 -23   1    2.30    2.44   0
  -3 -23  -1    2.28    1.68   0
  -4  23  -1   -0.86    1.77   0
   4 -23   1    3.40    2.39   0
   4  23   1    1.01    1.80   0
   5 -23   1    1.21    2.35   0
  -5  23  -1   -0.92    2.29   0
   5  23   1   -0.26    1.87   0
   6 -23   1    2.05    1.77   0
   6  23   1    1.36    2.65   0
  -6  23  -1    5.10    2.55   0
  -7  23  -1    0.54    2.62   0
   7  23   1    1.32    2.73   0
   7 -23   1    0.82    2.57   0
  -8  23  -1    2.21    2.51   0
   8  23   1    0.26    3.66   0
   8  23   1   -0.24    3.46   0
   8 -23   1    1.54    2.48   0
   8  24  -1    1.11    3.06   0
   8 -24  -1    2.88    2.69   0
  -8  24   1    1.72    2.62   0
   8  24  -1    1.76    2.80   0
   7  24  -1    8.89    2.73   0
   7 -24  -1    7.08    2.73   0
  -7  24   1    5.36    1.93   0
   6  24  -1    3.10    2.72   0
  -6  24   1    1.33    2.60   0
   6 -24  -1    0.70    1.84   0
  -5  24   1    3.93    2.59   0
   5 -24  -1    9.65    2.51   0
   5  24  -1    4.78    2.07   0
  -4  24   1    1.97    1.76   0
   4  24  -1   -1.73    1.77   0
   4 -24  -1    0.73    2.46   0
  -3  24   1    1.41    1.85   0
   3 -24  -1    1.51    2.55   0
   3  24  -1    1.60    1.77   0
   2 -24  -1    3.00    2.59   0
  -2  24   1    1.42    1.83   0
   2  24  -1    1.42    2.46   0
   1  24  -1    1.57    1.74   0
  -1  24   1    1.03    2.44   0
   1 -24  -1    3.39    1.67   0
  -1 -24   1    3.29    1.76   0
   0  24  -1    0.46    1.66   0
   0 -24  -1    2.27    2.52   0
   0 -24   1    1.23    2.31   0
   0  24   1    1.25    1.80   0
  -1 -24  -1    8.86    1.90   0
   1 -24   1    9.39    2.49   0
  -1  24  -1    7.60    1.93   0
   1  24   1    5.56    1.86   0
   2  24   1   -0.92    1.82   0
   2 -24   1    1.18    1.73   0
  -2 -24  -1   -0.47    2.50   0
  -2  24  -1   -0.73    1.74   0
   3  24   1    0.75    2.47   0
   3 -24   1    2.26    2.42   0
  -3  24  -1    2.86    2.42   0
  -4  24  -1    0.97    1.75   0
   4  24   1    0.22    1.79   0
   4 -24   1    0.66    2.41   0
   5  24   1    0.20    2.67   0
  -5  24  -1    1.16    2.52   0
   5 -24   1    0.76    2.48   0
   6  24   1    0.97    1.89   0
  -6  24  -1    2.93    2.57   0
   6 -24   1    1.94    1.89   0
   7 -24   1    3.05    1.87   0
  -7  24  -1    0.65    1.84   0
   7  24   1    3.51    2.92   0
  -7  25   1    3.72    2.66   0
   7  25  -1    0.86    2.96   0
   7 -25  -1    1.47    1.75   0
   6 -25  -1    4.41    2.57   0
   6  25  -1    2.30    2.73   0
  -6  25   1    1.82    2.69   0
   5 -25  -1    4.52    2.05   0
  -5  25   1    5.37    2.00   0
   5  25  -1    2.20    2.70   0
   4 -25  -1    5.40    1.83   0
  -4  25   1    0.78    1.83   0
   4  25  -1    5.10    2.90   0
   3  25  -1   10.79    2.68   0
  -3  25   1   10.56    1.94   0
   3 -25  -1    9.70    1.82   0
   2  25  -1    0.72    1.70   0
  -2  25   1    0.95    1.73   0
   2 -25  -1   -1.15    2.49   0
  -1  25   1    9.02    2.56   0
   1  25  -1    8.37    2.74   0
   1 -25  -1    6.76    2.45   0
   0  25  -1    0.70    1.85   0
   0  25   1    1.26    1.85   0
   0 -25   1    0.86    1.78   0
   0 -25  -1   -0.32    2.47   0
   1  25   1    7.35    1.96   0
  -1  25  -1    8.54    1.96   0
  -1 -25  -1    9.07    2.78   0
   1 -25   1    8.55    1.93   0
   2 -25   1    4.00    1.86   0
  -2  25  -1    0.38    1.77   0
  -2 -25  -1    0.37    2.64   0
   2  25   1   -0.28    1.81   0
   3  25   1    2.21    2.75   0
  -3  25  -1    3.24    2.59   0
   3 -25   1    2.40    1.87   0
   4  25   1    1.82    2.69   0
  -4  25  -1   -0.73    1.84   0
   4 -25   1    1.64    2.62   0
   5 -25   1    0.26    1.72   0
   5  25   1    2.13    2.85   0
  -5  25  -1    1.99    2.64   0
   6  25   1    1.10    2.77   0
  -6  25  -1   -0.32    1.81   0
   6 -25   1    1.95    2.53   0
   5 -26  -1   -1.99    2.75   0
  -5  26   1   -0.37    2.78   0
   5  26  -1    1.01    2.79   0
  -4  26   1   -2.64    2.71   0
   4 -26  -1    5.62    2.76   0
   4  26  -1    0.62    1.91   0
   3 -26  -1    1.82    2.66   0
  -3  26   1    5.71    2.63   0
   3  26  -1    2.85    2.08   0
   2  26  -1    0.55    2.81   0
  -2  26   1    1.09    1.96   0
   2 -26  -1    1.82    1.94   0
   1 -26  -1    1.82    1.87   0
   1  26  -1    1.60    2.89   0
  -1  26   1    2.73    2.61   0
   0 -26  -1    5.88    2.00   0
   0 -26   1    4.82    1.86   0
   0  26   1    3.08    2.06   0
   0  26  -1    3.97    2.63   0
  -1 -26  -1    4.08    2.81   0
   1 -26   1    2.59    1.89   0
   1  26   1    1.20    1.89   0
  -1  26  -1    1.64    2.66   0
  -2 -26  -1    0.85    2.61   0
   2 -26   1   -1.10    2.62   0
   2  26   1    0.49    2.02   0
  -2  26  -1   -1.26    2.70   0
   3 -26   1    0.39    1.96   0
   3  26   1    1.25    2.77   0
  -3  26  -1    0.64    2.68   0
   4 -26   1    0.97    1.87   0
   4  26   1    2.82    2.87   0
  -4  26  -1   -0.04    1.88   0
  -3  27   1    0.35    2.78   0
   3 -27  -1    0.83    1.94   0
   3  27  -1    0.70    2.69   0
   2  27  -1    0.75    2.77   0
  -2  27   1    1.30    1.94   0
   2 -27  -1   -3.61    2.76   0
   1  27  -1    0.10    1.94   0
  -1  27   1    4.32    2.75   0
   1 -27  -1   -0.18    2.73   0
   0  27  -1    1.16    2.67   0
   0 -27  -1    3.87    2.69   0
   0  27   1    1.59    1.96   0
  -1 -27  -1    1.26    1.89   0
   1 -27   1    0.80    2.02   0
   1  27   1    0.92    1.94   0
  -1  27  -1   -0.46    2.84   0
   2  27   1    0.31    3.00   0
  -2  27  -1    0.45    2.77   0
  17   0  -2    3.00    3.28   0
 -17   0   2    0.15    2.92   0
  16   0  -2    0.30    2.42   0
 -16   0   2    0.40    2.70   0
 -15   0   2    2.83    2.59   0
  15   0  -2    1.75    2.55   0
  14   0  -2    5.84    2.46   0
 -14   0   2    3.25    2.38   0
  13   0  -2    9.82    2.52   0
 -13   0   2    9.37    2.48   0
 -12   0   2   43.37    2.86   0
  12   0  -2   47.44    2.85   0
 -11   0   2   49.70    2.84   0
  11   0  -2   52.61    2.87   0
  10   0  -2    1.14    2.08   0
 -10   0   2   10.19    2.11   0
   9   0  -2   16.43    2.22   0
  -9   0   2   14.01    2.18   0
   8   0  -2  152.44    3.66   0
  -8   0   2  149.28    3.65   0
   7   0  -2   99.26    3.37   0
  -7   0   2   98.42    3.42   0
  -6   0   2  207.41    4.47   0
   6   0  -2  214.44    4.44   0
  -5   0   2    0.59    1.61   0
   5   0  -2    0.83    2.29   0
   4   0  -2  155.07    4.61   0
  -4   0   2  158.24    4.59   0
  -3   0   2    3.78    1.95   0
   3   0  -2    2.28    2.67   0
   2   0  -2   30.47    3.42   0
  -2   0   2   28.74    3.46   0
   1   0  -2    6.48    2.42   0
  -1   0   2    7.07    2.44   0
   0   0   2  903.22   12.42   0
   0   0  -2  870.14   11.49   0
  -1   0  -2    2.15    2.87   0
  -2   0  -2   33.88    3.42   0
  -3   0  -2   30.92    3.57   0
  -4   0  -2    2.26    2.65   0
   4   0   2    1.05    2.06   0
   5   0   2    4.88    2.29   0
  -5   0  -2    4.76    2.27   0
  -6   0  -2  140.78    4.49   0
   6   0   2  141.76    4.46   0
  -7   0  -2   13.99    2.77   0
   7   0   2   15.03    2.77   0
   8   0   2   10.23    2.85   0
  -8   0  -2   10.99    2.81   0
   9   0   2   38.68    3.17   0
  -9   0  -2   35.85    3.20   0
 -10   0  -2    6.60    2.26   0
  10   0   2    6.75    2.29   0
 -11   0  -2   12.48    3.18   0
  11   0   2   14.55    3.00   0
 -12   0  -2    3.22    2.89   0
  12   0   2    2.22    2.94   0
 -13   0  -2   15.45    3.28   0
 -14   0  -2    1.74    3.90   0
 -15   0  -2    2.59    4.18   0
  17  -1  -2    0.56    2.65   0
  17   1  -2    0.72    2.76   0
 -17   1   2    0.61    2.77   0
 -17  -1   2    1.13    2.90   0
 -16   1   2    2.78    2.61   0
  16   1  -2    1.45    2.62   0
 -16  -1   2    0.72    2.73   0
  16  -1  -2    3.45    2.71   0
  15   1  -2    1.48    2.47   0
  15  -1  -2    0.61    2.57   0
 -15  -1   2    0.13    2.59   0
 -15   1   2    0.41    2.56   0
 -14   1   2    8.83    2.44   0
  14  -1  -2    9.98    2.49   0
 -14  -1   2   10.24    2.47   0
  14   1  -2    7.40    2.45   0
  13   1  -2    9.39    2.38   0
 -13   1   2   11.60    1.92   0
 -13  -1   2    9.30    2.42   0
  13  -1  -2    9.51    2.53   0
 -12   1   2    2.73    2.23   0
  12   1  -2    3.29    2.21   0
  12  -1  -2    3.81    2.29   0
 -12  -1   2    3.10    2.16   0
 -11   1   2   77.65    3.04   0
  11  -1  -2   83.83    3.14   0
 -11  -1   2   85.32    3.14   0
  11   1  -2   89.59    3.22   0
  10  -1  -2    6.44    2.18   0
 -10  -1   2    5.98    2.21   0
  10   1  -2    6.17    2.17   0
 -10   1   2    5.81    1.52   0
   9  -1  -2    1.64    1.36   0
  -9  -1   2    0.89    1.43   0
  -9   1   2    1.42    2.03   0
   9   1  -2    1.43    2.00   0
   8  -1  -2   63.95    2.93   0
   8   1  -2   66.81    2.55   0
  -8   1   2   66.43    2.99   0
  -8  -1   2   73.35    2.96   0
  -7  -1   2  226.79    4.49   0
   7  -1  -2  218.40    4.27   0
  -7   1   2  220.72    4.32   0
   7   1  -2  223.38    4.47   0
  -6   1   2   76.22    3.11   0
   6   1  -2   76.04    3.25   0
   6  -1  -2   73.46    2.67   0
  -6  -1   2   77.19    2.86   0
  -5   1   2   62.35    3.11   0
  -5  -1   2   62.97    2.76   0
   5  -1  -2   60.90    3.05   0
   5   1  -2   65.51    3.22   0
   4   1  -2    9.47    2.65   0
   4  -1  -2   10.27    2.53   0
  -4   1   2    7.25    2.58   0
  -4  -1   2    8.06    2.72   0
   3   1  -2    0.68    2.56   0
  -3   1   2   -0.19    1.86   0
  -3  -1   2    0.19    2.68   0
   3  -1  -2    0.87    2.63   0
  -2   1   2    5.59    2.20   0
  -2  -1   2    4.99    2.33   0
   2  -1  -2    6.33    2.13   0
   2   1  -2    4.25    2.23   0
   1   1  -2  186.01    5.71   0
  -1  -1   2  189.53    5.60   0
  -1   1   2  167.97    5.36   0
   1  -1  -2  176.65    5.58   0
   0   1  -2   70.93    3.79   0
   0  -1  -2   64.56    4.46   0
   0   1   2   68.76    4.51   0
  -1  -1  -2   11.16    3.22   0
   1   1   2   11.35    3.20   0
  -2   1  -2    3.49    1.93   0
  -2  -1  -2    2.44    3.18   0
  -3   1  -2   53.45    3.29   0
  -3  -1  -2   54.00    4.45   0
   3  -1   2   47.78    3.14   0
  -4  -1  -2    0.53    2.18   0
  -4   1  -2    1.86    2.14   0
   4  -1   2    0.38    2.08   0
  -5  -1  -2    0.22    2.16   0
  -5   1  -2   -0.54    2.68   0
   5  -1   2   -0.16    2.13   0
   6  -1   2   30.60    2.70   0
   6   1   2   28.34    3.11   0
  -6  -1  -2   28.83    2.88   0
  -6   1  -2   25.79    2.64   0
  -7   1  -2    9.12    2.15   0
   7  -1   2   10.25    2.58   0
  -7  -1  -2    8.28    2.81   0
   7   1   2    9.48    2.76   0
   8  -1   2   20.94    2.84   0
   8   1   2   21.48    3.00   0
  -8   1  -2   20.47    2.42   0
  -8  -1  -2   23.22    3.20   0
  -9   1  -2    5.05    2.29   0
  -9  -1  -2    6.09    2.70   0
   9   1   2    6.26    2.71   0
   9  -1   2    7.23    2.76   0
  10  -1   2    0.41    2.10   0
 -10   1  -2    0.36    2.09   0
  10   1   2    1.09    2.64   0
 -10  -1  -2   -0.47    2.68   0
  11  -1   2    4.94    2.27   0
 -11   1  -2    4.15    2.66   0
 -11  -1  -2    4.44    3.00   0
  12  -1   2    0.32    2.87   0
 -12   1  -2    1.21    2.96   0
 -12  -1  -2    0.10    3.53   0
 -13   1  -2    0.16    2.43   0
  13  -1   2    0.75    2.33   0
 -13  -1  -2    0.67    3.45   0
 -14  -1  -2   -0.08    5.60   0
 -14   1  -2    0.23    3.37   0
 -15   1  -2   -0.41    3.49   0
 -17   2   2    0.15    2.91   0
 -17  -2   2   -0.90    2.87   0
  17   2  -2    0.87    2.76   0
  17  -2  -2   -0.01    2.70   0
  16  -2  -2    0.87    2.79   0
 -16   2   2    1.53    2.69   0
 -16  -2   2    5.16    2.90   0
  16   2  -2    1.59    3.29   0
  15  -2  -2    1.92    2.47   0
 -15  -2   2    1.20    3.10   0
  15   2  -2    1.23    2.48   0
 -15   2   2   -0.98    2.67   0
 -14  -2   2    7.42    3.08   0
 -14   2   2    7.35    2.40   0
  14   2  -2    7.91    2.39   0
  14  -2  -2    5.13    1.84   0
 -13   2   2    2.70    2.41   0
 -13  -2   2    2.46    2.28   0
  13   2  -2    1.94    2.21   0
  13  -2  -2    2.83    2.42   0
  12   2  -2    0.83    2.22   0
 -12   2   2   -0.23    2.32   0
 -12  -2   2    0.49    2.25   0
  12  -2  -2    1.91    2.23   0
  11   2  -2    3.45    2.16   0
 -11   2   2    4.07    2.28   0
 -11  -2   2    3.12    2.29   0
  11  -2  -2    3.89    2.28   0
 -10   2   2    0.43    2.07   0
 -10  -2   2    1.35    2.07   0
  10   2  -2    0.51    2.13   0
  10  -2  -2    1.34    2.19   0
   9  -2  -2   30.76    2.47   0
   9   2  -2   32.93    2.41   0
  -9   2   2   30.74    2.38   0
  -9  -2   2   35.13    2.39   0
  -8   2   2   16.33    2.21   0
   8  -2  -2   18.60    2.39   0
  -8  -2   2   17.49    2.19   0
   8   2  -2   14.65    1.74   0
  -7   2   2  131.43    3.65   0
   7  -2  -2  128.63    3.18   0
   7   2  -2  137.42    3.82   0
  -7  -2   2  139.51    3.86   0
   6   2  -2   55.32    2.91   0
  -6   2   2   57.60    2.57   0
   6  -2  -2   55.19    2.89   0
  -6  -2   2   57.42    3.04   0
   5  -2  -2   43.98    2.81   0
  -5   2   2   44.64    2.82   0
   5   2  -2   45.52    2.88   0
  -5  -2   2   46.19    2.94   0
   4  -2  -2    9.00    1.83   0
   4   2  -2    9.55    2.63   0
  -4   2   2   11.76    2.40   0
  -4  -2   2   11.36    2.69   0
  -3   2   2  190.77    4.59   0
   3  -2  -2  199.70    5.07   0
   3   2  -2  205.58    5.03   0
  -3  -2   2  209.87    5.13   0
   2  -2  -2   12.89    2.26   0
   2   2  -2   13.10    2.41   0
  -2  -2   2   15.50    3.30   0
  -2   2   2   13.87    3.04   0
   1  -2  -2 1165.47   12.14   0
  -1   2   2 1262.58   13.08   0
   1   2  -2 1390.55   12.97   0
   0   2   2   30.77    3.08   0
   0  -2  -2   32.17    3.62   0
   1   2   2  900.23   13.94   0
  -1  -2  -2  891.08   14.02   0
  -1   2  -2  908.44   10.21   0
  -2  -2  -2   44.73    4.72   0
  -2   2  -2   43.22    3.37   0
   3  -2   2   81.84    3.51   0
  -3  -2  -2   84.06    5.92   0
  -3  -2  -2   83.29    6.04   0
  -3   2  -2   82.49    3.66   0
  -4  -2  -2    4.52    3.35   0
   4  -2   2    4.45    2.17   0
  -4   2  -2    4.26    2.14   0
  -4  -2  -2    5.05    3.33   0
   5  -2   2  148.58    4.11   0
  -5  -2  -2  139.90    6.76   0
  -5   2  -2  131.93    4.03   0
  -6  -2  -2    0.73    2.75   0
  -6   2  -2    0.21    2.06   0
   6  -2   2    0.84    2.02   0
  -7   2  -2   27.07    2.41   0
  -7  -2  -2   27.45    3.76   0
   7  -2   2   26.10    2.36   0
  -8  -2  -2    1.16    3.08   0
  -8   2  -2    3.03    2.50   0
   8  -2   2    1.53    2.12   0
  -9   2  -2   -0.00    2.15   0
  -9  -2  -2    0.61    3.14   0
   9  -2   2    0.68    2.18   0
  10  -2   2   -0.37    2.08   0
 -10  -2  -2    0.83    3.50   0
 -10   2  -2    0.86    2.17   0
 -11  -2  -2    6.57    4.06   0
  11  -2   2    7.57    2.33   0
 -11   2  -2    5.77    2.37   0
 -12  -2  -2    2.48    5.20   0
 -12   2  -2    2.76    2.31   0
  12  -2   2    3.18    2.43   0
 -13   2  -2    4.06    3.07   0
  13  -2   2    4.18    2.46   0
  14  -2   2    1.85    3.23   0
 -14   2  -2    1.72    2.75   0
 -15   2  -2    1.62    3.22   0
  17  -3  -2    0.68    2.87   0
  17   3  -2    0.98    3.46   0
 -17  -3   2    0.01    2.96   0
 -17   3   2    1.98    2.81   0
  16   3  -2    0.26    2.59   0
 -16   3   2    0.05    2.81   0
  16  -3  -2    1.02    2.90   0
 -16  -3   2    0.87    2.85   0
 -15  -3   2    0.42    3.05   0
  15   3  -2    1.25    2.45   0
 -15   3   2   -0.43    2.63   0
  15  -3  -2   -1.34    2.56   0
 -14   3   2    2.18    1.77   0
  14  -3  -2    5.87    2.41   0
 -14  -3   2    1.42    2.95   0
  14   3  -2    3.10    2.44   0
  13   3  -2    0.85    2.14   0
 -13  -3   2    0.07    2.19   0
 -13   3   2    0.65    1.65   0
  13  -3  -2    0.45    1.60   0
 -12   3   2   26.83    2.55   0
  12   3  -2   26.27    2.64   0
  12  -3  -2   25.62    2.59   0
 -12  -3   2   27.23    2.54   0
 -11   3   2    5.43    2.18   0
  11   3  -2    6.67    2.29   0
  11  -3  -2    8.45    2.44   0
 -11  -3   2    7.35    2.26   0
  10   3  -2   46.96    2.75   0
  10  -3  -2   47.39    2.71   0
 -10   3   2   49.71    2.71   0
 -10  -3   2   50.91    2.81   0
   9  -3  -2   64.48    2.78   0
  -9   3   2   64.47    2.77   0
  -9  -3   2   63.93    2.58   0
   9   3  -2   64.67    2.83   0
  -8   3   2    7.16    2.34   0
   8   3  -2    5.21    1.98   0
   8  -3  -2    5.84    2.25   0
  -8  -3   2    5.76    2.09   0
   7  -3  -2   -0.42    2.12   0
   7   3  -2    0.71    2.09   0
  -7   3   2    1.37    2.19   0
  -7  -3   2    1.00    2.08   0
  -6  -3   2  233.28    4.88   0
  -6   3   2  227.09    4.19   0
   6   3  -2  230.37    4.79   0
   6  -3  -2  222.66    4.24   0
  -5  -3   2  131.54    4.11   0
   5  -3  -2  116.89    3.52   0
  -5   3   2  118.92    3.28   0
   5   3  -2  128.90    3.87   0
   4   3  -2   57.07    3.21   0
  -4  -3   2   55.37    3.33   0
   4  -3  -2   50.89    2.91   0
  -4   3   2   51.78    2.94   0
   3   3  -2   44.36    3.33   0
  -3   3   2   43.97    3.12   0
  -3  -3   2   48.79    3.49   0
   3  -3  -2   43.61    3.13   0
  -2   3   2  105.58    3.79   0
   2   3  -2  160.81    4.86   0
   2  -3  -2  133.37    4.23   0
  -1   3   2    7.58    2.23   0
   1  -3  -2   13.41    3.09   0
   0  -3  -2 2347.79   18.18   0
   0   3   2 2909.46   21.19   0
   1   3   2   24.98    3.44   0
  -1  -3  -2   26.63    3.48   0
  -1   3  -2   29.68    3.16   0
  -2  -3  -2    8.81    3.41   0
   2   3   2    9.30    3.56   0
  -2   3  -2    8.19    2.76   0
   2  -3   2    8.63    2.03   0
   3  -3   2   35.66    2.31   0
  -3  -3  -2   34.32    5.95   0
  -3   3  -2   37.87    2.82   0
   4  -3   2   19.36    2.41   0
  -4   3  -2   18.08    2.47   0
   5  -3   2    3.06    2.13   0
  -5   3  -2    3.88    2.16   0
   6  -3   2  180.25    3.99   0
  -6   3  -2  171.14    3.90   0
  -7   3  -2   -0.16    1.88   0
   7  -3   2   -0.54    1.84   0
  -8   3  -2   31.13    2.52   0
   8  -3   2   33.52    2.08   0
  -9   3  -2   -0.57    2.26   0
   9  -3   2    2.10    2.17   0
 -10   3  -2    0.99    2.16   0
  10  -3   2    0.10    2.11   0
  11  -3   2    8.03    2.24   0
 -11   3  -2    8.31    2.70   0
 -12   3  -2    9.15    2.49   0
  12  -3   2    9.03    2.96   0
  13  -3   2    1.35    2.47   0
 -13   3  -2    1.68    2.39   0
  14  -3   2   -0.24    2.53   0
 -14   3  -2   -0.11    3.29   0
 -15   3  -2   -0.40    3.48   0
  17   4  -2   -0.44    3.48   0
 -17   4   2    0.59    2.95   0
  17  -4  -2    0.99    1.85   0
  16   4  -2    1.13    3.26   0
  16  -4  -2   -0.09    2.61   0
 -16  -4   2    0.63    3.51   0
 -16   4   2    1.56    2.71   0
 -15   4   2    1.61    2.62   0
  15   4  -2    1.58    2.39   0
  15  -4  -2    0.69    1.79   0
 -15  -4   2    0.71    2.54   0
 -14   4   2    2.97    2.42   0
 -14  -4   2    2.39    2.51   0
  14   4  -2    2.64    2.45   0
  14  -4  -2    3.84    2.47   0
 -13  -4   2    0.11    2.28   0
  13   4  -2    2.54    2.70   0
  13  -4  -2    0.80    2.30   0
 -13   4   2   -0.35    2.49   0
 -12   4   2   13.73    1.80   0
  12   4  -2   12.33    2.27   0
  12  -4  -2   14.07    2.48   0
 -12  -4   2   16.65    2.51   0
 -11   4   2    2.18    2.08   0
 -11  -4   2    0.43    2.11   0
  11   4  -2    0.93    2.10   0
  11  -4  -2    2.52    2.11   0
 -10   4   2   20.22    1.89   0
  10  -4  -2   21.72    2.50   0
  10   4  -2   24.82    2.48   0
 -10  -4   2   22.67    2.61   0
  -9   4   2   -0.56    2.04   0
  -9  -4   2    0.84    2.11   0
   9   4  -2    0.28    1.90   0
   9  -4  -2   -0.45    1.48   0
   8   4  -2  260.20    4.87   0
  -8   4   2  263.47    4.25   0
  -8  -4   2  257.75    4.83   0
   8  -4  -2  259.16    4.20   0
   7  -4  -2   33.54    2.07   0
  -7   4   2   40.36    2.56   0
   7   4  -2   38.04    2.63   0
  -7  -4   2   37.73    2.66   0
   6   4  -2  162.84    4.16   0
  -6  -4   2  160.06    4.34   0
   6  -4  -2  150.14    3.69   0
  -6   4   2  150.94    3.65   0
  -5   4   2    5.57    2.15   0
   5  -4  -2    1.93    2.25   0
   5   4  -2    5.46    2.24   0
  -5  -4   2    4.08    2.31   0
  -4   4   2  513.39    6.20   0
   4  -4  -2  511.86    6.18   0
   4   4  -2  566.26    7.32   0
  -3   4   2    1.95    2.33   0
   3   4  -2    2.32    2.49   0
   3  -4  -2    1.96    2.39   0
   2  -4  -2 5745.20   22.00   0
  -2   4   2 6927.29   25.09   0
  -1   4   2   16.32    3.06   0
   1  -4  -2   16.69    3.08   0
   0   4   2 9999.99   35.97   0
   1  -4   2   22.87    2.20   0
   1   4   2   20.41    3.06   0
  -1   4  -2   21.56    2.30   0
  -1  -4  -2   21.68    3.14   0
   2  -4   2  316.16    5.46   0
  -2  -4  -2  310.17    9.12   0
  -2   4  -2  307.80    5.38   0
   2   4   2  303.64    9.28   0
  -3   4  -2    0.15    2.28   0
   3  -4   2   -0.22    1.60   0
   4  -4   2   -0.04    1.49   0
  -4   4  -2    1.80    2.14   0
  -5   4  -2   10.58    2.29   0
   5  -4   2   11.81    2.24   0
  -6   4  -2    0.87    1.44   0
   6  -4   2   -0.29    2.00   0
  -7   4  -2    7.78    2.12   0
   7  -4   2    7.46    1.63   0
  -8   4  -2   36.79    2.06   0
   8  -4   2   40.40    2.62   0
   9  -4   2    3.03    1.55   0
  -9   4  -2    4.23    2.25   0
 -10   4  -2   35.51    2.72   0
  10  -4   2   37.60    2.79   0
  11  -4   2   15.96    2.47   0
 -11   4  -2   13.92    2.53   0
 -12   4  -2   22.16    2.65   0
  12  -4   2   23.32    2.64   0
 -13   4  -2   12.12    2.77   0
  13  -4   2   10.12    2.57   0
  14  -4   2    0.83    2.47   0
 -14   4  -2    0.32    2.66   0
  15  -4   2    1.40    2.76   0
 -15   4  -2    1.83    2.88   0
  17  -5  -2    0.77    2.99   0
  17   5  -2    2.24    3.52   0
  16   5  -2    1.47    3.31   0
  16  -5  -2   -0.94    3.00   0
 -16   5   2    0.13    2.02   0
  15  -5  -2    0.01    1.88   0
 -15   5   2    1.46    2.62   0
  15   5  -2   -1.17    2.92   0
  14  -5  -2    1.44    1.71   0
 -14   5   2    3.16    2.35   0
  14   5  -2    1.24    2.62   0
 -14  -5   2    0.84    2.45   0
 -13  -5   2    2.38    2.44   0
  13  -5  -2    1.69    1.59   0
 -13   5   2    1.67    2.40   0
  13   5  -2    0.70    2.15   0
 -12   5   2   26.40    1.96   0
  12  -5  -2   28.20    2.56   0
 -12  -5   2   31.12    2.92   0
  12   5  -2   29.05    2.67   0
  11   5  -2    9.39    2.34   0
  11  -5  -2   10.85    2.21   0
 -11  -5   2    9.93    2.39   0
 -11   5   2    7.74    2.23   0
  10   5  -2   91.22    3.44   0
 -10   5   2   94.88    3.04   0
 -10  -5   2   97.55    3.54   0
  10  -5  -2   84.86    2.56   0
  -9  -5   2    2.54    2.02   0
   9  -5  -2    3.94    2.07   0
  -9   5   2    3.77    2.08   0
   9   5  -2    2.69    2.00   0
  -8  -5   2    8.45    2.12   0
   8   5  -2    8.75    2.10   0
   8  -5  -2    9.80    2.35   0
  -8   5   2    8.44    1.69   0
   7   5  -2  284.21    5.14   0
  -7   5   2  278.68    4.16   0
  -7  -5   2  281.99    5.14   0
   7  -5  -2  270.47    4.26   0
   6  -5  -2   12.37    2.37   0
   6   5  -2   13.28    2.34   0
  -6   5   2   13.03    1.79   0
  -5   5   2  510.17    5.97   0
   5  -5  -2  491.61    5.55   0
   5   5  -2  569.24    7.15   0
  -4   5   2    0.40    1.47   0
   4   5  -2   -0.44    1.60   0
   4  -5  -2    0.23    2.12   0
  -3   5   2  234.83    4.33   0
   3   5  -2  241.31    5.24   0
   3  -5  -2  232.85    4.49   0
   2  -5  -2   27.08    2.23   0
  -2   5   2   26.40    2.81   0
   1  -5  -2 1080.73   10.48   0
   1   5  -2 1157.31    9.63   0
  -1   5   2 1084.24   10.37   0
   0   5  -2  840.90    8.03   0
   0  -5  -2  816.35    9.73   0
   0   5   2  508.13    7.90   0
   1   5   2    1.94    2.39   0
  -1  -5  -2    2.41    2.48   0
  -1   5  -2    2.53    2.35   0
   1  -5   2    1.30    1.65   0
   2  -5   2    0.97    2.23   0
  -2  -5  -2    0.60    2.98   0
   2   5   2    0.86    2.29   0
  -2   5  -2   -0.75    1.55   0
  -3  -5  -2   38.29    4.70   0
  -3   5  -2   36.43    2.17   0
   3   5   2   37.20    4.62   0
   3  -5   2   40.55    2.73   0
  -4   5  -2    6.09    2.34   0
   4  -5   2    5.34    2.19   0
  -5   5  -2   13.06    1.73   0
   5  -5   2   15.94    2.34   0
  -6   5  -2    2.33    1.61   0
   6  -5   2    4.76    2.18   0
  -7   5  -2    3.33    1.93   0
   7  -5   2    4.65    2.17   0
  -8   5  -2   17.10    2.47   0
   8  -5   2   17.91    2.32   0
   9  -5   2    8.48    2.30   0
  -9   5  -2    8.13    2.30   0
 -10   5  -2   16.83    2.44   0
  10  -5   2   17.00    2.42   0
 -11   5  -2    3.29    2.38   0
  11  -5   2    4.06    2.26   0
  12  -5   2   -0.60    1.67   0
 -12   5  -2    2.99    2.43   0
  13  -5   2    2.10    2.41   0
 -13   5  -2    1.06    2.48   0
 -14   5  -2    0.96    2.65   0
  14  -5   2    1.75    2.57   0
  15  -5   2    1.20    2.72   0
 -15   5  -2   -0.73    2.73   0
  16   6  -2    1.20    3.42   0
 -16   6   2    0.53    2.90   0
  16  -6  -2    1.86    2.84   0
 -15   6   2    0.42    2.59   0
  15   6  -2    0.46    3.22   0
  15  -6  -2   -0.03    2.49   0
 -14   6   2    1.86    1.76   0
  14  -6  -2    2.49    2.48   0
  14   6  -2    0.95    2.96   0
 -13   6   2    3.36    2.51   0
  13   6  -2    2.61    2.34   0
  13  -6  -2    2.42    2.30   0
 -12   6   2   32.59    2.61   0
  12   6  -2   33.44    3.42   0
  12  -6  -2   32.33    2.05   0
  11   6  -2    4.53    2.65   0
  11  -6  -2    2.83    2.19   0
 -11   6   2    4.74    2.06   0
 -10   6   2   42.51    2.11   0
  10  -6  -2   47.30    2.73   0
  10   6  -2   44.52    2.93   0
   9   6  -2    1.32    2.61   0
   9  -6  -2   -0.90    2.08   0
  -9   6   2    1.61    2.09   0
  -8   6   2   49.38    2.66   0
   8  -6  -2   47.86    2.61   0
   8   6  -2   51.75    2.68   0
   7  -6  -2    2.11    2.27   0
  -7   6   2    0.58    1.61   0
   7   6  -2    0.94    2.02   0
   6   6  -2   53.54    2.95   0
   6  -6  -2   46.32    2.16   0
  -6   6   2   50.92    2.16   0
   5   6  -2   78.88    2.95   0
   5  -6  -2   61.28    2.38   0
  -5   6   2   76.57    2.97   0
   4   6  -2    2.02    2.33   0
  -4   6   2    2.06    2.08   0
   4  -6  -2    2.20    1.50   0
  -3   6   2    2.25    2.05   0
   3  -6  -2    1.33    2.09   0
   2  -6  -2   14.85    2.43   0
  -2   6   2    8.63    2.40   0
   2   6  -2   15.52    2.01   0
   1   6  -2  127.58    3.69   0
  -1   6   2  118.86    4.01   0
   1  -6  -2  117.35    3.65   0
   0  -6  -2   59.15    3.47   0
   0   6   2   59.81    3.46   0
   0  -6   2   66.14    2.55   0
   0   6  -2   62.39    2.54   0
  -1  -6  -2    1.73    2.31   0
  -1   6  -2    1.52    2.20   0
   1   6   2    0.90    2.19   0
   1  -6   2    1.37    2.24   0
  -2   6  -2   12.27    1.69   0
   2  -6   2   14.87    1.78   0
   2   6   2   14.03    2.56   0
  -2  -6  -2   14.99    3.07   0
   3  -6   2  192.09    3.79   0
  -3  -6  -2  199.23    7.13   0
   3   6   2  185.96    6.87   0
  -3   6  -2  193.02    3.79   0
  -4   6  -2   15.93    1.77   0
   4  -6   2   15.43    2.31   0
  -5   6  -2   44.68    2.77   0
   5  -6   2   44.41    2.69   0
  -6   6  -2   17.94    2.35   0
   6  -6   2   16.81    2.33   0
   7  -6   2   30.87    2.41   0
  -7   6  -2   31.13    2.50   0
   8  -6   2   12.11    2.31   0
  -8   6  -2   10.31    2.27   0
  -9   6  -2   26.78    2.48   0
   9  -6   2   28.68    2.49   0
 -10   6  -2    1.47    2.37   0
  10  -6   2    0.61    2.37   0
 -11   6  -2    2.01    2.52   0
  11  -6   2    2.40    2.28   0
  12  -6   2   11.97    2.47   0
 -12   6  -2   11.62    2.57   0
  13  -6   2    5.30    2.60   0
 -13   6  -2    2.50    2.65   0
 -14   6  -2    2.49    2.70   0
  14  -6   2    0.92    1.89   0
  15  -6   2    0.80    2.81   0
 -15   6  -2    0.26    2.70   0
 -16   7   2    1.09    1.99   0
  16   7  -2    0.12    3.26   0
  16  -7  -2    0.87    1.90   0
 -15   7   2    3.33    2.46   0
  15   7  -2    1.78    3.25   0
  15  -7  -2    1.78    2.45   0
 -14   7   2   -0.77    2.51   0
  14  -7  -2    0.94    2.43   0
  14   7  -2    1.70    2.42   0
  13  -7  -2    5.70    1.68   0
  13   7  -2    6.44    2.97   0
 -13   7   2    4.09    1.75   0
  12   7  -2   -0.00    2.12   0
  12  -7  -2    1.20    2.12   0
 -12   7   2    1.03    1.58   0
  11   7  -2    4.12    2.69   0
  11  -7  -2    3.33    2.07   0
 -11   7   2    4.66    2.14   0
  10   7  -2   10.40    2.32   0
  10  -7  -2    9.68    2.43   0
 -10   7   2    7.04    2.28   0
   9  -7  -2    0.30    2.27   0
   9   7  -2    0.75    2.10   0
  -9   7   2    1.25    2.19   0
   8   7  -2   57.73    2.91   0
  -8   7   2   54.97    2.25   0
   8  -7  -2   53.45    2.16   0
  -7   7   2   90.80    2.91   0
   7   7  -2   91.40    3.26   0
   7  -7  -2   92.59    3.03   0
   6   7  -2  619.41    7.05   0
  -6   7   2  558.71    5.60   0
   6  -7  -2  487.01    5.01   0
   5  -7  -2  140.58    3.35   0
   5   7  -2  157.62    3.96   0
  -5   7   2  140.48    3.29   0
  -4   7   2  120.35    2.90   0
   4  -7  -2  122.46    3.02   0
   3   7  -2   15.26    1.85   0
  -3   7   2   15.87    2.27   0
   3  -7  -2   16.25    1.80   0
  -2   7   2  108.39    3.36   0
   2   7  -2  119.68    3.17   0
   2  -7  -2  105.99    3.40   0
  -1   7   2   98.06    3.24   0
   1  -7  -2  106.38    3.53   0
   1   7  -2  102.52    3.37   0
   0   7   2   34.32    2.79   0
   0  -7  -2   32.99    2.87   0
   0   7  -2   35.80    2.56   0
   0  -7   2   38.51    2.05   0
  -1   7  -2   26.64    2.01   0
  -1  -7  -2   23.71    2.66   0
   1   7   2   25.98    2.63   0
   1  -7   2   26.65    1.95   0
  -2  -7  -2   62.77    3.47   0
   2   7   2   60.92    3.45   0
  -2   7  -2   58.54    2.73   0
   2  -7   2   71.25    2.81   0
   3  -7   2    7.76    2.31   0
  -3  -7  -2   11.05    2.91   0
  -3   7  -2    9.47    2.38   0
   3   7   2    8.16    2.79   0
   4   7   2    3.32    2.96   0
  -4   7  -2    6.27    2.23   0
   4  -7   2    5.06    2.16   0
  -5   7  -2   41.11    2.10   0
   5  -7   2   47.21    2.65   0
  -6   7  -2    0.24    1.54   0
   6  -7   2    2.12    2.11   0
  -7   7  -2   40.45    2.60   0
   7  -7   2   44.01    2.61   0
   8  -7   2    0.87    2.17   0
  -8   7  -2    0.85    2.18   0
   9  -7   2   40.69    2.69   0
  -9   7  -2   40.30    2.65   0
  10  -7   2    1.10    2.32   0
 -10   7  -2    1.22    1.78   0
  11  -7   2    2.00    2.31   0
 -11   7  -2    2.03    2.27   0
 -12   7  -2   -0.01    2.27   0
  12  -7   2    2.62    2.36   0
 -13   7  -2    0.72    2.66   0
  13  -7   2    2.70    2.59   0
  14  -7   2    1.17    2.72   0
 -14   7  -2   -0.31    2.85   0
  16   8  -2    3.01    3.90   0
 -16   8   2    5.53    2.85   0
  16   8  -2    2.82    3.86   0
  16  -8  -2    1.84    1.96   0
  15   8  -2    0.25    3.24   0
 -15   8   2    2.02    2.56   0
  15  -8  -2    1.11    2.55   0
 -14   8   2    2.50    2.55   0
  14  -8  -2    0.03    1.80   0
  14   8  -2    0.41    2.93   0
  13   8  -2    2.73    2.54   0
  13  -8  -2    7.43    2.31   0
 -13   8   2    3.90    2.47   0
 -12   8   2    1.71    1.53   0
  12   8  -2    0.90    2.20   0
  12  -8  -2    1.43    2.31   0
  11  -8  -2    3.79    2.18   0
 -11   8   2    5.77    2.22   0
  11   8  -2    6.60    2.75   0
  10   8  -2    2.87    2.18   0
 -10   8   2    2.45    2.28   0
  10  -8  -2    4.14    2.31   0
  -9   8   2    1.30    2.24   0
   9  -8  -2    4.65    1.69   0
   9   8  -2    3.43    2.12   0
  -8   8   2   61.09    2.28   0
   8   8  -2   66.65    3.03   0
   8  -8  -2   65.13    2.71   0
   7  -8  -2    6.38    1.58   0
  -7   8   2    8.09    2.24   0
   7   8  -2    7.84    2.08   0
   6  -8  -2    2.91    1.67   0
   6   8  -2    3.80    2.20   0
  -6   8   2    4.58    2.27   0
  -5   8   2    7.70    2.09   0
   5  -8  -2   12.05    2.15   0
   5   8  -2    9.49    2.29   0
   4   8  -2  151.69    3.93   0
  -4   8   2  147.34    3.01   0
   4  -8  -2  143.97    3.38   0
   3   8  -2    4.35    1.57   0
   3  -8  -2    3.77    2.09   0
  -3   8   2    3.96    2.04   0
   2   8  -2   93.52    3.27   0
   2  -8  -2   87.82    3.22   0
  -2   8   2   87.80    3.31   0
   1  -8  -2   17.31    2.55   0
   1   8  -2   16.59    2.33   0
  -1   8   2   16.41    2.44   0
   0  -8   2    3.48    2.08   0
   0   8   2    3.32    2.22   0
   0   8  -2    1.61    2.04   0
   0  -8  -2    2.21    1.63   0
  -1  -8  -2   26.82    2.63   0
   1  -8   2   27.10    2.33   0
   1   8   2   24.86    2.10   0
  -1   8  -2   25.48    2.34   0
  -2   8  -2    2.35    2.13   0
   2  -8   2    0.48    1.37   0
   2   8   2    1.23    2.12   0
  -2  -8  -2    1.16    2.19   0
  -3  -8  -2    0.84    2.20   0
  -3   8  -2    0.81    2.19   0
   3   8   2    0.26    2.60   0
   3  -8   2    0.48    2.02   0
   4   8   2   17.57    3.04   0
  -4   8  -2   21.54    2.39   0
  -4  -8  -2   22.43    3.41   0
   4  -8   2   21.81    2.36   0
  -5   8  -2    4.63    1.63   0
   5  -8   2    1.43    2.22   0
  -6   8  -2   51.88    2.64   0
   6  -8   2   47.07    2.62   0
  -7   8  -2   25.67    2.50   0
   7  -8   2   27.46    2.50   0
  -8   8  -2    5.90    2.15   0
   8  -8   2    4.01    2.20   0
   9  -8   2   -0.16    2.03   0
  -9   8  -2    0.38    2.14   0
  10  -8   2    0.73    2.39   0
 -10   8  -2    4.34    2.54   0
 -11   8  -2   47.55    2.79   0
  11  -8   2   48.64    2.92   0
  12  -8   2    1.52    1.74   0
 -12   8  -2    2.41    2.30   0
 -13   8  -2    0.78    1.91   0
  13  -8   2    1.13    2.56   0
 -14   8  -2    2.01    2.82   0
  14  -8   2    1.62    1.97   0
  16  -9  -2    3.60    2.08   0
  16   9  -2    4.08    5.27   0
  16   9  -2    3.72    5.25   0
 -16   9   2    4.38    2.00   0
  15   9  -2    0.41    3.79   0
 -15   9   2    1.23    1.90   0
  15  -9  -2    0.48    2.58   0
  15   9  -2    0.38    3.77   0
 -14   9   2    1.29    1.75   0
  14  -9  -2    1.91    2.49   0
  14   9  -2    1.45    2.97   0
  14   9  -2    2.11    2.94   0
 -13   9   2    4.38    1.83   0
  13   9  -2    5.02    3.13   0
  13  -9  -2    4.39    1.69   0
  12  -9  -2    7.49    1.77   0
  12   9  -2    8.07    3.01   0
 -12   9   2    7.03    2.32   0
  11  -9  -2   -1.35    1.58   0
  11   9  -2    0.70    2.48   0
 -11   9   2    2.19    2.21   0
  10   9  -2    1.09    2.18   0
  10  -9  -2    2.56    2.25   0
 -10   9   2    2.03    1.59   0
  -9   9   2   38.11    2.62   0
   9  -9  -2   36.81    2.11   0
   9   9  -2   38.92    2.77   0
   8  -9  -2    4.69    2.25   0
   8   9  -2    4.75    2.23   0
  -8   9   2    7.90    2.24   0
   7   9  -2    7.56    2.05   0
   7  -9  -2    9.43    2.18   0
  -7   9   2    7.13    1.59   0
   6   9  -2  200.64    4.19   0
   6  -9  -2  175.41    3.23   0
  -6   9   2  180.17    3.06   0
   6   9  -2  195.82    4.07   0
   5   9  -2   16.95    1.82   0
   5  -9  -2   16.58    2.12   0
   5   9  -2   17.82    2.29   0
  -5   9   2    8.92    1.57   0
  -4   9   2  206.61    3.67   0
   4  -9  -2  195.30    3.63   0
   4   9  -2  200.90    3.92   0
   3   9  -2  460.67    5.63   0
  -3   9   2  364.78    4.54   0
   3  -9  -2  439.22    4.76   0
   2  -9  -2   21.31    2.40   0
  -2   9   2   24.09    2.50   0
   2   9  -2   21.55    2.53   0
   1  -9  -2   13.72    2.44   0
   1   9  -2   13.35    1.81   0
  -1   9   2   12.60    2.25   0
   0  -9   2    0.63    2.05   0
   0  -9  -2    2.22    2.11   0
   0   9  -2   -0.32    1.48   0
   0   9   2    2.15    2.14   0
   1   9   2   61.45    3.15   0
   1  -9   2   67.94    2.27   0
  -1  -9  -2   65.31    3.13   0
  -1   9  -2   65.68    2.66   0
   2   9   2  287.31    5.74   0
  -2  -9  -2  324.49    5.84   0
   2  -9   2  334.24    4.45   0
  -2   9  -2  324.27    4.16   0
   3   9   2    0.03    2.14   0
   3  -9   2    3.81    2.19   0
  -3  -9  -2    8.76    2.82   0
  -3   9  -2    9.72    2.46   0
  -4  -9  -2    2.78    2.58   0
  -4   9  -2    3.16    1.63   0
   4   9   2    1.51    2.09   0
   4  -9   2    2.80    2.27   0
  -5   9  -2   12.12    2.37   0
   5   9   2   10.69    3.29   0
   5  -9   2   13.43    2.35   0
   6  -9   2   -0.64    1.53   0
  -6   9  -2    0.07    2.15   0
   7  -9   2    9.00    2.33   0
  -7   9  -2   12.37    1.71   0
   8  -9   2    2.04    1.58   0
  -8   9  -2    2.88    2.36   0
  -9   9  -2    2.96    2.15   0
   9  -9   2    0.93    2.22   0
  10  -9   2   12.91    2.36   0
 -10   9  -2   11.37    2.36   0
  11  -9   2   27.55    2.62   0
 -11   9  -2   21.62    2.00   0
  12  -9   2    0.15    1.70   0
 -12   9  -2   -0.01    2.49   0
  13  -9   2    1.97    2.61   0
 -13   9  -2    0.41    2.57   0
 -14   9  -2   -0.25    2.88   0
  14  -9   2    1.57    2.74   0
  16 -10  -2    1.12    2.10   0
 -16  10   2    0.50    2.94   0
  15  10  -2    0.44    3.70   0
  15  10  -2    0.97    3.72   0
 -15  10   2    2.06    2.78   0
  15 -10  -2    1.66    2.55   0
 -14  10   2    8.11    2.54   0
  14 -10  -2    5.86    2.54   0
  14  10  -2    9.65    3.38   0
  14  10  -2    9.03    3.32   0
 -13  10   2    1.56    2.37   0
  13  10  -2    0.46    3.03   0
  13 -10  -2    0.94    2.51   0
  13  10  -2   -0.20    2.99   0
  12  10  -2   16.89    2.76   0
  12  10  -2   17.55    2.75   0
  12 -10  -2   16.11    2.50   0
 -12  10   2   16.78    2.52   0
  11  10  -2   18.85    3.00   0
  11 -10  -2   18.24    1.94   0
  11  10  -2   17.19    2.48   0
 -11  10   2   17.80    1.87   0
  10 -10  -2   93.87    3.03   0
  10  10  -2   90.08    3.46   0
 -10  10   2   98.27    3.05   0
  10  10  -2   96.33    3.50   0
   9  10  -2   16.05    2.44   0
   9 -10  -2   16.50    1.72   0
  -9  10   2   14.42    1.68   0
   9  10  -2   17.54    2.44   0
   8  10  -2    2.24    2.18   0
   8 -10  -2    2.69    1.63   0
  -8  10   2    2.05    1.46   0
   8  10  -2    3.10    2.17   0
   7 -10  -2   58.72    2.09   0
  -7  10   2   58.77    2.53   0
   7  10  -2   62.68    2.92   0
   7  10  -2   62.97    2.83   0
   6  10  -2    3.86    1.99   0
   6 -10  -2    2.49    2.02   0
   6  10  -2    4.27    2.05   0
  -6  10   2    5.17    2.10   0
  -5  10   2    9.01    1.56   0
   5 -10  -2   10.57    2.13   0
   5  10  -2   10.42    2.33   0
   4  10  -2   36.11    2.46   0
  -4  10   2   30.07    1.82   0
   4 -10  -2   31.52    2.30   0
   3  10  -2   80.44    2.99   0
   3 -10  -2   76.93    2.85   0
  -3  10   2   74.85    2.75   0
  -2  10   2   36.18    2.55   0
   2 -10  -2   34.28    2.52   0
   2  10  -2   35.16    2.06   0
  -1 -10   2  172.37    3.64   0
   1 -10  -2  155.71    3.39   0
  -1  10   2  149.75    3.77   0
   1  10  -2  149.97    3.17   0
   0 -10   2   13.33    1.59   0
   0  10  -2   13.45    2.19   0
   0 -10  -2   12.50    1.78   0
   0  10   2   10.17    1.69   0
  -1 -10  -2   69.14    3.10   0
  -1  10  -2   71.49    2.67   0
   1 -10   2   76.89    2.64   0
   1  10   2   66.34    2.67   0
  -2 -10  -2   40.16    2.77   0
  -2  10  -2   40.93    2.40   0
   2 -10   2   42.05    2.41   0
   2  10   2   35.70    2.80   0
  -3  10  -2  111.67    3.12   0
  -3 -10  -2  116.44    3.80   0
   3 -10   2  113.89    3.10   0
   3  10   2   90.31    3.70   0
   4 -10   2    8.20    1.66   0
  -4  10  -2    9.57    2.25   0
  -4 -10  -2    8.87    2.21   0
   4  10   2    7.11    2.71   0
   5  10   2  117.21    5.20   0
   5 -10   2  119.31    2.78   0
  -5  10  -2  120.79    3.14   0
  -6  10  -2   76.94    2.87   0
   6 -10   2   79.97    2.86   0
  -7  10  -2   72.64    2.90   0
   7 -10   2   68.17    2.39   0
   8 -10   2   37.12    2.56   0
  -8  10  -2   31.46    1.94   0
  -9  10  -2    8.15    1.71   0
   9 -10   2   10.21    2.32   0
  10 -10   2   -0.49    2.27   0
 -10  10  -2   -1.04    1.66   0
 -11  10  -2    4.23    1.72   0
  11 -10   2    7.54    2.41   0
  12 -10   2    5.40    1.81   0
 -12  10  -2    5.25    1.84   0
  13 -10   2    1.57    2.78   0
 -13  10  -2    2.14    2.70   0
  14 -10   2    1.19    2.69   0
 -14  10  -2    1.26    2.81   0
  15  11  -2    0.53    4.21   0
 -15  11   2   -1.97    2.67   0
  15 -11  -2    2.46    2.85   0
  15  11  -2    0.44    4.25   0
 -14  11   2   -0.78    1.87   0
  14  11  -2   -0.00    3.22   0
  14 -11  -2   -2.16    2.69   0
  14  11  -2    1.01    3.70   0
 -13  11   2   -0.28    1.74   0
  13  11  -2    0.20    2.98   0
  13  11  -2    1.17    2.90   0
  13 -11  -2   -2.40    2.31   0
 -12  11   2   -0.04    2.37   0
  12  11  -2    0.92    3.10   0
  12 -11  -2    2.50    1.64   0
  12  11  -2   -0.26    2.97   0
 -11  11   2    5.05    1.83   0
  11  11  -2    7.01    2.45   0
  11 -11  -2    7.21    2.52   0
  11  11  -2    5.68    2.87   0
 -10  11   2   32.59    2.56   0
  10 -11  -2   40.53    2.06   0
  10  11  -2   37.37    2.82   0
  10  11  -2   36.73    2.74   0
  -9  11   2   17.32    1.72   0
   9  11  -2   17.92    2.41   0
   9  11  -2   17.32    2.40   0
   9 -11  -2   16.15    1.70   0
  -8  11   2   14.24    1.70   0
   8 -11  -2   13.23    1.57   0
   8  11  -2   15.15    2.37   0
   8  11  -2   16.00    2.40   0
   7 -11  -2    9.03    2.06   0
   7  11  -2    8.92    2.16   0
  -7  11   2    9.22    1.98   0
   7  11  -2    7.66    2.27   0
   6 -11  -2   23.93    1.70   0
  -6  11   2   21.43    2.16   0
   6  11  -2   25.41    2.21   0
   6  11  -2   25.67    2.36   0
   5  11  -2   19.83    2.35   0
   5 -11  -2   18.88    1.64   0
  -5  11   2   16.88    1.61   0
   4 -11  -2    4.55    1.47   0
  -4  11   2    6.68    1.52   0
   4  11  -2    5.75    2.17   0
   3 -11  -2    3.04    1.42   0
   3  11  -2    2.35    1.55   0
  -3  11   2    0.70    2.08   0
   2 -11  -2   29.17    2.59   0
   2  11  -2   31.09    1.96   0
  -2  11   2   33.13    2.51   0
   1  11  -2   23.10    2.41   0
   1 -11  -2   21.12    2.43   0
  -1 -11   2   26.25    1.91   0
  -1  11   2   21.48    2.41   0
   0 -11   2    3.47    1.41   0
   0 -11  -2    2.43    1.67   0
   0  11  -2    2.08    1.58   0
   0  11   2    3.32    1.58   0
  -1  11  -2    4.78    1.99   0
  -1 -11  -2    5.78    2.14   0
   1  11   2    4.56    1.46   0
   1 -11   2    6.34    1.93   0
  -2  11  -2   89.90    2.40   0
  -2 -11  -2   92.73    3.24   0
   2  11   2   86.40    3.16   0
   2 -11   2   94.74    2.42   0
  -3  11  -2   16.62    2.26   0
   3 -11   2   19.31    1.77   0
  -3 -11  -2   18.27    2.32   0
   3  11   2   17.33    2.28   0
   4  11   2   41.91    2.93   0
  -4 -11  -2   48.54    3.39   0
  -4  11  -2   43.28    2.41   0
   4 -11   2   43.82    2.42   0
   5  11   2   21.88    2.70   0
   5 -11   2   27.41    2.30   0
  -5  11  -2   25.28    2.38   0
   6 -11   2    0.86    2.22   0
  -6  11  -2    1.92    1.64   0
   6  11   2    1.80    3.48   0
   6  11   2    2.18    3.22   0
   7 -11   2   17.91    2.36   0
  -7  11  -2   14.76    1.78   0
   8 -11   2    6.06    2.37   0
  -8  11  -2    7.71    2.31   0
  -9  11  -2   35.39    2.49   0
   9 -11   2   27.50    1.96   0
 -10  11  -2   34.40    2.67   0
  10 -11   2   35.12    2.06   0
 -11  11  -2    1.53    1.83   0
  11 -11   2    1.53    1.73   0
 -12  11  -2    4.44    1.79   0
  12 -11   2    2.61    2.57   0
 -13  11  -2    2.47    2.03   0
  13 -11   2    2.32    2.57   0
 -14  11  -2    0.84    2.89   0
  14 -11   2    0.31    2.82   0
  15 -12  -2    0.52    1.87   0
 -15  12   2    1.86    2.82   0
 -14  12   2    1.47    2.65   0
  14  12  -2    1.47    3.33   0
  14  12  -2    0.13    3.28   0
  14 -12  -2    0.13    1.77   0
  13 -12  -2    2.18    1.77   0
  13  12  -2    2.28    2.89   0
 -13  12   2    2.22    1.84   0
  13  12  -2    1.28    2.90   0
  12  12  -2    1.58    2.98   0
 -12  12   2    1.84    2.32   0
  12  12  -2    1.01    2.58   0
  12 -12  -2    1.19    2.30   0
  11 -12  -2    5.30    1.75   0
 -11  12   2    2.94    1.70   0
  11  12  -2    4.80    2.77   0
  11  12  -2    5.24    2.43   0
  10  12  -2   33.51    2.78   0
  10 -12  -2   30.85    1.99   0
 -10  12   2   29.22    2.50   0
  10  12  -2   31.40    3.05   0
   9  12  -2    2.47    2.14   0
  -9  12   2   -1.65    1.62   0
   9  12  -2   -0.18    2.67   0
   9 -12  -2   -0.94    2.27   0
  -8  12   2   13.18    1.55   0
   8  12  -2   14.58    2.43   0
   8  12  -2   12.91    2.41   0
   8 -12  -2   14.70    1.66   0
   7  12  -2   17.11    2.33   0
   7 -12  -2   18.57    2.03   0
  -7  12   2   14.50    1.61   0
   7  12  -2   16.40    2.30   0
   6 -12  -2    1.40    1.35   0
  -6  12   2    0.64    1.50   0
   6  12  -2    2.95    2.14   0
   6  12  -2    2.73    1.97   0
   5 -12  -2    2.72    1.42   0
  -5  12   2    2.39    1.42   0
   5  12  -2    2.95    2.04   0
   4 -12  -2   -0.09    1.98   0
  -4  12   2   -0.65    1.95   0
   4  12  -2    1.38    2.13   0
  -3  12   2    0.82    1.47   0
   3  12  -2   -0.98    1.58   0
   3 -12  -2    1.70    2.16   0
   2  12  -2    1.70    1.61   0
  -2  12   2    3.70    2.12   0
   2 -12  -2    5.02    1.63   0
   1  12  -2   15.73    1.71   0
   1 -12  -2   14.54    2.40   0
  -1 -12   2   17.67    2.23   0
  -1  12   2   15.52    1.75   0
   0 -12   2   21.87    1.68   0
   0 -12  -2   21.36    2.48   0
   0  12   2   23.03    2.47   0
   0  12  -2   19.21    1.67   0
  -1  12  -2   29.58    1.84   0
  -1 -12  -2   31.24    2.50   0
   1  12   2   31.79    2.61   0
   1 -12   2   35.71    2.18   0
  -2 -12  -2   34.54    2.51   0
  -2  12  -2   36.36    2.29   0
   2  12   2   34.45    2.49   0
   2 -12   2   39.38    1.90   0
   3 -12   2   28.33    2.19   0
  -3  12  -2   24.03    1.77   0
   3  12   2   25.59    2.43   0
  -3 -12  -2   29.95    2.52   0
  -4 -12  -2   29.49    2.97   0
   4  12   2   24.92    2.56   0
   4 -12   2   27.00    1.72   0
  -4  12  -2   29.56    2.23   0
  -5  12  -2   37.46    2.01   0
   5  12   2   32.89    2.88   0
   5 -12   2   41.26    1.97   0
  -6  12  -2  126.15    3.11   0
   6  12   2  117.16    5.25   0
   6 -12   2  128.35    3.05   0
  -7  12  -2  103.37    2.60   0
   7 -12   2  113.08    2.63   0
   8 -12   2   48.92    2.13   0
  -8  12  -2   53.32    2.68   0
   9 -12   2   11.98    2.45   0
  -9  12  -2   10.68    1.87   0
 -10  12  -2    3.80    1.70   0
  10 -12   2    2.86    2.24   0
  11 -12   2    6.70    2.52   0
 -11  12  -2    7.27    2.60   0
  12 -12   2   -1.69    2.46   0
 -12  12  -2    1.75    2.59   0
 -13  12  -2    2.97    2.84   0
  13 -12   2    4.49    2.05   0
  15 -13  -2    1.53    2.00   0
 -15  13   2    3.43    2.72   0
  14 -13  -2   -0.61    2.73   0
 -14  13   2    2.44    2.62   0
  14  13  -2    0.56    3.77   0
  14  13  -2    0.14    3.77   0
  13  13  -2    1.32    3.11   0
 -13  13   2    0.64    1.78   0
  13 -13  -2    0.39    2.38   0
  13  13  -2    1.59    3.22   0
  12  13  -2    4.24    3.02   0
 -12  13   2    4.61    2.34   0
  12 -13  -2    1.28    1.82   0
  12  13  -2    4.63    2.99   0
  11  13  -2    5.03    2.55   0
  11  13  -2    5.40    2.86   0
  11 -13  -2    3.86    2.41   0
 -11  13   2    4.56    1.75   0
  10  13  -2    3.75    2.27   0
  10 -13  -2    2.97    2.26   0
 -10  13   2    2.21    2.32   0
  10  13  -2    2.56    2.32   0
   9  13  -2    3.13    2.23   0
   9  13  -2    1.10    2.20   0
  -9  13   2    1.02    2.19   0
   9 -13  -2    2.70    2.29   0
  -8  13   2    1.07    1.60   0
   8  13  -2    0.35    2.14   0
   8  13  -2    1.52    2.23   0
   8 -13  -2   -0.36    1.46   0
   7  13  -2    6.60    2.12   0
   7 -13  -2    3.60    2.10   0
   7  13  -2    5.11    2.30   0
  -7  13   2    4.73    1.46   0
  -6  13   2    2.49    1.46   0
   6 -13  -2    2.47    2.00   0
   6  13  -2    1.10    2.00   0
   5  13  -2   18.62    1.83   0
   5 -13  -2   18.60    2.24   0
  -5  13   2   20.14    2.14   0
   4  13  -2    2.51    1.51   0
   4 -13  -2    3.14    1.44   0
  -4  13   2    2.94    1.51   0
   3 -13  -2    0.80    1.40   0
   3  13  -2    0.61    1.51   0
  -3  13   2   -0.02    2.06   0
   2  13  -2   29.04    2.43   0
   2 -13  -2   24.42    2.39   0
  -2  13   2   26.56    2.37   0
  -1  13   2    8.92    2.23   0
   1 -13  -2   13.34    1.75   0
  -1 -13   2   10.03    2.23   0
   1  13  -2   10.43    1.71   0
   0 -13   2    1.30    1.50   0
   0 -13  -2    1.06    1.55   0
   0  13   2    0.40    1.52   0
   0  13  -2   -0.45    1.49   0
  -1 -13  -2   66.03    2.37   0
   1 -13   2   65.10    2.11   0
   1  13   2   65.12    2.83   0
  -1  13  -2   55.26    2.06   0
   2  13   2   12.31    2.32   0
  -2 -13  -2   12.19    2.31   0
   2 -13   2   14.87    2.06   0
  -2  13  -2    9.98    1.56   0
   3 -13   2   18.15    2.06   0
  -3  13  -2   17.78    1.60   0
   3  13   2   15.67    2.24   0
  -3 -13  -2   16.37    2.31   0
   4 -13   2   12.19    2.05   0
  -4  13  -2   10.04    1.53   0
  -4 -13  -2   13.01    2.32   0
   4  13   2    9.85    2.22   0
   5 -13   2   49.96    2.52   0
  -5  13  -2   52.63    2.60   0
   5  13   2   48.86    3.10   0
  -6  13  -2    4.25    1.59   0
   6  13   2    5.91    2.90   0
   6 -13   2    6.13    1.69   0
   7  13   2   15.76    3.99   0
   7 -13   2   16.00    2.40   0
   7  13   2   19.32    4.12   0
  -7  13  -2   17.59    1.78   0
   8 -13   2    0.82    2.29   0
  -8  13  -2   -0.78    2.31   0
   9 -13   2    6.32    1.64   0
  -9  13  -2    6.52    1.81   0
  10 -13   2    1.51    1.80   0
 -10  13  -2    0.71    2.25   0
  11 -13   2    4.56    2.37   0
 -11  13  -2    0.17    1.67   0
  12 -13   2   -1.04    1.82   0
 -12  13  -2   -1.16    2.61   0
 -13  13  -2    2.89    2.86   0
  13 -13   2   -0.71    2.63   0
  14 -14  -2   -0.12    2.54   0
 -14  14   2    0.27    2.68   0
  14  14  -2   -0.22    3.74   0
  14  14  -2    0.64    4.24   0
  13  14  -2   -0.55    3.27   0
  13  14  -2    0.29    3.21   0
 -13  14   2    1.02    1.91   0
  13 -14  -2    1.41    1.86   0
  12  14  -2   -0.11    2.46   0
 -12  14   2    2.78    2.43   0
  12  14  -2    1.62    2.91   0
  12 -14  -2   -0.14    2.34   0
  11  14  -2   26.54    2.80   0
  11 -14  -2   19.80    1.86   0
  11  14  -2   22.94    2.90   0
 -11  14   2   20.62    1.96   0
  10 -14  -2   14.74    1.75   0
  10  14  -2   10.20    2.41   0
 -10  14   2   13.84    1.71   0
  10  14  -2   12.20    2.43   0
   9 -14  -2   14.38    2.37   0
   9  14  -2   14.80    2.41   0
  -9  14   2   16.37    2.35   0
   9  14  -2   15.78    2.58   0
   8  14  -2    4.64    2.27   0
  -8  14   2    1.69    2.18   0
   8 -14  -2    3.72    2.17   0
   8  14  -2    2.69    2.21   0
   7 -14  -2   -2.26    2.15   0
   7  14  -2    0.65    1.53   0
   7  14  -2   -0.00    1.67   0
  -7  14   2    2.32    2.02   0
   6  14  -2   -0.12    1.48   0
   6 -14  -2   -2.46    2.00   0
  -6  14   2    0.86    1.41   0
   5  14  -2   21.39    2.44   0
   5 -14  -2   26.22    2.16   0
  -5  14   2   23.80    1.69   0
   4 -14  -2   -0.47    1.35   0
   4  14  -2    0.90    2.16   0
  -4  14   2    1.95    1.93   0
  -3  14   2   49.09    2.10   0
   3 -14  -2   51.32    2.52   0
   3  14  -2   48.76    2.57   0
   2 -14  -2    2.55    1.58   0
  -2  14   2    2.78    1.59   0
   2  14  -2    4.01    1.61   0
  -1  14   2    3.65    2.18   0
  -1 -14   2    3.23    2.15   0
   1 -14  -2    3.44    1.60   0
   1  14  -2    3.13    1.50   0
   0  14   2   -0.81    2.10   0
   0 -14   2   -0.30    1.41   0
   0  14  -2   -0.44    1.99   0
   0 -14  -2    0.59    1.50   0
  -1 -14  -2   10.25    1.69   0
  -1  14  -2    5.62    2.04   0
   1  14   2    7.70    2.20   0
   1 -14   2    6.21    2.02   0
   2  14   2    9.85    1.68   0
  -2  14  -2   11.16    1.55   0
  -2 -14  -2   11.83    1.69   0
   2 -14   2   11.29    1.53   0
  -3 -14  -2   20.73    2.41   0
   3 -14   2   16.39    2.16   0
  -3  14  -2   19.53    1.66   0
   3  14   2   17.60    2.32   0
  -4  14  -2   10.19    1.53   0
  -4 -14  -2   12.05    2.35   0
   4  14   2    9.54    2.36   0
   4 -14   2    9.29    1.52   0
   5  14   2   85.64    3.75   0
  -5  14  -2  100.37    2.49   0
   5 -14   2   95.36    2.45   0
   6  14   2   40.57    3.45   0
   6 -14   2   46.49    2.54   0
  -6  14  -2   40.72    2.59   0
   7  14   2    0.32    3.31   0
  -7  14  -2   -1.80    2.34   0
   7  14   2    0.57    3.31   0
   7 -14   2    1.95    2.18   0
   8 -14   2   62.52    2.81   0
  -8  14  -2   62.91    2.87   0
   9 -14   2    1.30    2.38   0
  -9  14  -2    2.10    1.60   0
  10 -14   2   14.01    2.55   0
 -10  14  -2    9.13    2.45   0
 -11  14  -2   -0.08    1.83   0
  11 -14   2   -0.08    2.50   0
  12 -14   2    0.77    2.64   0
 -12  14  -2    1.14    2.79   0
  13 -14   2    3.79    2.89   0
 -13  14  -2    1.77    2.04   0
  14 -15  -2    0.11    2.73   0
 -14  15   2    2.63    2.00   0
  14  15  -2    3.01    4.58   0
  14  15  -2    2.57    4.04   0
  13  15  -2    0.44    3.42   0
 -13  15   2   -0.08    2.54   0
  13 -15  -2   -0.42    1.80   0
  13  15  -2    1.14    3.32   0
 -12  15   2    0.15    1.68   0
  12  15  -2   -0.24    2.84   0
  12  15  -2    0.61    2.44   0
  12 -15  -2    0.65    1.81   0
 -11  15   2    4.45    2.39   0
  11  15  -2    1.97    2.44   0
  11 -15  -2    0.96    2.49   0
  11  15  -2    1.51    2.42   0
  10  15  -2    3.01    2.37   0
  10 -15  -2    2.40    2.34   0
 -10  15   2    4.71    2.25   0
  10  15  -2    0.90    2.31   0
   9 -15  -2   -0.54    1.59   0
   9  15  -2    2.02    2.31   0
   9  15  -2   -0.50    2.28   0
  -9  15   2    0.96    1.60   0
  -8  15   2    2.22    1.60   0
   8  15  -2    1.37    1.67   0
   8 -15  -2   -0.58    2.37   0
   8  15  -2    2.16    2.28   0
   7  15  -2    2.01    2.21   0
  -7  15   2    1.78    2.07   0
   7  15  -2    1.50    2.32   0
   7 -15  -2    1.51    1.42   0
   6  15  -2   11.12    1.80   0
   6 -15  -2    9.57    1.56   0
  -6  15   2    9.33    2.17   0
   5  15  -2    1.17    1.56   0
   5 -15  -2    2.45    2.07   0
  -5  15   2    1.66    1.45   0
   4  15  -2   14.40    2.34   0
  -4  15   2   12.98    2.03   0
   4 -15  -2   11.32    2.09   0
  -3  15   2   11.38    1.49   0
   3  15  -2   10.95    1.73   0
   3 -15  -2   11.06    2.23   0
  -2  15   2    3.83    1.57   0
   2 -15  -2    5.94    1.52   0
   2  15  -2    6.08    1.59   0
   1  15  -2   28.84    1.92   0
  -1 -15   2   34.34    2.50   0
   1 -15  -2   33.92    2.56   0
  -1  15   2   31.73    2.57   0
   0  15  -2    2.22    1.91   0
   0 -15  -2    2.29    2.31   0
   0  15   2    0.38    2.21   0
   0 -15   2    2.11    1.96   0
   1 -15   2    0.58    1.87   0
  -1  15  -2   -0.83    1.32   0
   1  15   2    0.48    2.19   0
  -1 -15  -2   -0.04    1.60   0
  -2  15  -2   10.09    2.04   0
  -2 -15  -2   11.38    2.32   0
   2 -15   2   12.86    1.91   0
   2  15   2    7.91    1.61   0
  -3 -15  -2   30.51    2.51   0
   3  15   2   26.21    2.48   0
  -3  15  -2   27.67    1.74   0
   3 -15   2   28.94    1.75   0
   4 -15   2    3.09    2.14   0
  -4  15  -2    2.99    1.57   0
  -4 -15  -2    3.30    2.25   0
   4  15   2    3.31    2.24   0
   5 -15   2    0.93    2.16   0
  -5  15  -2    0.95    1.55   0
   5  15   2    1.29    2.20   0
   6  15   2    3.41    2.18   0
   6 -15   2    3.65    1.58   0
  -6  15  -2    4.42    1.65   0
   7  15   2    3.19    3.16   0
   7 -15   2    2.40    1.59   0
   7  15   2    1.87    2.95   0
  -7  15  -2    1.70    1.65   0
  -8  15  -2    4.86    1.76   0
   8 -15   2    2.22    1.61   0
  -9  15  -2    3.24    1.65   0
   9 -15   2    3.02    2.32   0
  10 -15   2   -0.43    1.66   0
 -10  15  -2    1.85    2.37   0
  11 -15   2   -0.09    2.54   0
 -11  15  -2    1.00    2.61   0
  12 -15   2    0.52    1.92   0
 -12  15  -2    1.00    1.87   0
  14  16  -2   -0.56    4.18   0
  14  16  -2    0.86    4.16   0
 -14  16   2    1.47    2.83   0
  14 -16  -2    0.26    1.91   0
 -13  16   2    0.48    1.86   0
  13  16  -2   -0.39    3.25   0
  13  16  -2   -1.16    3.34   0
  13 -16  -2    0.01    2.64   0
  12  16  -2    1.34    2.61   0
  12  16  -2    2.45    2.73   0
  12 -16  -2    4.20    2.63   0
 -12  16   2    1.21    2.56   0
  11 -16  -2    0.14    1.80   0
  11  16  -2    0.80    2.51   0
  11  16  -2    1.70    2.28   0
 -11  16   2    1.31    1.72   0
  10  16  -2    0.97    3.05   0
  10  16  -2    0.36    2.28   0
 -10  16   2    1.65    1.60   0
  10 -16  -2    0.46    2.37   0
   9  16  -2   17.48    2.58   0
   9  16  -2   17.12    2.49   0
   9 -16  -2   13.95    2.27   0
  -9  16   2   15.82    1.67   0
   8  16  -2    2.47    2.40   0
   8 -16  -2    3.21    1.46   0
  -8  16   2    3.01    1.47   0
   8  16  -2    4.32    2.56   0
   7  16  -2   10.41    2.44   0
   7  16  -2    8.15    2.39   0
   7 -16  -2    9.36    1.57   0
  -7  16   2   10.33    1.74   0
   6  16  -2   14.07    1.79   0
  -6  16   2   15.58    2.21   0
   6 -16  -2   14.90    1.63   0
   5  16  -2    8.53    2.20   0
  -5  16   2    7.87    2.10   0
   5 -16  -2   10.54    2.11   0
   4 -16  -2   15.62    2.21   0
  -4  16   2   14.55    2.10   0
   4  16  -2   14.46    1.76   0
   3  16  -2    4.13    2.28   0
  -3  16   2    1.68    1.43   0
   3 -16  -2    2.19    2.03   0
  -2  16   2    1.68    1.57   0
   2  16  -2    1.36    1.60   0
   2 -16  -2    1.70    1.52   0
   1  16  -2    1.29    1.56   0
  -1 -16   2   -0.43    2.19   0
  -1  16   2    0.97    2.17   0
   1 -16  -2   -0.64    2.34   0
   0 -16  -2   16.48    1.89   0
   0  16   2   14.94    1.77   0
   0  16  -2   16.53    1.75   0
   0 -16   2   17.21    2.17   0
   1  16   2    0.95    1.54   0
  -1 -16  -2    0.65    2.13   0
  -1  16  -2    3.29    2.03   0
   1 -16   2   -0.27    1.96   0
   2 -16   2    1.58    1.50   0
  -2  16  -2    0.99    2.04   0
  -2 -16  -2    2.57    2.19   0
   2  16   2    1.76    2.14   0
  -3  16  -2    4.39    2.11   0
   3 -16   2    0.30    2.08   0
   3  16   2    2.09    2.14   0
  -3 -16  -2   -0.29    2.22   0
   4  16   2   10.79    2.31   0
  -4  16  -2    9.26    1.59   0
  -4 -16  -2   12.80    2.33   0
   4 -16   2   12.18    2.14   0
  -5  16  -2    6.05    2.31   0
   5 -16   2    1.94    2.19   0
   5  16   2    3.32    2.21   0
  -6  16  -2    5.88    2.30   0
   6  16   2    3.81    2.46   0
   6 -16   2    4.43    1.56   0
   7 -16   2   19.13    2.36   0
  -7  16  -2   17.47    2.49   0
   7  16   2   14.35    3.27   0
   7  16   2   16.56    3.45   0
   8  16   2    8.48    4.67   0
   8 -16   2   12.00    2.44   0
   8  16   2    9.49    4.34   0
  -8  16  -2    7.97    2.35   0
  -9  16  -2   -1.04    2.34   0
   9 -16   2   -1.20    1.73   0
  10 -16   2    0.20    2.50   0
 -10  16  -2   -0.76    2.49   0
  11 -16   2    6.81    2.63   0
 -11  16  -2    6.26    2.74   0
  12 -16   2    1.51    2.70   0
 -12  16  -2    1.04    1.99   0
  13  17  -2    0.60    3.30   0
  13  17  -2    0.98    3.40   0
  13 -17  -2    2.25    1.90   0
 -13  17   2    2.12    2.76   0
  12  17  -2    1.91    3.26   0
 -12  17   2    2.17    1.78   0
  12  17  -2    0.04    3.41   0
  12 -17  -2    3.25    2.51   0
 -11  17   2   -0.65    1.85   0
  11 -17  -2    0.11    2.44   0
  11  17  -2    0.12    3.02   0
  11  17  -2   -0.25    2.44   0
  10  17  -2   -0.87    3.14   0
 -10  17   2    0.75    2.32   0
  10  17  -2    1.94    2.96   0
  10 -17  -2    0.44    1.71   0
  -9  17   2    2.63    2.42   0
   9  17  -2    2.96    2.47   0
   9 -17  -2    1.96    2.28   0
   9  17  -2    2.68    2.45   0
   8  17  -2    0.36    2.39   0
   8 -17  -2    1.59    1.45   0
  -8  17   2    3.09    2.10   0
   8  17  -2    0.72    2.43   0
   7  17  -2    7.75    2.49   0
   7 -17  -2   11.54    1.68   0
  -7  17   2    8.52    1.64   0
   6 -17  -2   -0.11    1.46   0
   6  17  -2   -0.65    2.29   0
  -6  17   2   -0.42    2.02   0
  -5  17   2   53.29    2.09   0
   5 -17  -2   70.41    2.64   0
   5  17  -2   61.93    2.87   0
   4  17  -2    5.70    2.01   0
  -4  17   2    2.09    2.10   0
   4 -17  -2    1.79    1.53   0
   3  17  -2    3.77    2.25   0
   3 -17  -2    0.77    2.26   0
  -3  17   2    1.58    2.15   0
   2  17  -2    6.25    1.66   0
  -2  17   2    9.47    2.27   0
   2 -17  -2    9.74    1.65   0
   1 -17  -2    1.66    2.21   0
  -1 -17   2    4.24    1.52   0
   1  17  -2    2.99    1.52   0
  -1  17   2    2.53    2.13   0
   0  17  -2    1.47    2.12   0
   0  17   2   -0.18    2.21   0
   0 -17  -2    0.64    1.60   0
   0 -17   2   -1.21    1.50   0
  -1 -17  -2   -1.09    2.12   0
   1  17   2    2.18    2.10   0
   1 -17   2    0.54    1.39   0
  -1  17  -2    1.59    1.53   0
   2 -17   2    5.56    1.53   0
  -2  17  -2    5.11    1.53   0
   2  17   2    7.00    2.23   0
  -2 -17  -2    7.93    2.20   0
   3  17   2    1.83    2.26   0
  -3  17  -2   -0.93    2.02   0
  -3 -17  -2    1.89    1.65   0
   3 -17   2    1.33    2.14   0
  -4 -17  -2    2.44    2.24   0
   4 -17   2    2.39    1.47   0
   4  17   2    1.22    1.52   0
  -4  17  -2    2.43    1.75   0
   5  17   2    1.72    2.21   0
   5 -17   2    5.15    2.32   0
  -5  17  -2    6.85    2.32   0
  -6  17  -2    1.61    1.60   0
   6 -17   2    0.34    2.09   0
   6  17   2    1.66    2.33   0
   7  17   2    0.61    2.93   0
  -7  17  -2    2.27    1.64   0
   7 -17   2    1.13    2.19   0
   8  17   2    0.63    3.54   0
   8  17   2    0.75    3.49   0
  -8  17  -2    2.71    2.38   0
   8 -17   2    1.56    2.32   0
   9 -17   2   -1.04    2.54   0
  -9  17  -2    2.04    2.53   0
  10 -17   2   -2.53    2.55   0
 -10  17  -2    0.93    2.59   0
  11 -17   2    0.94    1.97   0
 -11  17  -2    1.57    2.74   0
 -13  18   2   -0.28    2.03   0
  13  18  -2   -0.16    3.55   0
  13 -18  -2    2.27    1.97   0
  13  18  -2    0.81    3.53   0
  12  18  -2    0.70    2.82   0
 -12  18   2    7.09    2.72   0
  12 -18  -2    1.01    1.97   0
  12  18  -2    1.90    2.77   0
 -11  18   2    6.51    2.79   0
  11 -18  -2    6.34    1.86   0
  11  18  -2    5.33    2.68   0
  11  18  -2    3.44    2.70   0
 -10  18   2    4.37    2.53   0
  10  18  -2    4.02    2.45   0
  10  18  -2    3.96    2.70   0
  10 -18  -2    4.97    2.42   0
   9  18  -2    7.50    2.46   0
   9  18  -2    5.05    2.60   0
   9 -18  -2    3.19    1.71   0
  -9  18   2    2.92    2.35   0
   8  18  -2    1.35    2.48   0
   8 -18  -2    3.77    2.29   0
   8  18  -2    2.02    2.39   0
  -8  18   2    2.96    2.23   0
   7 -18  -2    3.42    2.18   0
  -7  18   2    3.56    1.56   0
   7  18  -2    5.56    2.40   0
  -6  18   2    9.16    2.23   0
   6 -18  -2    9.27    2.25   0
   6  18  -2    5.86    1.81   0
   5 -18  -2    5.72    1.62   0
  -5  18   2    3.34    1.65   0
   5  18  -2    3.96    2.22   0
   4  18  -2    4.77    2.20   0
   4 -18  -2    5.42    1.61   0
  -4  18   2    2.54    2.23   0
  -3  18   2    2.35    2.25   0
   3  18  -2   -1.18    2.15   0
   3 -18  -2    2.50    2.23   0
   2 -18  -2    1.32    1.67   0
   2  18  -2    1.38    1.54   0
  -2  18   2    2.11    2.23   0
  -1 -18   2    3.21    2.24   0
  -1  18   2    4.08    1.62   0
   1  18  -2    4.99    2.20   0
   1 -18  -2    4.55    1.55   0
   0 -18  -2   20.99    2.37   0
   0  18   2   20.96    2.37   0
   0  18  -2   20.32    2.38   0
   0 -18   2   23.04    2.41   0
   1  18   2    3.73    2.24   0
   1 -18   2    1.22    2.14   0
  -1 -18  -2    2.13    1.60   0
  -1  18  -2    2.77    1.59   0
  -2  18  -2   23.93    2.32   0
   2 -18   2   27.56    2.40   0
  -2 -18  -2   28.18    2.66   0
   2  18   2   25.88    2.03   0
   3  18   2    2.33    2.29   0
   3 -18   2    3.29    1.68   0
  -3 -18  -2    2.98    2.26   0
  -3  18  -2    2.88    2.06   0
   4  18   2    5.21    2.47   0
   4 -18   2    4.66    1.58   0
  -4  18  -2    5.54    1.58   0
  -4 -18  -2    6.10    2.28   0
  -5  18  -2    2.54    1.55   0
   5  18   2    0.62    2.26   0
   5 -18   2    0.45    1.48   0
   6 -18   2    7.25    2.22   0
   6  18   2    2.66    2.44   0
  -6  18  -2    2.27    2.28   0
  -7  18  -2   -1.86    2.33   0
   7  18   2   -0.37    2.36   0
   7 -18   2    1.42    2.28   0
   8 -18   2   24.91    2.72   0
   8  18   2   24.66    3.69   0
   8  18   2   28.71    4.30   0
  -8  18  -2   25.25    2.15   0
   9 -18   2   -1.63    2.63   0
  -9  18  -2    1.63    1.86   0
  10 -18   2    7.03    1.89   0
 -10  18  -2   11.69    2.72   0
  11 -18   2    1.51    2.72   0
 -11  18  -2    2.55    2.75   0
  12  19  -2    0.08    2.76   0
  12 -19  -2    1.15    2.68   0
 -12  19   2    1.92    2.70   0
  12  19  -2   -0.18    2.90   0
  11  19  -2    0.56    2.85   0
 -11  19   2   -0.36    2.59   0
  11  19  -2    2.16    2.88   0
  11 -19  -2    3.42    2.63   0
  10 -19  -2   -0.61    1.74   0
 -10  19   2    2.59    2.42   0
  10  19  -2    0.27    2.57   0
  10  19  -2   -0.48    2.48   0
  -9  19   2    2.59    2.51   0
   9 -19  -2    5.20    2.39   0
   9  19  -2    2.64    2.60   0
   9  19  -2    3.62    2.73   0
  -8  19   2   12.55    2.35   0
   8  19  -2   11.32    2.69   0
   8  19  -2   12.15    2.52   0
   8 -19  -2   10.81    1.77   0
   7  19  -2   -0.56    2.43   0
  -7  19   2   -0.21    1.47   0
   7 -19  -2    0.95    1.59   0
  -6  19   2   14.66    2.27   0
   6  19  -2   13.86    2.46   0
   6 -19  -2   17.47    2.25   0
  -5  19   2    4.80    1.56   0
   5  19  -2    4.03    1.69   0
   5 -19  -2    4.64    1.58   0
  -4  19   2   10.12    1.65   0
   4  19  -2   11.06    2.32   0
   4 -19  -2   12.42    1.70   0
   3 -19  -2   19.45    1.86   0
  -3  19   2   16.25    1.70   0
   3  19  -2   16.45    2.25   0
   2 -19  -2   -0.35    2.25   0
   2  19  -2    3.58    2.29   0
  -2  19   2    2.13    1.54   0
  -1  19   2    9.78    2.32   0
   1 -19  -2    7.61    1.71   0
  -1 -19   2    8.39    1.70   0
   1  19  -2    6.15    1.62   0
   0  19  -2   19.18    1.77   0
   0 -19  -2   21.52    2.47   0
   0 -19   2   23.74    2.36   0
   0  19   2   18.48    1.84   0
   1  19   2    1.31    1.63   0
   1 -19   2    1.64    1.62   0
  -1  19  -2    0.99    2.15   0
  -1 -19  -2    3.24    2.25   0
   2 -19   2    9.27    2.28   0
  -2 -19  -2    9.08    2.69   0
  -2  19  -2    8.66    2.37   0
   2  19   2    7.92    2.45   0
  -3 -19  -2    1.69    2.47   0
   3  19   2    4.01    2.53   0
  -3  19  -2    1.64    2.08   0
   3 -19   2    3.60    1.57   0
  -4  19  -2    3.32    1.55   0
   4 -19   2    3.38    2.09   0
   4  19   2    4.27    2.38   0
  -4 -19  -2    3.69    2.29   0
  -5  19  -2    1.36    1.53   0
   5  19   2    0.25    2.26   0
   5 -19   2    0.98    1.52   0
   6  19   2    1.63    2.38   0
  -6  19  -2   -1.60    2.25   0
   6 -19   2    3.33    2.32   0
   7 -19   2    6.53    1.85   0
   7  19   2    6.21    3.09   0
  -7  19  -2    7.17    1.75   0
   8 -19   2    4.32    1.88   0
   8  19   2    2.63    3.32   0
  -8  19  -2    6.48    2.52   0
   8  19   2    3.58    3.95   0
   9 -19   2   11.55    2.68   0
  -9  19  -2   12.80    2.64   0
  10 -19   2   -0.49    2.60   0
 -10  19  -2    3.16    1.89   0
  12  20  -2   -0.76    2.81   0
 -12  20   2    2.99    2.81   0
  12  20  -2    1.17    3.51   0
  11  20  -2    1.35    3.48   0
  11  20  -2   -0.24    3.46   0
 -11  20   2   -1.01    2.68   0
  11 -20  -2   -1.14    1.95   0
  10 -20  -2    4.07    2.48   0
  10  20  -2    2.99    2.64   0
 -10  20   2    2.30    2.57   0
  10  20  -2    3.21    2.61   0
   9  20  -2    4.36    2.60   0
  -9  20   2    4.10    2.30   0
   9  20  -2    5.40    2.76   0
   9 -20  -2    4.46    1.73   0
   8  20  -2   -0.94    2.57   0
  -8  20   2    0.96    1.62   0
   8  20  -2    0.52    2.54   0
   8 -20  -2    3.47    2.28   0
  -7  20   2   28.05    1.95   0
   7  20  -2   26.50    2.71   0
   7 -20  -2   29.08    1.95   0
   6  20  -2    5.67    2.40   0
   6 -20  -2    5.70    1.64   0
  -6  20   2    3.39    2.29   0
   5 -20  -2    0.45    2.13   0
   5  20  -2   -0.33    1.64   0
  -5  20   2    0.91    2.24   0
   4 -20  -2   22.78    2.33   0
  -4  20   2   23.01    1.74   0
   4  20  -2   19.95    2.36   0
   3 -20  -2    1.32    1.63   0
   3  20  -2   -1.01    2.24   0
  -3  20   2    1.98    1.61   0
   2 -20  -2    3.02    2.39   0
   2  20  -2    4.00    2.25   0
  -2  20   2   -0.99    2.31   0
   1  20  -2   39.49    2.00   0
  -1  20   2   39.75    2.10   0
   1 -20  -2   50.05    2.74   0
   0 -20  -2    3.88    1.66   0
   0 -20   2    4.17    1.62   0
   0  20  -2    2.62    2.34   0
   0  20   2    3.22    2.34   0
  -1  20  -2   19.89    1.81   0
  -1 -20  -2   25.74    2.46   0
   1 -20   2   20.31    1.72   0
   1  20   2   22.46    2.47   0
   2 -20   2    1.56    1.62   0
  -2 -20  -2    1.64    1.56   0
   2  20   2    0.74    1.77   0
  -2  20  -2    4.85    2.18   0
  -3 -20  -2    2.18    2.52   0
  -3  20  -2    3.36    2.11   0
   3  20   2    1.83    1.78   0
   3 -20   2    3.99    2.19   0
   4  20   2    0.66    2.39   0
  -4  20  -2    0.85    1.61   0
  -4 -20  -2   -0.41    2.20   0
   4 -20   2    1.00    2.21   0
   5 -20   2    0.34    2.33   0
   5  20   2    1.87    2.37   0
  -5  20  -2    1.83    1.67   0
   6  20   2    1.19    2.46   0
  -6  20  -2    1.43    1.70   0
   6 -20   2    0.99    1.68   0
   7 -20   2    1.12    1.62   0
   7  20   2    0.50    3.04   0
  -7  20  -2    1.50    2.43   0
   8 -20   2    2.77    1.79   0
   8  20   2    3.06    3.46   0
   8  20   2    2.32    3.64   0
  -8  20  -2    5.49    1.88   0
   9  20   2    1.50    5.51   0
   9 -20   2    1.03    1.94   0
  -9  20  -2    3.40    2.68   0
   9  20   2    1.38    5.24   0
  10 -20   2    1.51    2.80   0
 -10  20  -2   -1.31    2.86   0
  11 -21  -2    1.51    2.75   0
  11  21  -2    0.28    2.83   0
 -11  21   2    2.07    2.73   0
  11  21  -2    0.77    2.96   0
 -10  21   2   -0.48    2.56   0
  10  21  -2    0.17    2.65   0
  10 -21  -2   -0.81    1.79   0
  10  21  -2   -0.23    2.94   0
   9 -21  -2    1.34    2.46   0
  -9  21   2    0.19    2.43   0
   9  21  -2    3.52    2.45   0
   9  21  -2    4.14    2.91   0
   8 -21  -2    4.83    2.28   0
  -8  21   2    5.02    1.75   0
   8  21  -2    4.14    2.57   0
   8  21  -2    1.94    2.75   0
  -7  21   2    8.37    2.41   0
   7  21  -2    9.53    2.11   0
   7 -21  -2   14.53    2.36   0
  -6  21   2    3.02    1.69   0
   6 -21  -2    1.19    2.33   0
   6  21  -2    1.46    2.52   0
   5 -21  -2    7.38    2.30   0
  -5  21   2    7.13    2.42   0
   5  21  -2    7.01    1.84   0
   4  21  -2    3.71    2.36   0
  -4  21   2    4.70    2.29   0
   4 -21  -2    4.80    2.33   0
  -3  21   2   13.09    2.43   0
   3 -21  -2   18.86    2.44   0
   3  21  -2    9.69    2.48   0
   2 -21  -2    3.01    1.61   0
   2  21  -2    2.92    1.69   0
  -2  21   2    3.16    1.68   0
   1  21  -2   17.53    2.50   0
   1 -21  -2   19.72    1.92   0
  -1  21   2   15.38    2.37   0
   0 -21  -2    1.99    2.19   0
   0 -21   2    0.55    2.28   0
   0  21   2    0.70    2.20   0
   0  21  -2    2.49    2.29   0
   1  21   2   10.75    2.50   0
  -1 -21  -2   16.89    2.50   0
  -1  21  -2   11.15    2.26   0
   1 -21   2   13.22    2.30   0
  -2  21  -2   -0.77    1.61   0
  -2 -21  -2    1.64    2.46   0
   2  21   2    0.16    2.30   0
   2 -21   2    0.67    1.53   0
  -3  21  -2    9.07    1.69   0
   3 -21   2   16.66    2.38   0
  -3 -21  -2   11.33    1.89   0
   3  21   2   12.13    2.54   0
   4  21   2    1.73    1.79   0
  -4 -21  -2    2.55    1.64   0
   4 -21   2    1.85    2.33   0
  -4  21  -2    1.22    1.69   0
   5  21   2    2.07    1.82   0
   5 -21   2    5.22    2.29   0
  -5  21  -2    1.62    1.72   0
  -6  21  -2    1.91    1.69   0
   6  21   2    0.95    2.51   0
   6 -21   2    1.49    1.70   0
   7 -21   2    2.01    1.65   0
   7  21   2    2.71    2.75   0
  -7  21  -2    1.87    2.50   0
   8 -21   2    3.10    1.94   0
   8  21   2    1.98    3.36   0
   8  21   2    3.14    3.56   0
  -8  21  -2    0.10    2.67   0
   9 -21   2    1.04    1.97   0
   9  21   2   -0.17    4.54   0
   9  21   2   -0.41    4.67   0
  -9  21  -2   -0.10    1.93   0
  10  22  -2    1.47    2.87   0
 -10  22   2    5.08    2.59   0
  10 -22  -2    1.96    2.60   0
  10  22  -2    2.30    2.95   0
  -9  22   2   -0.07    1.79   0
   9  22  -2    1.04    2.75   0
   9  22  -2    1.42    2.73   0
   9 -22  -2    3.10    1.87   0
   8 -22  -2    7.18    1.90   0
  -8  22   2    4.60    1.76   0
   8  22  -2    6.19    2.68   0
   8  22  -2    7.07    2.86   0
   7  22  -2    1.72    2.70   0
   7 -22  -2   -0.15    1.67   0
  -7  22   2    3.42    2.32   0
   6 -22  -2    4.26    2.49   0
   6  22  -2    3.75    1.90   0
  -6  22   2    3.23    2.36   0
  -5  22   2    4.74    1.76   0
   5 -22  -2    4.11    1.74   0
   5  22  -2    2.92    1.83   0
   4 -22  -2    0.17    1.64   0
   4  22  -2    1.70    2.45   0
  -4  22   2    1.58    1.74   0
   3  22  -2   10.77    1.99   0
  -3  22   2   10.67    1.83   0
   3 -22  -2   11.96    1.82   0
   2  22  -2    4.66    1.63   0
  -2  22   2    4.67    2.29   0
   2 -22  -2    4.90    2.34   0
  -1  22   2    3.38    1.74   0
   1  22  -2    0.36    1.72   0
   1 -22  -2    2.25    1.71   0
   0 -22   2   10.66    2.36   0
   0  22  -2   10.70    1.74   0
   0  22   2   10.17    1.87   0
   0 -22  -2   12.05    2.53   0
  -1  22  -2   13.25    2.35   0
   1 -22   2   15.05    2.51   0
  -1 -22  -2   16.25    2.66   0
   1  22   2   13.31    1.99   0
  -2  22  -2   12.33    1.81   0
  -2 -22  -2   14.70    1.93   0
   2 -22   2   14.18    1.87   0
   2  22   2   11.68    2.56   0
  -3 -22  -2    6.71    2.46   0
   3 -22   2    3.41    2.30   0
  -3  22  -2    2.79    1.67   0
   3  22   2    3.16    2.48   0
   4  22   2   -0.72    2.46   0
  -4  22  -2    1.35    1.84   0
   4 -22   2    0.81    2.33   0
   5  22   2    1.12    2.46   0
   5 -22   2   -0.35    2.22   0
  -5  22  -2    0.65    1.62   0
   6  22   2    3.24    2.67   0
   6 -22   2    4.16    1.78   0
  -6  22  -2    2.47    1.80   0
   7  22   2    1.45    2.70   0
   7 -22   2    2.02    2.61   0
  -7  22  -2    0.46    1.94   0
   8  22   2    0.44    3.25   0
  -8  22  -2    0.92    2.63   0
   8 -22   2   -2.63    2.69   0
   8  22   2    0.39    3.49   0
   9  23  -2    0.74    2.84   0
   9 -23  -2    4.19    2.56   0
  -9  23   2    1.08    1.82   0
   9  23  -2    1.52    3.00   0
   8  23  -2    2.93    1.86   0
  -8  23   2    4.82    2.62   0
   8 -23  -2    2.47    2.66   0
   8  23  -2    3.10    2.87   0
  -7  23   2    5.75    1.87   0
   7 -23  -2    4.21    2.55   0
   7  23  -2    5.04    2.68   0
   6 -23  -2   -2.03    1.79   0
   6  23  -2    1.19    1.74   0
  -6  23   2    2.96    1.60   0
   5  23  -2    3.49    1.84   0
   5 -23  -2    6.68    2.52   0
  -5  23   2    2.68    2.51   0
  -4  23   2   -1.02    2.60   0
   4 -23  -2    0.36    2.47   0
   4  23  -2    0.54    1.81   0
  -3  23   2    9.65    1.93   0
   3  23  -2   11.84    2.62   0
   3 -23  -2   13.49    1.76   0
   2  23  -2   -1.58    2.33   0
   2 -23  -2   -1.02    2.43   0
  -2  23   2    0.37    1.77   0
  -1  23   2    6.06    2.54   0
   1  23  -2    5.54    2.44   0
   1 -23  -2    7.39    2.50   0
   0 -23  -2    0.11    1.61   0
   0  23  -2   -1.51    2.52   0
   0  23   2    2.13    2.61   0
   0 -23   2    1.83    1.80   0
   1  23   2   -0.19    2.53   0
  -1 -23  -2   -1.78    2.57   0
   1 -23   2   -1.31    2.49   0
  -1  23  -2    0.30    1.80   0
   2  23   2   -0.91    2.54   0
  -2  23  -2    1.44    2.56   0
  -2 -23  -2    2.47    2.49   0
   2 -23   2    0.93    2.45   0
  -3  23  -2   -0.63    1.84   0
   3  23   2    0.62    1.84   0
   3 -23   2   -1.80    2.48   0
  -3 -23  -2    3.01    2.52   0
   4 -23   2   -0.17    2.37   0
   4  23   2    1.80    2.68   0
  -4  23  -2   -0.95    1.61   0
  -5  23  -2   -0.61    2.41   0
   5  23   2    1.50    2.67   0
   5 -23   2   -0.25    2.40   0
   6 -23   2   -0.40    1.80   0
  -6  23  -2    1.80    2.53   0
   6  23   2    0.14    2.71   0
  -7  23  -2   -0.20    1.86   0
   7  23   2    1.73    3.40   0
   7 -23   2    1.46    2.72   0
   8  24  -2    3.64    2.82   0
   8  24  -2    1.78    3.07   0
   8 -24  -2    1.39    1.79   0
  -8  24   2    1.55    1.85   0
   7  24  -2   -0.40    2.84   0
  -7  24   2    5.42    2.49   0
   7 -24  -2   -0.81    1.76   0
   6 -24  -2    2.54    2.55   0
  -6  24   2    0.90    2.64   0
   6  24  -2    2.41    2.73   0
   5  24  -2    1.70    2.62   0
   5 -24  -2    2.89    1.74   0
  -5  24   2    2.24    1.81   0
  -4  24   2    0.76    1.79   0
   4  24  -2    0.55    1.87   0
   4 -24  -2    0.99    1.69   0
   3  24  -2    1.66    2.52   0
   3 -24  -2   -1.40    2.64   0
  -3  24   2   -1.96    2.69   0
   2 -24  -2    1.47    1.82   0
   2  24  -2    0.81    1.69   0
  -2  24   2    3.76    1.83   0
   1  24  -2    2.64    1.69   0
  -1  24   2    2.34    2.51   0
   1 -24  -2    2.28    1.81   0
   0 -24  -2   -1.00    2.57   0
   0  24  -2   -0.00    1.85   0
   0  24   2    3.99    2.47   0
  -1  24  -2    4.77    2.59   0
   1 -24   2    6.55    1.84   0
   1  24   2    3.75    2.57   0
  -1 -24  -2    3.60    2.55   0
   2 -24   2    2.23    2.44   0
  -2  24  -2    2.85    2.48   0
  -2 -24  -2    1.75    2.55   0
   2  24   2    2.12    1.79   0
  -3 -24  -2    0.79    2.56   0
   3 -24   2   -0.84    2.52   0
   3  24   2   -1.95    2.68   0
  -3  24  -2    3.13    1.81   0
  -4  24  -2    0.36    1.68   0
   4 -24   2   -1.23    2.48   0
   4  24   2   -1.40    2.94   0
   5 -24   2    1.10    2.56   0
  -5  24  -2    0.57    2.58   0
   5  24   2    0.31    2.61   0
   6 -24   2   -0.04    1.78   0
  -6  24  -2   -0.57    2.57   0
   6  24   2   -0.53    2.75   0
   7  25  -2    2.08    2.73   0
   7 -25  -2   -0.43    2.56   0
  -7  25   2    2.56    1.95   0
   6 -25  -2   -1.03    1.97   0
  -6  25   2    0.62    1.94   0
   6  25  -2    2.53    2.73   0
   5  25  -2    2.19    2.80   0
  -5  25   2    0.87    2.73   0
   5 -25  -2    3.45    2.63   0
   4  25  -2    1.77    2.77   0
   4 -25  -2    4.83    2.65   0
  -4  25   2    0.68    1.84   0
   3 -25  -2    1.63    1.76   0
   3  25  -2   -0.87    1.93   0
  -3  25   2   -2.48    1.89   0
   2  25  -2    4.61    2.60   0
  -2  25   2    5.66    2.62   0
   2 -25  -2    5.04    2.67   0
   1  25  -2    5.46    2.66   0
  -1  25   2    3.52    2.57   0
   1 -25  -2    5.42    2.59   0
   0 -25  -2   -0.14    1.93   0
   0  25   2    0.65    1.77   0
   0  25  -2    0.66    2.56   0
   1 -25   2    3.02    1.76   0
  -1  25  -2    0.91    2.59   0
   1  25   2    5.11    2.65   0
  -1 -25  -2    2.15    2.75   0
  -2  25  -2   -0.27    1.86   0
   2  25   2    0.96    2.01   0
  -2 -25  -2    2.43    1.94   0
   2 -25   2    1.25    2.61   0
   3 -25   2    8.58    2.77   0
   3  25   2    5.09    2.84   0
  -3  25  -2    6.17    2.70   0
  -3 -25  -2    6.90    2.88   0
  -4  25  -2   -0.97    1.79   0
   4 -25   2   -0.75    1.79   0
   4  25   2    0.18    2.79   0
   5 -25   2    1.38    2.49   0
   5  25   2    1.98    2.09   0
  -5  25  -2    1.79    2.63   0
   5  26  -2   -0.24    2.89   0
   5 -26  -2    3.94    2.76   0
  -5  26   2    0.83    2.78   0
   4  26  -2    0.03    2.76   0
   4 -26  -2   -1.45    2.74   0
  -4  26   2    2.80    2.77   0
   3  26  -2    0.79    2.76   0
  -3  26   2   -0.05    2.02   0
   3 -26  -2    3.50    2.63   0
  -2  26   2    1.20    2.62   0
   2  26  -2    0.87    1.85   0
   2 -26  -2    1.60    1.92   0
   1  26  -2   -0.35    1.77   0
   1 -26  -2    0.91    1.97   0
  -1  26   2    2.17    2.03   0
   0 -26  -2   -0.64    2.72   0
   0  26  -2    1.16    1.90   0
   0  26   2   -0.33    2.02   0
  -1  26  -2    1.40    1.94   0
  -1 -26  -2    2.16    2.00   0
   1  26   2    2.88    2.69   0
  -2  26  -2   -1.15    1.94   0
   2 -26   2    0.76    2.66   0
  -2 -26  -2    0.94    2.76   0
   2  26   2    1.96    2.69   0
   3 -26   2   -0.22    1.91   0
  -3  26  -2   -0.37    2.67   0
   3  26   2   -1.01    2.82   0
   4  26   2   -0.16    2.01   0
  -4  26  -2    1.20    1.90   0
  -3  27   2   -0.09    2.78   0
   2  27  -2    1.83    2.79   0
   2 -27  -2    1.30    2.79   0
  -2  27   2    3.87    1.90   0
   1 -27  -2    3.35    2.77   0
   1  27  -2    2.42    2.78   0
  -1  27   2   -0.24    1.94   0
   0  27  -2    5.16    2.11   0
   0  27   2    4.89    1.97   0
   0 -27  -2    3.81    2.14   0
  -1  27  -2    2.54    1.96   0
   1  27   2   -0.33    2.09   0
  17   1  -3    0.81    2.80   0
  17  -1  -3    0.57    2.82   0
 -17  -1   3    1.25    2.84   0
 -17   1   3    0.98    2.80   0
  16   1  -3    2.49    2.58   0
  16  -1  -3    2.60    2.58   0
 -16  -1   3    2.31    2.61   0
 -16   1   3    3.09    2.02   0
  15   1  -3    1.31    2.55   0
  15  -1  -3    0.57    2.39   0
 -15  -1   3    1.72    2.61   0
 -15   1   3    1.85    2.58   0
  14  -1  -3    8.07    2.33   0
 -14  -1   3    9.07    2.54   0
  14   1  -3    6.96    2.51   0
 -14   1   3    8.53    2.39   0
 -13  -1   3    1.89    2.41   0
  13  -1  -3    3.48    2.50   0
  13   1  -3    2.76    2.38   0
 -13   1   3    2.06    2.34   0
 -12   1   3   33.91    2.55   0
  12   1  -3   28.73    2.07   0
  12  -1  -3   32.61    2.62   0
 -12  -1   3   31.47    2.61   0
  11   1  -3   20.26    2.45   0
  11  -1  -3   17.79    2.45   0
 -11  -1   3   19.30    2.42   0
 -11   1   3   16.84    2.29   0
 -10   1   3    6.31    2.22   0
  10  -1  -3    5.91    1.63   0
  10   1  -3    5.77    2.18   0
 -10  -1   3    5.94    2.12   0
   9   1  -3   -0.84    1.94   0
   9  -1  -3    0.38    1.49   0
  -9  -1   3    1.04    2.02   0
  -9   1   3    1.79    1.99   0
  -8   1   3   38.04    2.64   0
   8   1  -3   34.53    2.13   0
   8  -1  -3   31.52    2.54   0
  -8  -1   3   35.68    2.58   0
  -7  -1   3   11.48    2.32   0
  -7   1   3    9.07    2.29   0
   7   1  -3    9.40    2.20   0
   7  -1  -3    8.93    2.27   0
   6   1  -3    5.86    2.26   0
   6  -1  -3    6.30    1.63   0
  -6  -1   3    6.11    2.15   0
  -6   1   3    8.44    2.38   0
  -5   1   3   10.81    2.30   0
  -5  -1   3   10.63    2.38   0
   5  -1  -3   11.51    1.69   0
   5   1  -3   10.72    1.78   0
   4  -1  -3  321.02    4.90   0
   4   1  -3  345.90    5.46   0
  -4  -1   3  342.33    5.34   0
  -4   1   3  301.92    4.94   0
   3   1  -3    4.99    1.83   0
   3  -1  -3    5.87    1.70   0
  -3  -1   3    7.64    1.77   0
  -3   1   3    5.31    1.76   0
   2  -1  -3 1219.66   10.63   0
   2   1  -3 1211.74   10.40   0
  -2   1   3 1205.54   10.72   0
  -2  -1   3 1253.99   10.88   0
   1   1  -3   41.38    3.18   0
  -1  -1   3   44.41    3.26   0
   1  -1  -3   44.49    3.32   0
  -1   1   3   45.08    3.36   0
   0   1  -3  108.15    4.27   0
   0  -1  -3  107.49    3.95   0
   0   1   3  111.81    4.40   0
  -1  -1  -3    1.45    2.31   0
   1   1   3    1.03    2.39   0
  -1   1  -3    0.38    1.71   0
  -2  -1  -3   62.91    3.64   0
  -2   1  -3   62.01    3.27   0
  -3  -1  -3    9.68    2.78   0
  -3   1  -3    9.67    2.29   0
  -3  -1  -3    9.24    2.36   0
  -4   1  -3  222.58    5.01   0
  -4  -1  -3  231.97    5.89   0
  -4  -1  -3  226.49    6.41   0
  -5   1  -3   36.54    2.84   0
  -5  -1  -3   37.38    3.29   0
  -6   1  -3   52.51    3.33   0
  -6  -1  -3   55.44    3.72   0
  -7  -1  -3   36.77    3.51   0
  -7   1  -3   36.85    2.76   0
  -8  -1  -3   20.23    3.03   0
  -8   1  -3   17.32    2.45   0
  -9  -1  -3    0.48    3.07   0
  -9   1  -3    1.33    2.67   0
 -10  -1  -3   14.32    3.72   0
 -10   1  -3   12.04    2.43   0
 -11  -1  -3    4.21    3.64   0
 -11   1  -3    4.70    2.86   0
 -12   1  -3   12.62    3.33   0
 -12  -1  -3   13.36    5.21   0
 -12  -1  -3   13.00    5.07   0
 -13   1  -3    7.58    3.40   0
 -14   1  -3    2.45    3.37   0
  17  -2  -3    1.93    2.74   0
 -17  -2   3    1.46    2.90   0
 -17   2   3    2.84    2.88   0
  17   2  -3    1.30    2.84   0
  16   2  -3    0.05    2.56   0
  16  -2  -3    2.26    2.56   0
 -16   2   3    0.99    2.59   0
 -16  -2   3    0.99    2.65   0
  15  -2  -3    1.86    2.55   0
 -15  -2   3    1.29    2.66   0
 -15   2   3   -0.53    2.44   0
  15   2  -3    0.16    2.52   0
  14   2  -3    2.53    2.33   0
 -14  -2   3    2.94    2.39   0
  14  -2  -3    2.27    1.63   0
 -14   2   3    2.50    1.63   0
  13   2  -3    1.30    2.39   0
  13  -2  -3    3.73    2.16   0
 -13  -2   3    4.96    2.47   0
 -13   2   3    2.82    2.43   0
  12   2  -3    1.63    2.20   0
  12  -2  -3    1.43    2.18   0
 -12   2   3    1.50    2.26   0
 -12  -2   3    0.60    2.26   0
 -11   2   3   49.08    2.70   0
  11  -2  -3   47.44    2.23   0
  11   2  -3   51.12    2.32   0
 -11  -2   3   51.51    2.90   0
  10   2  -3   25.09    2.45   0
 -10  -2   3   23.88    2.51   0
 -10   2   3   25.53    1.93   0
  10  -2  -3   23.21    2.40   0
  -9  -2   3    5.09    2.14   0
  -9   2   3    5.39    2.10   0
   9   2  -3    5.00    1.55   0
   9  -2  -3    5.27    2.16   0
   8   2  -3    0.37    2.11   0
  -8   2   3    0.23    2.17   0
   8  -2  -3    0.39    1.52   0
  -8  -2   3    0.16    1.90   0
   7   2  -3  314.85    4.76   0
   7  -2  -3  300.74    4.29   0
  -7  -2   3  328.24    5.07   0
  -7   2   3  318.74    4.56   0
  -6   2   3    0.17    1.50   0
  -6  -2   3    0.95    2.15   0
   6   2  -3    0.29    2.04   0
   6  -2  -3    1.49    2.29   0
  -5  -2   3  135.96    3.94   0
   5  -2  -3  135.51    3.55   0
   5   2  -3  139.03    3.76   0
  -5   2   3  132.33    3.52   0
  -4   2   3    7.73    1.63   0
   4   2  -3    8.34    1.65   0
   4  -2  -3    8.45    1.64   0
  -4  -2   3    9.25    2.36   0
  -3   2   3  148.48    3.97   0
   3  -2  -3  148.66    3.74   0
   3   2  -3  162.27    4.13   0
  -3  -2   3  164.11    4.25   0
   2  -2  -3  164.35    4.36   0
   2   2  -3  174.54    4.50   0
  -2   2   3  157.47    4.35   0
  -2  -2   3  166.90    4.23   0
   1   2  -3  494.03    6.85   0
   1  -2  -3  438.50    7.00   0
  -1   2   3  454.49    7.07   0
   0  -2  -3    4.04    2.56   0
   0   2   3    3.00    2.60   0
   1   2   3  216.10    5.72   0
  -1  -2  -3  207.09    5.68   0
  -2   2  -3   59.68    3.18   0
  -2  -2  -3   55.98    3.62   0
  -3   2  -3    1.61    2.09   0
  -3  -2  -3    3.44    2.27   0
  -4  -2  -3  190.22    6.13   0
  -4  -2  -3  186.46    6.30   0
  -4   2  -3  182.89    4.34   0
  -5   2  -3   34.35    2.57   0
  -5  -2  -3   35.44    3.61   0
  -5  -2  -3   33.54    3.49   0
  -6  -2  -3   75.45    5.00   0
  -6  -2  -3   67.37    4.70   0
  -6   2  -3   68.60    2.96   0
  -7  -2  -3    3.22    3.10   0
   7  -2   3    3.06    2.04   0
  -7  -2  -3    2.95    3.28   0
  -7   2  -3    3.68    2.06   0
   8  -2   3    3.57    2.22   0
  -8  -2  -3    3.33    3.25   0
  -8  -2  -3    4.17    3.28   0
  -8   2  -3    3.77    2.24   0
  -9  -2  -3    0.70    3.86   0
  -9   2  -3    1.18    2.11   0
  -9  -2  -3    0.87    3.72   0
 -10   2  -3   68.92    3.04   0
 -11   2  -3    0.75    2.26   0
 -12   2  -3   34.60    3.14   0
 -13   2  -3    1.48    2.72   0
 -14   2  -3    0.65    3.35   0
 -17  -3   3   -0.30    2.94   0
  17   3  -3    2.34    3.37   0
 -17   3   3    0.25    1.89   0
  17  -3  -3    0.39    2.73   0
 -16  -3   3    3.03    2.76   0
  16  -3  -3    3.64    2.65   0
  16   3  -3    2.26    2.73   0
 -16   3   3    4.66    2.83   0
  15  -3  -3    1.78    2.57   0
  15   3  -3    0.78    2.55   0
 -15   3   3    1.24    2.46   0
 -15  -3   3    1.99    2.58   0
 -14   3   3    0.79    2.37   0
  14  -3  -3    1.02    2.31   0
 -14  -3   3    0.76    2.39   0
  14   3  -3   -1.02    2.44   0
 -13   3   3   19.61    2.02   0
  13  -3  -3   21.82    2.59   0
 -13  -3   3   21.46    2.63   0
  13   3  -3   17.55    2.54   0
 -12   3   3   -0.13    1.59   0
  12  -3  -3   -0.66    1.47   0
 -12  -3   3   -0.07    1.59   0
  12   3  -3   -1.11    2.19   0
 -11   3   3   31.91    1.91   0
  11   3  -3   34.95    2.70   0
  11  -3  -3   35.26    2.46   0
 -11  -3   3   34.43    2.14   0
 -10   3   3   36.31    2.62   0
  10   3  -3   40.71    2.69   0
 -10  -3   3   41.31    2.61   0
  10  -3  -3   37.46    2.57   0
  -9  -3   3   -0.82    1.94   0
  -9   3   3    1.30    2.02   0
   9   3  -3    0.17    2.04   0
   9  -3  -3   -0.15    1.47   0
  -8   3   3   36.07    2.53   0
   8  -3  -3   31.17    2.54   0
   8   3  -3   31.30    2.48   0
  -8  -3   3   33.34    2.51   0
   7   3  -3   19.29    2.36   0
   7  -3  -3   21.04    2.33   0
  -7  -3   3   20.32    2.29   0
  -7   3   3   21.30    2.32   0
  -6   3   3    0.83    1.62   0
   6   3  -3    0.76    2.09   0
   6  -3  -3    0.87    2.07   0
  -6  -3   3    1.08    2.11   0
  -5   3   3  119.26    3.06   0
   5   3  -3  128.47    3.36   0
   5  -3  -3  113.10    3.01   0
  -5  -3   3  124.72    3.45   0
  -4   3   3    1.82    1.48   0
   4  -3  -3    2.99    2.10   0
  -4  -3   3    2.95    1.68   0
   4   3  -3    1.97    1.47   0
   3  -3  -3  185.87    4.28   0
  -3  -3   3  200.27    4.48   0
  -3   3   3  189.83    4.28   0
   3   3  -3  196.89    4.26   0
  -2   3   3    0.40    2.36   0
   2   3  -3    0.51    1.61   0
   2  -3  -3    0.10    1.74   0
  -1   3   3  449.43    7.00   0
   1   3  -3  465.39    6.50   0
   1  -3  -3  431.87    7.05   0
   0  -3  -3 2010.19   15.30   0
   0   3   3 2068.31   15.49   0
  -1  -3  -3   22.69    2.82   0
   1   3   3   26.01    2.85   0
  -1   3  -3   24.64    2.25   0
  -2  -3  -3  119.39    5.10   0
  -2   3  -3  121.54    3.68   0
   2   3   3  128.53    4.98   0
  -3   3  -3    6.58    2.24   0
  -3  -3  -3    6.28    2.75   0
  -4  -3  -3   21.38    3.71   0
  -4  -3  -3   21.85    3.71   0
  -4   3  -3   20.63    2.43   0
  -5   3  -3    4.48    1.55   0
   5  -3   3    9.96    2.12   0
  -5  -3  -3    5.64    3.79   0
  -5  -3  -3    4.43    3.65   0
   6  -3   3    4.50    2.01   0
  -6   3  -3    5.07    2.06   0
   7  -3   3    9.96    2.13   0
  -7   3  -3    5.83    2.20   0
  -8   3  -3    3.13    2.20   0
   8  -3   3    3.10    2.25   0
   9  -3   3    9.73    2.78   0
  -9   3  -3    8.57    2.19   0
  10  -3   3    0.79    2.14   0
 -10   3  -3    0.83    2.04   0
 -11   3  -3    6.54    2.38   0
 -12   3  -3    4.33    2.44   0
 -13   3  -3    0.17    2.50   0
 -14   3  -3    1.68    3.31   0
  17   4  -3    0.38    2.91   0
 -17   4   3    1.05    2.94   0
  17  -4  -3    1.14    2.78   0
 -17  -4   3    0.35    2.90   0
  16   4  -3    3.20    3.37   0
  16  -4  -3    2.64    2.02   0
 -16   4   3    3.68    2.83   0
 -16  -4   3    3.19    2.59   0
 -15   4   3    3.46    1.78   0
 -15  -4   3    3.66    2.62   0
  15  -4  -3    3.05    2.54   0
  15   4  -3    3.68    2.41   0
 -14   4   3   10.63    2.41   0
  14   4  -3    9.74    2.44   0
 -14  -4   3   12.83    2.63   0
  14  -4  -3   11.97    2.50   0
 -13   4   3    6.64    1.70   0
 -13  -4   3    9.18    2.42   0
  13  -4  -3    6.38    2.30   0
  13   4  -3    7.85    2.35   0
 -12   4   3    5.82    2.22   0
  12   4  -3    3.81    2.33   0
 -12  -4   3    4.66    2.34   0
  12  -4  -3    4.35    1.72   0
 -11   4   3    1.56    2.14   0
  11   4  -3    1.00    2.19   0
 -11  -4   3    1.47    2.36   0
  11  -4  -3    0.83    1.62   0
 -10   4   3  157.59    3.55   0
  10   4  -3  150.06    3.37   0
 -10  -4   3  156.27    3.77   0
  10  -4  -3  145.25    3.05   0
  -9   4   3    2.08    1.44   0
   9   4  -3    4.61    2.10   0
  -9  -4   3    2.89    1.48   0
   9  -4  -3    2.78    1.50   0
   8   4  -3   11.65    2.07   0
   8  -4  -3   11.80    2.28   0
  -8  -4   3   10.49    1.61   0
  -8   4   3   14.47    2.30   0
   7   4  -3    2.40    2.10   0
  -7   4   3    4.59    2.19   0
   7  -4  -3    3.50    2.18   0
  -7  -4   3    4.26    2.06   0
  -6   4   3    1.31    1.51   0
   6  -4  -3    0.48    1.44   0
  -6  -4   3   -1.21    1.51   0
   6   4  -3   -0.13    2.10   0
   5   4  -3   -1.20    2.12   0
   5  -4  -3    1.16    1.42   0
  -5  -4   3    1.30    2.24   0
  -5   4   3    1.75    2.02   0
  -4  -4   3  125.55    3.75   0
  -4   4   3   92.57    2.77   0
   4  -4  -3  117.78    3.38   0
   4   4  -3  126.39    3.68   0
   3   4  -3   18.53    2.49   0
  -3   4   3   16.61    1.84   0
   3  -4  -3   16.16    2.37   0
  -2   4   3 1848.87   12.26   0
   2  -4  -3 1828.16   12.12   0
   2   4  -3 1989.84   12.32   0
   1  -4  -3   32.36    2.43   0
  -1   4   3   32.17    3.02   0
   0   4   3 3616.60   19.72   0
   0  -4  -3 3477.45   19.74   0
  -1   4  -3    5.77    2.49   0
  -1  -4  -3    7.56    2.33   0
   1   4   3    7.42    2.29   0
  -2   4  -3    0.35    2.30   0
  -2  -4  -3    1.27    2.60   0
   2   4   3    0.37    2.07   0
  -3   4  -3   19.11    2.46   0
  -3  -4  -3   19.45    3.24   0
  -4  -4  -3   28.32    5.29   0
   4  -4   3   31.26    2.44   0
  -4   4  -3   27.86    2.48   0
  -4  -4  -3   27.98    5.32   0
  -5   4  -3   16.23    1.76   0
   5  -4   3   17.50    2.23   0
  -6   4  -3   18.60    2.19   0
   6  -4   3   21.84    2.31   0
  -7   4  -3   26.66    1.99   0
   7  -4   3   26.64    2.37   0
   8  -4   3   14.60    2.31   0
  -8   4  -3   12.17    2.39   0
   9  -4   3    3.20    2.22   0
  -9   4  -3    3.11    2.25   0
 -10   4  -3   -0.38    2.35   0
  10  -4   3    0.62    2.22   0
  11  -4   3    7.48    2.36   0
 -11   4  -3   10.64    2.50   0
 -12   4  -3    0.41    2.57   0
 -13   4  -3    2.14    3.15   0
 -14   4  -3   -0.27    2.86   0
  17   5  -3    0.54    2.63   0
 -17   5   3   -0.49    2.08   0
  17  -5  -3    1.33    2.78   0
  16  -5  -3   -1.03    2.74   0
 -16   5   3   -0.10    1.98   0
  16   5  -3   -1.74    2.77   0
 -15  -5   3    7.49    2.72   0
 -15   5   3    8.76    2.64   0
  15  -5  -3    4.61    1.93   0
  15   5  -3    8.67    2.57   0
  14  -5  -3    9.69    1.82   0
  14   5  -3   10.66    2.51   0
 -14  -5   3   10.20    2.58   0
 -14   5   3   11.06    2.56   0
 -13   5   3   13.74    1.75   0
  13  -5  -3   14.11    1.85   0
 -13  -5   3   16.04    2.45   0
  13   5  -3   16.78    2.45   0
 -12  -5   3   46.55    2.79   0
 -12   5   3   50.02    2.68   0
  12  -5  -3   43.64    2.72   0
  12   5  -3   46.46    2.73   0
 -11   5   3    2.69    2.17   0
  11   5  -3    6.52    2.19   0
 -11  -5   3    5.43    1.61   0
  11  -5  -3    4.95    2.19   0
 -10  -5   3  164.62    4.02   0
 -10   5   3  156.30    3.45   0
  10  -5  -3  156.66    3.58   0
  10   5  -3  148.92    3.36   0
   9   5  -3   26.86    2.30   0
  -9  -5   3   25.75    2.37   0
   9  -5  -3   24.25    1.79   0
  -9   5   3   24.50    1.77   0
   8  -5  -3   17.65    2.43   0
  -8   5   3   21.21    2.32   0
   8   5  -3   19.05    2.17   0
  -8  -5   3   21.94    2.35   0
   7  -5  -3   25.50    2.40   0
  -7  -5   3   26.39    2.45   0
  -7   5   3   27.37    1.89   0
   7   5  -3   27.00    1.94   0
  -6  -5   3  238.29    4.21   0
  -6   5   3  225.40    3.76   0
   6  -5  -3  223.65    3.70   0
   6   5  -3  233.85    4.25   0
  -5   5   3   44.92    2.54   0
   5  -5  -3   39.38    2.11   0
   5   5  -3   42.97    2.25   0
  -4   5   3  252.54    4.32   0
   4   5  -3  257.45    4.45   0
   4  -5  -3  236.29    3.90   0
  -3   5   3    2.85    1.56   0
   3  -5  -3    2.02    2.20   0
   3   5  -3    3.36    2.22   0
  -2   5   3  234.88    4.81   0
   2  -5  -3  214.13    4.11   0
   1  -5  -3   50.77    3.20   0
  -1   5   3   41.96    2.59   0
   0   5  -3  216.56    4.25   0
   0  -5  -3  185.54    4.96   0
   0   5   3  201.25    5.08   0
  -1   5  -3   50.49    2.82   0
  -1  -5  -3   46.75    3.15   0
   1   5   3   50.51    3.18   0
  -2  -5  -3   26.33    2.84   0
  -2   5  -3   20.75    2.69   0
   2   5   3   22.22    2.72   0
   3  -5   3    4.91    1.60   0
  -3  -5  -3    5.18    2.76   0
   3   5   3   10.01    2.93   0
  -3   5  -3   11.79    2.31   0
   4  -5   3    3.75    2.15   0
  -4   5  -3    2.65    2.25   0
   5  -5   3  121.39    3.32   0
  -5   5  -3  124.30    3.54   0
  -6   5  -3   47.28    2.62   0
   6  -5   3   50.46    2.64   0
  -7   5  -3   10.20    1.69   0
   7  -5   3    9.95    2.18   0
   8  -5   3   13.67    2.33   0
  -8   5  -3   11.68    1.81   0
  -9   5  -3    1.48    2.19   0
   9  -5   3    2.09    2.20   0
 -10   5  -3    0.79    2.33   0
  10  -5   3    1.06    2.40   0
 -11   5  -3    0.36    2.26   0
  11  -5   3    0.61    2.36   0
 -12   5  -3   -0.78    2.55   0
  12  -5   3    0.95    2.47   0
 -13   5  -3    0.85    2.53   0
 -14   5  -3    2.38    2.75   0
  17   6  -3    1.44    3.47   0
 -17   6   3    0.15    2.77   0
  17  -6  -3    1.81    3.05   0
  16  -6  -3   -0.46    2.90   0
 -16   6   3    1.37    2.94   0
  16   6  -3    0.49    2.72   0
 -15   6   3    6.30    2.63   0
  15  -6  -3    8.53    2.68   0
  15   6  -3    6.91    2.62   0
 -14   6   3    1.32    1.72   0
  14   6  -3    1.55    2.51   0
  14  -6  -3    4.09    2.45   0
 -13   6   3    3.35    2.24   0
  13  -6  -3    2.13    1.64   0
  13   6  -3    3.48    2.16   0
  12  -6  -3   46.92    2.66   0
 -12  -6   3   52.37    2.99   0
  12   6  -3   50.75    2.75   0
 -12   6   3   45.87    2.20   0
 -11   6   3    8.65    1.61   0
  11  -6  -3    6.61    2.29   0
  11   6  -3    8.05    2.27   0
 -11  -6   3    7.28    2.40   0
 -10  -6   3   14.76    2.32   0
  10   6  -3   14.09    2.33   0
 -10   6   3   16.04    1.81   0
  10  -6  -3   13.19    2.46   0
   9  -6  -3    0.55    1.52   0
  -9   6   3    0.71    1.53   0
   9   6  -3    1.18    1.98   0
  -9  -6   3    0.62    2.09   0
  -8   6   3    2.91    2.03   0
   8  -6  -3    2.14    1.43   0
   8   6  -3    2.80    1.91   0
   7   6  -3  217.23    4.02   0
  -7   6   3  218.61    3.57   0
   7  -6  -3  211.98    3.58   0
  -6   6   3   60.92    2.23   0
   6   6  -3   66.13    2.54   0
   6  -6  -3   66.11    2.35   0
   5  -6  -3  111.28    3.10   0
  -5   6   3  114.96    2.81   0
   5   6  -3  126.44    3.26   0
   4   6  -3    0.58    1.51   0
   4  -6  -3    0.84    1.41   0
  -4   6   3    0.21    1.99   0
  -3   6   3  608.00    6.29   0
   3  -6  -3  634.99    6.35   0
   2  -6  -3   11.49    2.34   0
  -2   6   3   13.20    2.34   0
   1   6  -3  616.40    6.26   0
  -1   6   3  570.14    7.20   0
   1  -6  -3  569.61    7.07   0
   0   6   3   31.18    2.90   0
   0  -6  -3   32.58    2.88   0
   0   6  -3   32.70    2.60   0
   1   6   3  180.57    4.98   0
  -1  -6  -3  179.84    4.81   0
  -1   6  -3  201.21    3.75   0
  -2   6  -3    2.92    1.76   0
   2   6   3    2.73    2.18   0
  -2  -6  -3    2.84    2.61   0
  -3   6  -3  581.35    6.00   0
   3  -6   3  589.73    6.15   0
   3   6   3  559.10   10.55   0
  -3  -6  -3  563.42   10.31   0
   4  -6   3    6.76    1.60   0
  -4   6  -3    8.04    2.19   0
   5  -6   3    6.80    2.17   0
  -5   6  -3    5.28    2.26   0
  -6   6  -3   -0.75    2.12   0
   6  -6   3    3.54    2.08   0
  -7   6  -3   -0.79    2.26   0
   7  -6   3    0.77    1.41   0
  -8   6  -3    0.92    1.59   0
   8  -6   3    1.91    2.18   0
  -9   6  -3   33.28    2.67   0
   9  -6   3   40.23    2.71   0
 -10   6  -3   35.72    2.80   0
  10  -6   3   42.32    2.76   0
  11  -6   3    8.26    2.41   0
 -11   6  -3    8.30    2.43   0
  12  -6   3    1.02    2.58   0
 -12   6  -3    0.91    2.52   0
 -13   6  -3    0.10    2.52   0
  13  -6   3    2.10    2.42   0
 -14   6  -3    1.35    2.94   0
  17   7  -3    0.79    2.94   0
  16  -7  -3   -0.49    2.68   0
 -16   7   3    2.63    1.87   0
  16   7  -3    1.56    2.77   0
 -15   7   3   -0.44    2.66   0
  15   7  -3    0.30    2.99   0
  15  -7  -3    0.77    1.78   0
 -14   7   3    0.81    2.47   0
  14  -7  -3    2.17    2.41   0
  14   7  -3   -0.77    2.45   0
  13  -7  -3    3.04    2.37   0
  13   7  -3    4.54    2.34   0
 -13   7   3    6.22    2.34   0
 -12   7   3   16.26    1.71   0
  12  -7  -3   17.24    2.29   0
  12   7  -3   19.99    3.09   0
  11  -7  -3    6.39    1.59   0
 -11   7   3    6.56    2.13   0
  11   7  -3    7.05    2.20   0
  10  -7  -3    5.77    2.37   0
 -10   7   3    2.92    2.33   0
  10   7  -3    3.02    2.23   0
   9   7  -3    7.44    2.18   0
   9  -7  -3    7.51    2.24   0
  -9   7   3    6.16    2.26   0
  -8   7   3    0.32    1.45   0
   8   7  -3    2.00    2.02   0
   8  -7  -3    2.09    1.43   0
   7  -7  -3   24.14    1.87   0
   7   7  -3   28.65    2.50   0
  -7   7   3   28.47    2.45   0
   6  -7  -3  343.16    4.54   0
  -6   7   3  349.15    4.30   0
   6   7  -3  383.50    5.20   0
   5  -7  -3   59.96    2.58   0
  -5   7   3   63.82    2.27   0
   5   7  -3   69.30    2.93   0
   4  -7  -3  150.99    3.46   0
  -4   7   3  159.39    3.52   0
   4   7  -3  173.57    3.69   0
  -3   7   3    1.91    2.08   0
   3  -7  -3    3.07    1.50   0
   2   7  -3   55.10    2.71   0
  -2   7   3   47.16    2.88   0
   2  -7  -3   51.17    2.50   0
   1   7  -3    1.47    2.12   0
  -1   7   3    1.37    1.64   0
   1  -7  -3    1.50    2.24   0
   0   7  -3   27.31    1.85   0
   0   7   3   21.96    2.57   0
   0  -7  -3   21.46    2.58   0
   1   7   3   30.71    2.74   0
  -1   7  -3   28.15    1.91   0
  -1  -7  -3   27.35    2.77   0
   2  -7   3  312.00    4.52   0
  -2   7  -3  301.41    4.48   0
  -2  -7  -3  277.41    6.18   0
   2   7   3  274.11    6.34   0
   3   7   3   97.86    4.67   0
  -3  -7  -3   94.03    4.58   0
  -3   7  -3   98.44    2.72   0
   3  -7   3   99.95    2.72   0
   4  -7   3  208.87    3.56   0
   4   7   3  216.85    8.84   0
  -4   7  -3  205.55    3.88   0
  -4  -7  -3  228.57    9.23   0
  -5   7  -3   50.23    2.71   0
   5  -7   3   48.69    2.57   0
   6  -7   3   17.90    2.31   0
  -6   7  -3   18.39    2.33   0
   7  -7   3    1.21    2.15   0
  -7   7  -3    0.75    1.61   0
  -8   7  -3    5.06    2.29   0
   8  -7   3    7.89    2.26   0
  -9   7  -3   20.23    2.56   0
   9  -7   3   22.46    1.93   0
 -10   7  -3   11.64    2.37   0
  10  -7   3    9.74    2.59   0
  11  -7   3   15.46    2.59   0
 -11   7  -3   15.96    2.63   0
 -12   7  -3    0.68    2.46   0
  12  -7   3    0.64    2.50   0
  13  -7   3    0.89    2.54   0
 -13   7  -3    1.03    2.68   0
 -14   7  -3    0.25    2.78   0
 -16   8   3    1.76    1.97   0
  16  -8  -3    1.79    1.99   0
  16   8  -3    0.21    3.33   0
  15   8  -3    3.39    3.13   0
  15  -8  -3    0.14    2.51   0
 -15   8   3    2.08    2.58   0
  14   8  -3    4.63    2.45   0
 -14   8   3    6.63    2.60   0
  14  -8  -3    6.18    1.87   0
 -13   8   3    1.41    1.69   0
  13  -8  -3    3.21    2.29   0
  13   8  -3   -1.08    2.30   0
  12  -8  -3    3.59    1.53   0
  12   8  -3    3.42    2.15   0
 -12   8   3    3.14    1.64   0
  11  -8  -3   22.40    1.85   0
  11   8  -3   26.02    2.58   0
 -11   8   3   23.58    2.43   0
  10  -8  -3    3.42    1.53   0
  10   8  -3    4.01    2.20   0
 -10   8   3    2.73    2.22   0
   9  -8  -3   19.72    2.41   0
  -9   8   3   17.98    2.34   0
   9   8  -3   21.22    1.85   0
  -8   8   3   40.56    1.91   0
   8   8  -3   52.23    2.36   0
   8  -8  -3   53.46    2.65   0
  -7   8   3   35.00    1.90   0
   7   8  -3   38.99    2.15   0
   7  -8  -3   33.87    1.88   0
   6   8  -3   75.72    2.93   0
   6  -8  -3   67.89    2.25   0
  -6   8   3   59.64    2.13   0
   5   8  -3    4.30    2.21   0
  -5   8   3    3.48    1.95   0
   5  -8  -3    3.27    1.44   0
  -4   8   3   50.77    2.10   0
   4  -8  -3   48.77    2.52   0
   3   8  -3   42.44    2.68   0
   3  -8  -3   39.72    2.54   0
  -3   8   3   41.17    2.60   0
   2  -8  -3  544.13    6.04   0
   2   8  -3  605.93    5.96   0
  -2   8   3  541.69    6.19   0
   1   8  -3    0.15    2.06   0
   1  -8  -3    1.26    1.60   0
  -1   8   3    1.09    2.25   0
   0   8   3    1.74    2.12   0
   0   8  -3    1.39    2.08   0
   0  -8  -3    1.01    2.14   0
  -1  -8  -3   61.05    2.72   0
   1   8   3   60.84    3.20   0
  -1   8  -3   66.29    2.70   0
  -2  -8  -3   66.45    3.49   0
   2   8   3   69.40    3.57   0
  -2   8  -3   72.01    2.89   0
   2  -8   3   84.45    2.87   0
   3   8   3    8.41    2.24   0
   3  -8   3   11.36    1.67   0
  -3   8  -3    9.77    2.29   0
  -3  -8  -3   10.80    2.30   0
  -4   8  -3   32.30    1.95   0
   4  -8   3   35.48    2.52   0
  -4  -8  -3   36.42    4.10   0
   4   8   3   32.07    3.88   0
   5  -8   3   14.46    1.67   0
  -5   8  -3   16.71    1.81   0
   6  -8   3    2.76    2.20   0
  -6   8  -3    1.01    1.63   0
   7  -8   3    3.87    1.61   0
  -7   8  -3    4.24    2.31   0
  -8   8  -3    0.17    2.09   0
   8  -8   3    1.21    1.44   0
   9  -8   3   14.53    2.52   0
  -9   8  -3   13.08    2.58   0
 -10   8  -3    0.50    2.32   0
  10  -8   3    0.40    2.34   0
  11  -8   3   12.98    2.46   0
 -11   8  -3   10.44    1.96   0
  12  -8   3    0.28    1.84   0
 -12   8  -3    1.11    1.75   0
 -13   8  -3    6.16    2.73   0
  13  -8   3    5.82    2.78   0
 -14   8  -3    0.42    2.90   0
  14  -8   3   -0.04    2.73   0
 -16   9   3    1.23    2.86   0
  16  -9  -3    0.81    2.64   0
  16   9  -3    1.70    3.43   0
 -15   9   3    0.90    2.63   0
  15  -9  -3   -0.44    2.50   0
  15   9  -3    0.70    2.67   0
 -14   9   3    1.45    1.61   0
  14  -9  -3    0.10    2.47   0
  14   9  -3    1.42    2.87   0
  13   9  -3   12.82    2.51   0
 -13   9   3   15.62    2.50   0
  13  -9  -3   13.77    1.94   0
  12   9  -3    3.83    2.44   0
  12  -9  -3    4.91    1.68   0
 -12   9   3    4.91    1.68   0
  11   9  -3    1.40    2.15   0
  11  -9  -3    1.15    1.63   0
 -11   9   3   -0.02    1.58   0
 -10   9   3   -0.92    2.19   0
  10   9  -3    0.11    2.17   0
  10  -9  -3    3.17    2.22   0
   9   9  -3   30.14    2.53   0
   9  -9  -3   27.20    2.41   0
  -9   9   3   27.51    2.40   0
  -8   9   3   13.18    1.54   0
   8  -9  -3   13.01    2.28   0
   8   9  -3   13.54    2.23   0
  -7   9   3  218.84    3.66   0
   7  -9  -3  220.06    3.34   0
   7   9  -3  235.27    4.29   0
   6   9  -3    8.98    2.28   0
  -6   9   3    7.51    1.48   0
   6  -9  -3    8.12    1.53   0
  -5   9   3  255.14    3.76   0
   5   9  -3  294.74    4.67   0
   5  -9  -3  256.95    3.86   0
   4   9  -3   24.63    1.98   0
  -4   9   3   20.16    1.61   0
   4  -9  -3   19.93    1.71   0
  -3   9   3   20.04    2.30   0
   3   9  -3   19.93    2.37   0
   3  -9  -3   19.77    2.26   0
   2   9  -3   68.98    2.90   0
   2  -9  -3   71.54    2.48   0
  -2   9   3   68.56    2.56   0
   1  -9  -3   31.94    2.69   0
   1   9  -3   32.48    1.95   0
  -1   9   3   31.09    2.53   0
   0  -9  -3  237.38    4.66   0
   0   9  -3  258.54    3.96   0
   0   9   3  198.17    4.07   0
  -1   9  -3    6.51    1.50   0
   1  -9   3    6.05    2.05   0
   1   9   3    6.60    2.16   0
  -1  -9  -3    5.98    2.23   0
  -2   9  -3    7.08    2.11   0
   2   9   3    7.39    2.24   0
  -2  -9  -3    6.65    2.24   0
   2  -9   3    9.73    1.58   0
  -3  -9  -3   32.59    3.32   0
  -3   9  -3   34.79    2.06   0
   3  -9   3   34.38    2.46   0
   3   9   3   30.63    3.22   0
   4  -9   3    2.89    1.53   0
   4   9   3    2.07    2.49   0
  -4   9  -3    2.82    1.59   0
  -4  -9  -3    2.58    2.66   0
  -5   9  -3   22.72    2.42   0
   5  -9   3   22.21    2.33   0
   6  -9   3    7.53    1.65   0
  -6   9  -3    5.37    1.67   0
  -7   9  -3   18.90    2.32   0
   7  -9   3   20.06    2.39   0
  -8   9  -3    2.61    2.20   0
   8  -9   3    1.93    2.13   0
  -9   9  -3   28.03    2.08   0
   9  -9   3   29.90    2.59   0
  10  -9   3    0.62    1.72   0
 -10   9  -3   -0.07    2.36   0
 -11   9  -3    3.75    1.78   0
  11  -9   3    1.97    1.66   0
  12  -9   3   -0.76    2.61   0
 -12   9  -3    0.33    2.63   0
 -13   9  -3    1.53    2.98   0
  13  -9   3    1.28    2.77   0
 -16  10   3    2.18    2.77   0
  16 -10  -3    3.00    2.77   0
  16  10  -3    3.24    3.41   0
  16  10  -3    3.93    3.43   0
  15 -10  -3   -0.26    1.95   0
  15  10  -3    0.26    2.75   0
 -15  10   3    0.11    1.91   0
  15  10  -3    0.88    2.69   0
 -14  10   3    0.96    2.54   0
  14 -10  -3   -1.67    1.67   0
  14  10  -3    1.24    2.40   0
  13  10  -3    0.22    2.36   0
  13 -10  -3   -0.55    2.26   0
 -13  10   3    0.33    2.31   0
  12  10  -3   16.57    2.55   0
 -12  10   3   14.63    2.49   0
  12 -10  -3   15.62    1.87   0
  11  10  -3    0.17    2.30   0
  11 -10  -3    0.31    1.61   0
 -11  10   3    1.61    2.24   0
  10  10  -3  114.16    3.52   0
 -10  10   3  101.32    2.55   0
  10 -10  -3  109.03    3.07   0
   9  10  -3    6.31    2.30   0
   9 -10  -3    6.60    1.63   0
  -9  10   3    5.65    1.58   0
   8  10  -3   -0.03    2.09   0
  -8  10   3    1.31    1.97   0
   8 -10  -3    0.33    1.98   0
  -7  10   3    4.00    2.02   0
   7  10  -3    2.79    2.13   0
   7 -10  -3    3.54    2.00   0
   6  10  -3   10.66    1.62   0
   6  10  -3   13.71    2.29   0
  -6  10   3   10.12    2.05   0
   6 -10  -3   11.47    1.58   0
   5 -10  -3  101.79    2.89   0
   5  10  -3  114.97    3.35   0
   5  10  -3  108.09    3.24   0
  -5  10   3   99.46    2.45   0
   4 -10  -3   44.89    2.54   0
   4  10  -3   45.45    2.67   0
  -4  10   3   44.14    2.04   0
   3  10  -3    8.12    2.54   0
  -3  10   3   11.29    2.10   0
   3 -10  -3    9.41    1.71   0
   2  10  -3   28.53    2.55   0
  -2  10   3   25.80    1.87   0
   2 -10  -3   25.54    1.96   0
   1 -10  -3   33.21    2.62   0
  -1  10   3   26.75    2.53   0
   1  10  -3   29.91    1.86   0
   0 -10  -3   85.44    3.20   0
   0  10  -3   84.10    2.34   0
   0  10   3   85.78    3.14   0
  -1  10  -3   18.17    1.68   0
   1 -10   3   17.72    1.63   0
  -1 -10  -3   17.86    2.34   0
   1  10   3   17.21    2.29   0
  -2  10  -3    8.83    2.09   0
   2  10   3    6.82    2.11   0
  -2 -10  -3    7.31    2.11   0
   2 -10   3    5.40    2.01   0
  -3 -10  -3    3.89    2.08   0
   3 -10   3    4.12    1.46   0
   3  10   3    3.58    2.00   0
  -3  10  -3   12.43    2.28   0
   4  10   3    3.74    2.31   0
   4 -10   3    4.93    2.03   0
  -4  10  -3    4.36    1.61   0
  -4 -10  -3    3.80    2.75   0
  -5  10  -3   33.52    2.55   0
   5 -10   3   34.22    2.52   0
   5  10   3   32.59    4.50   0
  -6  10  -3   69.88    2.85   0
   6 -10   3   70.69    2.90   0
  -7  10  -3   37.98    2.00   0
   7 -10   3   38.33    2.51   0
   8 -10   3    6.58    2.27   0
  -8  10  -3    8.98    1.67   0
   9 -10   3    1.60    1.72   0
  -9  10  -3    2.24    2.32   0
  10 -10   3    0.56    2.30   0
 -10  10  -3   -0.40    2.35   0
 -11  10  -3    2.67    2.50   0
  11 -10   3    1.36    1.59   0
  12 -10   3    0.14    2.58   0
 -12  10  -3    3.01    2.68   0
 -13  10  -3    0.74    2.05   0
  13 -10   3    0.65    2.73   0
 -16  11   3   -0.86    1.94   0
  16  11  -3    0.70    3.43   0
  16 -11  -3   -2.52    2.71   0
  16  11  -3    0.59    3.56   0
  15  11  -3    4.09    3.40   0
 -15  11   3    4.11    2.76   0
  15 -11  -3    3.98    2.70   0
  15  11  -3    3.38    2.82   0
  14  11  -3    8.01    3.09   0
  14  11  -3    7.79    3.22   0
  14 -11  -3    8.10    2.57   0
 -14  11   3    8.13    1.85   0
  13 -11  -3    0.52    2.37   0
  13  11  -3    0.69    2.30   0
 -13  11   3   -0.94    2.43   0
  13  11  -3    1.39    2.89   0
  12 -11  -3   13.09    2.41   0
 -12  11   3   11.70    1.74   0
  12  11  -3   13.36    2.48   0
  12  11  -3   11.64    2.39   0
  11  11  -3    5.23    2.41   0
  11 -11  -3    3.82    1.67   0
 -11  11   3    3.43    1.69   0
  10 -11  -3   64.71    2.72   0
 -10  11   3   55.20    2.14   0
  10  11  -3   64.69    2.99   0
   9  11  -3    1.38    1.53   0
   9 -11  -3   -0.24    1.51   0
  -9  11   3   -0.33    1.46   0
   9  11  -3    1.85    2.22   0
   8 -11  -3    4.06    1.50   0
  -8  11   3    6.58    1.50   0
   8  11  -3    8.36    2.28   0
   8  11  -3    5.68    1.67   0
   7  11  -3    0.15    2.05   0
  -7  11   3    0.91    1.93   0
   7 -11  -3    3.34    1.98   0
   7  11  -3    0.68    2.23   0
   6 -11  -3   73.19    2.63   0
   6  11  -3   79.17    2.93   0
  -6  11   3   69.39    2.11   0
   6  11  -3   74.11    2.90   0
   5 -11  -3    4.14    2.00   0
  -5  11   3    3.15    1.90   0
   5  11  -3    4.04    2.16   0
   4 -11  -3    3.34    2.05   0
   4  11  -3    4.15    2.27   0
  -4  11   3    3.16    1.96   0
  -3  11   3    6.06    1.58   0
   3  11  -3    9.36    2.25   0
   3 -11  -3    7.39    2.25   0
   2 -11  -3  167.57    3.72   0
   2  11  -3  168.83    3.56   0
  -2  11   3  154.98    3.59   0
   1 -11  -3   13.72    2.40   0
  -1  11   3   11.96    2.35   0
   1  11  -3   10.99    1.70   0
   0  11  -3   66.92    2.67   0
   0 -11  -3   61.57    2.99   0
   0  11   3   61.82    3.00   0
  -1  11  -3   30.07    2.31   0
   1 -11   3   27.39    2.21   0
  -1 -11  -3   26.17    2.41   0
   1  11   3   23.98    1.85   0
  -2  11  -3   25.64    1.75   0
   2 -11   3   26.20    1.70   0
  -2 -11  -3   21.26    1.82   0
   2  11   3   21.71    2.28   0
   3 -11   3    1.58    1.44   0
  -3 -11  -3    2.07    2.08   0
   3  11   3    2.93    1.89   0
  -3  11  -3    2.80    1.49   0
   4  11   3    1.19    2.15   0
  -4  11  -3   -0.22    1.51   0
   4 -11   3    1.23    2.11   0
  -4 -11  -3    1.16    2.71   0
   5 -11   3    0.48    2.24   0
   5  11   3    1.16    2.99   0
  -5  11  -3    0.59    1.61   0
   6 -11   3   10.15    2.34   0
  -6  11  -3   12.71    1.67   0
  -7  11  -3    1.98    1.54   0
   7 -11   3    1.51    2.18   0
  -8  11  -3   43.06    2.22   0
   8 -11   3   47.78    2.44   0
   9 -11   3    2.65    1.56   0
  -9  11  -3    3.37    2.30   0
 -10  11  -3    1.42    2.50   0
  10 -11   3    1.50    2.43   0
  11 -11   3    7.26    2.48   0
 -11  11  -3    8.01    2.65   0
  12 -11   3   -0.38    1.76   0
 -12  11  -3    2.79    2.64   0
  13 -11   3    0.70    2.75   0
 -13  11  -3    1.30    2.01   0
  15  12  -3    0.78    3.21   0
 -15  12   3   -0.22    1.97   0
  15 -12  -3    2.04    1.83   0
  15  12  -3    0.85    3.20   0
 -14  12   3    3.76    2.63   0
  14 -12  -3    0.95    1.74   0
  14  12  -3    0.19    2.67   0
  14  12  -3    1.36    2.53   0
  13  12  -3    1.48    2.37   0
 -13  12   3    0.57    1.76   0
  13 -12  -3   -0.10    1.67   0
  13  12  -3    1.74    2.49   0
  12  12  -3    0.67    2.32   0
 -12  12   3    0.84    1.69   0
  12 -12  -3   -0.69    2.29   0
  12  12  -3    1.07    2.42   0
 -11  12   3    1.64    2.32   0
  11  12  -3    1.77    2.20   0
  11 -12  -3    0.57    1.59   0
  11  12  -3    2.03    2.18   0
  10 -12  -3    2.57    2.26   0
 -10  12   3    2.91    2.23   0
  10  12  -3    1.97    2.25   0
  10  12  -3    2.15    2.36   0
   9 -12  -3   11.24    2.23   0
   9  12  -3    8.92    2.37   0
   9  12  -3   10.12    2.32   0
  -9  12   3    9.27    2.15   0
  -8  12   3    1.66    1.45   0
   8 -12  -3    1.83    2.06   0
   8  12  -3    2.02    2.13   0
   8  12  -3   -0.43    2.18   0
   7  12  -3    1.82    2.20   0
   7 -12  -3    1.41    1.91   0
  -7  12   3    1.41    1.85   0
   7  12  -3   -0.24    2.24   0
  -6  12   3   -0.37    1.40   0
   6  12  -3    1.49    2.25   0
   6 -12  -3    0.75    2.04   0
   6  12  -3    1.55    2.14   0
   5  12  -3   10.60    2.15   0
  -5  12   3    7.83    2.04   0
   5 -12  -3    9.23    2.08   0
  -4  12   3    2.13    1.96   0
   4 -12  -3   -1.14    2.07   0
   4  12  -3    1.33    1.60   0
   3  12  -3    3.75    2.18   0
  -3  12   3    2.72    1.53   0
   3 -12  -3    1.83    2.18   0
   2 -12  -3   10.73    2.33   0
   2  12  -3   13.72    2.26   0
  -2  12   3   10.91    2.28   0
   1 -12  -3   19.83    2.41   0
   1  12  -3   21.72    2.27   0
  -1  12   3   21.09    2.38   0
   0  12   3   25.24    1.92   0
   0  12  -3   25.50    1.75   0
   0 -12  -3   26.14    2.50   0
   1  12   3    0.72    2.01   0
   1 -12   3   -1.17    1.33   0
  -1 -12  -3    0.49    1.98   0
  -1  12  -3   -0.16    1.36   0
   2 -12   3    5.85    1.98   0
   2  12   3    4.67    1.96   0
  -2  12  -3    4.47    1.48   0
  -2 -12  -3    5.00    1.44   0
  -3 -12  -3    1.21    2.10   0
   3  12   3    1.28    2.07   0
  -3  12  -3   -0.76    2.00   0
   3 -12   3    0.81    1.33   0
  -4 -12  -3    7.91    2.28   0
  -4  12  -3    6.93    1.61   0
   4  12   3    6.34    2.21   0
   4 -12   3    8.24    2.10   0
   5  12   3    0.47    2.58   0
  -5  12  -3    2.98    1.54   0
   5 -12   3    2.89    2.20   0
  -6  12  -3  246.30    3.81   0
   6  12   3  234.39   11.05   0
   6  12   3  275.63   11.35   0
   6 -12   3  262.77    3.49   0
   7 -12   3    6.93    2.30   0
  -7  12  -3    6.35    2.30   0
  -8  12  -3   30.93    2.72   0
   8 -12   3   28.79    2.53   0
  -9  12  -3    1.82    1.55   0
   9 -12   3    2.49    1.80   0
 -10  12  -3    3.46    1.75   0
  10 -12   3    4.30    1.63   0
  11 -12   3    0.65    2.47   0
 -11  12  -3    1.93    1.84   0
  12 -12   3    1.10    1.71   0
 -12  12  -3   -0.84    1.71   0
 -13  12  -3    1.57    2.91   0
  13 -12   3    0.69    2.84   0
  15  13  -3    0.75    3.21   0
  15 -13  -3    1.64    1.86   0
 -15  13   3    1.47    1.91   0
  15  13  -3    0.56    3.17   0
 -14  13   3    3.65    2.59   0
  14  13  -3    0.42    3.37   0
  14 -13  -3    2.42    2.62   0
  14  13  -3   -0.10    3.30   0
  13 -13  -3    0.11    2.49   0
  13  13  -3    0.89    2.49   0
 -13  13   3   -0.95    1.79   0
  13  13  -3    1.57    2.39   0
  12 -13  -3    7.67    1.85   0
  12  13  -3    9.45    2.62   0
  12  13  -3   10.36    2.36   0
 -12  13   3    8.20    1.88   0
 -11  13   3    4.41    2.22   0
  11 -13  -3    6.64    2.22   0
  11  13  -3    3.84    2.33   0
  11  13  -3    5.21    2.44   0
  10  13  -3    5.47    2.35   0
  10 -13  -3    6.84    2.29   0
  10  13  -3    6.88    2.35   0
 -10  13   3    5.43    2.26   0
   9 -13  -3   16.56    2.24   0
  -9  13   3   14.94    1.65   0
   9  13  -3   13.61    1.94   0
   9  13  -3   17.33    2.49   0
   8 -13  -3   11.09    2.16   0
   8  13  -3   12.11    2.38   0
  -8  13   3   12.05    1.53   0
   8  13  -3   12.18    1.88   0
   7 -13  -3   -0.10    1.46   0
   7  13  -3    1.94    2.12   0
  -7  13   3    1.94    1.99   0
   7  13  -3    1.37    1.49   0
   6  13  -3    3.53    2.29   0
   6  13  -3    2.99    2.32   0
  -6  13   3    4.20    1.46   0
   6 -13  -3    5.48    1.47   0
   5 -13  -3   -0.17    1.35   0
  -5  13   3    0.85    1.93   0
   5  13  -3    0.12    1.57   0
  -4  13   3   10.14    2.10   0
   4 -13  -3   10.73    2.08   0
   4  13  -3   11.71    1.65   0
   3 -13  -3    3.59    1.65   0
  -3  13   3    4.22    1.49   0
   3  13  -3    4.53    2.22   0
   2  13  -3    6.05    1.65   0
  -2  13   3    4.73    2.22   0
   2 -13  -3    7.44    2.17   0
   1  13  -3   31.03    1.82   0
   1 -13  -3   34.06    2.43   0
  -1  13   3   32.42    2.37   0
   0  13   3    4.90    1.47   0
   0 -13  -3    4.79    2.15   0
   0  13  -3    4.90    1.48   0
   1 -13   3    0.59    1.39   0
   1  13   3    0.56    1.49   0
  -1 -13  -3    1.40    2.07   0
  -1  13  -3    1.98    1.41   0
  -2 -13  -3    0.70    2.07   0
   2  13   3    1.87    2.02   0
  -2  13  -3    0.28    2.09   0
   2 -13   3    2.41    1.95   0
  -3  13  -3    4.36    1.99   0
   3  13   3    0.15    2.15   0
  -3 -13  -3    4.29    2.23   0
   3 -13   3    1.38    1.26   0
  -4 -13  -3    6.38    2.26   0
   4  13   3    4.12    2.16   0
  -4  13  -3    5.24    1.59   0
   4 -13   3    6.14    2.05   0
   5  13   3    6.10    2.79   0
  -5  13  -3    8.83    2.27   0
   5 -13   3   14.46    2.28   0
   6  13   3    0.11    3.21   0
  -6  13  -3   -1.09    1.69   0
   6 -13   3    0.53    1.61   0
  -7  13  -3    1.08    1.68   0
   7 -13   3    2.39    1.63   0
  -8  13  -3    2.87    2.28   0
   8 -13   3    1.55    1.57   0
   9 -13   3    1.50    2.34   0
  -9  13  -3    1.47    1.66   0
  10 -13   3    1.64    1.69   0
 -10  13  -3    1.73    1.82   0
 -11  13  -3    0.98    2.56   0
  11 -13   3   -0.47    1.75   0
 -12  13  -3   -0.42    2.76   0
  12 -13   3    0.96    1.94   0
 -15  14   3    0.80    1.89   0
  15  14  -3    1.54    3.58   0
  15 -14  -3   -3.84    2.73   0
  15  14  -3    1.62    3.54   0
 -14  14   3    2.36    2.70   0
  14  14  -3   -0.42    3.50   0
  14 -14  -3   -0.05    2.42   0
  14  14  -3    1.69    3.44   0
  13  14  -3    3.06    3.17   0
 -13  14   3    4.38    1.81   0
  13 -14  -3    1.27    1.84   0
  13  14  -3    1.68    2.53   0
  12  14  -3    1.20    2.47   0
 -12  14   3    1.04    1.65   0
  12 -14  -3    0.89    2.45   0
  12  14  -3    0.98    2.18   0
  11  14  -3   28.73    2.76   0
 -11  14   3   27.35    1.92   0
  11 -14  -3   31.57    2.58   0
  11  14  -3   29.94    2.81   0
  10 -14  -3    6.59    2.26   0
  10  14  -3    4.02    2.32   0
 -10  14   3    5.59    1.59   0
  10  14  -3    4.87    2.39   0
   9 -14  -3   12.19    2.30   0
  -9  14   3   12.56    1.72   0
   9  14  -3   12.87    2.49   0
   9  14  -3   13.29    2.04   0
   8  14  -3    4.69    2.32   0
  -8  14   3    4.11    2.11   0
   8 -14  -3    5.47    2.18   0
   8  14  -3    5.01    1.65   0
   7  14  -3    4.21    2.39   0
   7 -14  -3    1.85    1.51   0
  -7  14   3    2.80    2.07   0
   7  14  -3    2.92    2.30   0
  -6  14   3    6.41    2.14   0
   6 -14  -3    4.71    1.57   0
   6  14  -3    6.64    2.22   0
   5 -14  -3   26.23    2.10   0
   5  14  -3   28.19    2.53   0
  -5  14   3   26.47    1.78   0
  -4  14   3    0.42    1.47   0
   4 -14  -3   -0.02    1.41   0
   4  14  -3   -0.22    1.52   0
   3  14  -3   21.37    2.41   0
   3 -14  -3   18.35    1.82   0
  -3  14   3   18.77    2.33   0
   2  14  -3   26.57    2.38   0
  -2  14   3   22.58    1.80   0
   2 -14  -3   25.40    2.44   0
  -1  14   3   28.85    2.46   0
   1  14  -3   30.23    2.29   0
   1 -14  -3   32.64    2.49   0
   0  14   3    9.46    1.67   0
   0 -14  -3   11.15    2.30   0
   0  14  -3   10.15    1.56   0
  -1 -14  -3    1.15    1.53   0
  -1  14  -3    1.23    1.44   0
   1 -14   3    0.07    1.39   0
   1  14   3    1.19    1.52   0
  -2 -14  -3    8.12    2.19   0
   2  14   3    7.83    2.16   0
   2 -14   3    8.96    1.57   0
  -2  14  -3    8.04    1.56   0
   3 -14   3    5.21    1.45   0
  -3 -14  -3    5.74    2.23   0
  -3  14  -3    6.55    1.49   0
   3  14   3    2.25    2.20   0
  -4 -14  -3   -0.23    2.21   0
  -4  14  -3    1.17    1.46   0
   4  14   3    0.39    2.13   0
   4 -14   3   -0.64    1.42   0
  -5  14  -3  150.74    3.31   0
   5  14   3  126.59    4.51   0
   5 -14   3  152.67    2.86   0
   6  14   3    0.88    3.19   0
  -6  14  -3    0.40    1.55   0
   6 -14   3    0.41    2.24   0
  -7  14  -3   52.64    2.77   0
   7 -14   3   51.88    2.75   0
   8 -14   3    0.70    2.38   0
  -8  14  -3    0.40    2.38   0
   9 -14   3    2.49    2.35   0
  -9  14  -3    1.90    2.40   0
  10 -14   3    1.34    2.35   0
 -10  14  -3   -0.92    1.76   0
  11 -14   3    1.97    1.90   0
 -11  14  -3    3.43    2.69   0
  12 -14   3    5.09    2.78   0
 -12  14  -3    2.68    2.73   0
  14  15  -3    2.24    2.85   0
  14  15  -3    3.52    3.45   0
 -14  15   3    1.73    2.64   0
  14 -15  -3   -0.53    1.84   0
  13 -15  -3    3.06    2.59   0
 -13  15   3    2.82    2.55   0
  13  15  -3    3.22    2.72   0
  13  15  -3    3.00    2.76   0
  12  15  -3   -0.99    2.50   0
  12 -15  -3    2.46    2.52   0
 -12  15   3    2.55    2.43   0
  12  15  -3    1.39    2.45   0
  11 -15  -3    9.91    1.85   0
 -11  15   3   10.09    1.79   0
  11  15  -3   12.57    2.62   0
  11  15  -3   11.70    2.71   0
 -10  15   3   -0.24    1.54   0
  10  15  -3    1.65    2.41   0
  10  15  -3    0.82    2.30   0
  10 -15  -3    2.01    1.51   0
   9 -15  -3    5.47    2.25   0
  -9  15   3    2.63    2.20   0
   9  15  -3    5.56    2.59   0
   9  15  -3    4.41    2.38   0
   8  15  -3    7.74    2.50   0
   8 -15  -3    7.98    2.21   0
  -8  15   3    5.73    2.23   0
   8  15  -3    6.35    1.68   0
   7 -15  -3   -0.74    2.05   0
  -7  15   3    1.33    1.49   0
   7  15  -3    0.74    2.40   0
   7  15  -3   -0.08    2.22   0
   6  15  -3   33.35    2.04   0
  -6  15   3   31.62    1.83   0
   6 -15  -3   40.02    2.42   0
   5  15  -3    1.54    2.21   0
   5 -15  -3    3.07    2.12   0
  -5  15   3    2.45    2.05   0
   4  15  -3   20.61    1.82   0
  -4  15   3   16.74    2.29   0
   4 -15  -3   18.41    1.69   0
   3  15  -3    1.02    1.61   0
  -3  15   3    4.04    1.59   0
   3 -15  -3    3.78    2.09   0
   2  15  -3    2.35    1.62   0
  -2  15   3    1.14    2.19   0
   2 -15  -3    1.03    1.62   0
   1  15  -3    2.25    2.04   0
   1 -15  -3   -0.81    1.63   0
  -1  15   3   -0.17    2.23   0
   0  15  -3   20.07    1.60   0
   0 -15  -3   18.12    2.45   0
   0  15   3   22.72    2.49   0
  -1  15  -3    4.07    2.07   0
   1 -15   3    4.18    1.47   0
   1  15   3    4.39    2.02   0
  -1 -15  -3    6.37    2.28   0
   2 -15   3    1.38    1.43   0
   2  15   3    0.67    2.11   0
  -2 -15  -3    2.07    2.15   0
  -2  15  -3    0.61    2.01   0
   3 -15   3    2.58    2.08   0
  -3  15  -3    3.37    2.13   0
  -3 -15  -3    3.43    2.17   0
   3  15   3    3.30    2.28   0
   4 -15   3    6.71    2.11   0
  -4 -15  -3    8.22    2.25   0
  -4  15  -3    6.81    2.15   0
   4  15   3    7.77    2.30   0
   5 -15   3    1.55    2.18   0
  -5  15  -3    4.32    2.28   0
   5  15   3    2.24    2.57   0
   6 -15   3   -0.34    1.53   0
   6  15   3    0.22    2.86   0
  -6  15  -3    3.28    2.26   0
  -7  15  -3    1.73    1.73   0
   7 -15   3    2.33    2.28   0
  -8  15  -3    0.36    1.59   0
   8 -15   3    1.96    2.27   0
   9 -15   3    9.07    1.83   0
  -9  15  -3    7.59    2.54   0
 -10  15  -3    8.97    1.95   0
  10 -15   3    9.60    2.58   0
  11 -15   3    0.23    2.70   0
 -11  15  -3    1.14    2.70   0
  12 -15   3    2.35    2.69   0
 -12  15  -3    1.89    1.94   0
  14  16  -3    1.41    3.41   0
  14  16  -3    0.12    2.91   0
 -14  16   3    2.66    1.93   0
  14 -16  -3   -0.60    2.74   0
  13  16  -3    1.13    3.26   0
 -13  16   3    1.16    1.77   0
  13 -16  -3    0.13    1.74   0
  13  16  -3    1.29    2.75   0
  12  16  -3    2.90    3.21   0
  12  16  -3    1.24    2.45   0
 -12  16   3    3.18    2.62   0
  12 -16  -3    1.37    1.87   0
  11  16  -3    5.67    2.59   0
  11 -16  -3    7.63    2.47   0
 -11  16   3    5.65    2.57   0
  11  16  -3    4.92    2.62   0
  10  16  -3    2.38    2.40   0
 -10  16   3    0.59    2.35   0
  10  16  -3    1.75    2.48   0
  10 -16  -3    1.09    1.65   0
  -9  16   3   -0.05    1.53   0
   9 -16  -3   -0.88    1.56   0
   9  16  -3    3.36    2.45   0
   9  16  -3    0.49    2.42   0
   8  16  -3   -0.80    2.46   0
   8 -16  -3   -0.55    2.16   0
  -8  16   3    0.46    2.06   0
   8  16  -3    1.50    2.54   0
   7  16  -3    7.73    1.81   0
   7 -16  -3    7.56    2.21   0
   7  16  -3    8.01    2.60   0
  -7  16   3    4.53    1.58   0
   6 -16  -3    5.39    2.11   0
  -6  16   3    2.68    2.14   0
   6  16  -3    2.18    1.60   0
  -5  16   3    9.11    2.16   0
   5  16  -3    6.85    1.60   0
   5 -16  -3    3.82    1.57   0
   4 -16  -3   12.86    2.20   0
  -4  16   3   12.94    2.24   0
   4  16  -3   13.93    2.25   0
  -3  16   3   -0.85    2.16   0
   3  16  -3    2.81    2.28   0
   3 -16  -3   -1.39    2.15   0
  -2  16   3    6.93    1.75   0
   2 -16  -3    8.89    1.72   0
   2  16  -3    7.56    2.15   0
  -1  16   3   -0.42    1.54   0
   1 -16  -3   -1.09    2.22   0
   1  16  -3   -0.24    2.06   0
   0  16   3   35.25    2.53   0
   0  16  -3   36.34    2.29   0
   0 -16  -3   32.83    1.93   0
  -1 -16  -3    0.82    2.09   0
  -1  16  -3    0.38    1.47   0
   1 -16   3    1.57    2.05   0
   1  16   3    0.21    1.54   0
  -2 -16  -3    1.10    2.22   0
  -2  16  -3    1.19    1.45   0
   2  16   3    1.57    2.18   0
   2 -16   3    1.73    2.03   0
   3 -16   3    1.13    1.48   0
  -3  16  -3    2.15    2.12   0
  -3 -16  -3    2.79    2.27   0
   3  16   3    2.04    2.24   0
   4 -16   3   88.09    2.87   0
  -4  16  -3   84.38    2.81   0
   4  16   3   71.91    3.27   0
  -4 -16  -3   92.05    3.32   0
  -5  16  -3   10.15    2.29   0
   5  16   3   10.38    2.37   0
   5 -16   3   12.23    1.66   0
   6 -16   3    2.50    2.16   0
   6  16   3    0.67    2.75   0
  -6  16  -3    0.86    2.29   0
   7 -16   3   -0.69    1.62   0
   7  16   3    0.74    3.49   0
  -7  16  -3    2.93    2.21   0
   7  16   3    0.11    3.92   0
  -8  16  -3   13.20    2.59   0
   8 -16   3    9.50    1.70   0
   9 -16   3    6.34    2.54   0
  -9  16  -3    3.44    2.62   0
  10 -16   3   -0.69    1.76   0
 -10  16  -3    1.30    1.82   0
  11 -16   3    7.87    1.98   0
 -11  16  -3    9.71    2.81   0
 -13  17   3    2.07    2.73   0
  13 -17  -3    0.25    2.71   0
  13  17  -3    0.69    2.73   0
  13  17  -3    0.00    2.87   0
  12  17  -3    0.56    2.47   0
 -12  17   3    1.10    1.77   0
  12 -17  -3    3.13    2.48   0
  12  17  -3    1.37    3.16   0
  11  17  -3    1.33    2.71   0
 -11  17   3    1.24    1.68   0
  11 -17  -3   -1.14    2.49   0
  11  17  -3    1.82    2.65   0
  10  17  -3    0.08    2.46   0
  10 -17  -3    0.16    2.35   0
  10  17  -3    0.83    2.55   0
 -10  17   3    3.05    2.42   0
   9  17  -3   -0.54    2.34   0
  -9  17   3    0.46    2.24   0
   9 -17  -3   -1.21    1.56   0
   9  17  -3    2.11    2.40   0
   8  17  -3    0.82    2.50   0
   8  17  -3    0.10    2.46   0
  -8  17   3    0.17    1.53   0
   8 -17  -3    1.76    2.10   0
  -7  17   3   23.63    2.38   0
   7 -17  -3   20.40    2.27   0
   7  17  -3   24.17    2.79   0
   7  17  -3   21.55    2.07   0
   6  17  -3    0.51    2.18   0
   6 -17  -3    2.11    2.11   0
  -6  17   3    1.14    1.57   0
   5  17  -3    2.02    2.14   0
  -5  17   3    0.79    1.51   0
   5 -17  -3    0.79    1.53   0
  -4  17   3    1.48    1.56   0
   4 -17  -3   -0.83    2.28   0
   4  17  -3    1.30    1.64   0
  -3  17   3    6.38    2.30   0
   3 -17  -3    4.32    1.65   0
   3  17  -3    4.36    2.24   0
  -2  17   3    4.05    1.62   0
   2 -17  -3    6.61    2.19   0
   2  17  -3    4.98    2.19   0
  -1  17   3   -0.70    1.57   0
   1  17  -3    2.99    2.12   0
   1 -17  -3    1.44    2.17   0
   0 -17  -3    2.32    2.12   0
   0  17  -3    0.20    2.13   0
   0  17   3    0.81    1.50   0
   1 -17   3   34.33    2.28   0
  -1  17  -3   27.95    1.81   0
   1  17   3   26.81    2.58   0
  -1 -17  -3   29.97    2.05   0
  -2 -17  -3   -1.20    2.40   0
   2  17   3   -0.06    1.69   0
  -2  17  -3   -0.17    1.41   0
   2 -17   3   -1.23    1.45   0
  -3 -17  -3   14.11    2.57   0
   3  17   3   12.63    2.50   0
  -3  17  -3   12.28    1.79   0
   3 -17   3   14.59    2.25   0
   4 -17   3    0.13    1.39   0
  -4 -17  -3   -0.84    2.73   0
  -4  17  -3   -1.30    2.23   0
   4  17   3    0.82    2.39   0
   5 -17   3    4.74    2.15   0
   5  17   3    1.23    2.69   0
  -5  17  -3    2.92    1.55   0
  -6  17  -3    1.89    1.58   0
   6  17   3    0.48    2.49   0
   6 -17   3    1.02    1.47   0
  -7  17  -3   17.47    1.93   0
   7  17   3   18.14    4.08   0
   7 -17   3   18.47    2.41   0
   7  17   3   16.71    3.54   0
  -8  17  -3    8.07    1.88   0
   8 -17   3    6.25    2.47   0
   9 -17   3   -0.10    1.81   0
  -9  17  -3    2.86    1.89   0
  10 -17   3   -0.92    2.55   0
 -10  17  -3   -0.42    2.57   0
  11 -17   3    3.10    2.68   0
 -11  17  -3    1.50    2.71   0
 -13  18   3    1.68    1.99   0
  13  18  -3    2.13    2.85   0
  13 -18  -3    1.12    1.95   0
  13  18  -3    0.81    2.75   0
 -12  18   3    1.21    1.83   0
  12  18  -3    1.48    2.77   0
  12 -18  -3    0.57    1.80   0
  12  18  -3    2.75    2.64   0
  11 -18  -3    2.51    1.73   0
 -11  18   3    3.91    1.82   0
  11  18  -3    4.16    2.67   0
  11  18  -3    4.41    2.52   0
 -10  18   3   13.35    1.78   0
  10  18  -3   12.05    2.89   0
  10 -18  -3   12.22    1.81   0
  10  18  -3    9.55    2.69   0
   9  18  -3   11.96    2.58   0
  -9  18   3   14.60    2.32   0
   9 -18  -3    9.21    2.34   0
   9  18  -3    8.95    2.60   0
   8  18  -3   21.22    2.65   0
  -8  18   3   15.39    1.75   0
   8  18  -3   20.70    2.80   0
   8 -18  -3   23.80    2.40   0
   7  18  -3    2.71    2.40   0
  -7  18   3    3.81    2.14   0
   7 -18  -3    4.72    2.13   0
   7  18  -3    4.76    2.51   0
   6  18  -3    4.27    2.30   0
  -6  18   3    3.51    1.52   0
   6 -18  -3    3.01    2.27   0
   5  18  -3   11.71    2.39   0
  -5  18   3   13.46    1.73   0
   5 -18  -3   14.59    1.79   0
   4  18  -3   10.44    2.19   0
   4 -18  -3   10.44    2.36   0
  -4  18   3    7.67    1.71   0
   3  18  -3   28.80    1.94   0
  -3  18   3   32.68    2.51   0
   3 -18  -3   33.64    2.02   0
   2 -18  -3   28.83    2.44   0
  -2  18   3   29.47    1.93   0
   2  18  -3   25.70    2.48   0
  -1  18   3    4.33    1.63   0
   1  18  -3    5.17    2.26   0
   1 -18  -3    3.88    2.17   0
   0 -18  -3    7.71    2.28   0
   0  18  -3    7.99    1.62   0
   0  18   3   11.05    1.71   0
  -1 -18  -3   10.90    1.92   0
   1 -18   3   12.32    1.70   0
  -1  18  -3   10.31    2.43   0
   1  18   3   12.66    2.48   0
  -2 -18  -3    3.53    2.62   0
   2 -18   3    1.70    2.12   0
  -2  18  -3    3.62    2.24   0
   2  18   3    3.99    2.48   0
  -3 -18  -3   25.20    2.75   0
   3  18   3   21.67    2.69   0
   3 -18   3   26.78    1.75   0
  -3  18  -3   21.44    1.83   0
  -4  18  -3    4.41    2.10   0
   4 -18   3    5.70    2.03   0
  -4 -18  -3    3.50    2.22   0
   4  18   3    4.12    2.30   0
   5 -18   3   11.89    1.63   0
  -5  18  -3   14.65    1.68   0
   5  18   3    9.24    2.94   0
   6 -18   3   21.65    2.53   0
  -6  18  -3   17.50    1.90   0
   6  18   3   20.98    3.40   0
   7 -18   3   -2.12    2.44   0
  -7  18  -3    4.87    2.50   0
   7  18   3    3.95    3.64   0
   8 -18   3   18.89    2.52   0
  -8  18  -3   14.53    2.69   0
  -9  18  -3    2.90    2.62   0
   9 -18   3    2.64    2.48   0
  10 -18   3   16.43    2.06   0
 -10  18  -3   12.72    2.81   0
  12  19  -3    3.82    2.91   0
 -12  19   3    5.70    2.76   0
  12 -19  -3    6.72    2.68   0
  12  19  -3    4.51    2.96   0
  11  19  -3    0.31    2.61   0
  11  19  -3    0.49    2.52   0
 -11  19   3    0.68    2.59   0
  11 -19  -3    1.03    2.49   0
 -10  19   3    1.39    1.67   0
  10  19  -3    1.05    2.68   0
  10  19  -3    1.59    2.60   0
  10 -19  -3    1.06    1.72   0
  -9  19   3    0.72    1.76   0
   9  19  -3    0.10    2.55   0
   9 -19  -3    0.08    2.29   0
   9  19  -3   -1.05    2.47   0
   8 -19  -3    8.89    1.73   0
  -8  19   3    8.10    2.32   0
   8  19  -3   10.20    2.64   0
   8  19  -3    7.39    2.52   0
   7 -19  -3   10.07    1.58   0
  -7  19   3    9.72    2.35   0
   7  19  -3    6.45    2.37   0
  -6  19   3    1.01    1.51   0
   6 -19  -3    1.68    2.17   0
   6  19  -3    1.43    1.64   0
  -5  19   3   -0.86    1.53   0
   5 -19  -3    0.42    1.59   0
   5  19  -3   -0.23    2.24   0
   4 -19  -3   15.86    2.39   0
   4  19  -3   16.31    2.43   0
  -4  19   3   14.78    1.76   0
   3  19  -3    1.32    1.70   0
  -3  19   3    0.84    2.22   0
   3 -19  -3   -1.87    1.62   0
  -2  19   3    1.10    1.65   0
   2  19  -3    0.38    2.27   0
   2 -19  -3    5.77    2.24   0
   1 -19  -3    1.56    2.16   0
  -1  19   3    0.28    1.66   0
   1  19  -3    1.48    1.61   0
   0  19   3   13.43    1.85   0
   0 -19  -3   14.08    2.49   0
   0  19  -3   13.56    1.76   0
   1  19   3    2.20    2.32   0
   1 -19   3    1.51    2.21   0
  -1 -19  -3    4.98    2.33   0
  -1  19  -3    3.15    1.65   0
  -2  19  -3    9.72    1.63   0
   2 -19   3    7.30    1.57   0
  -2 -19  -3   10.43    1.89   0
   2  19   3    9.01    2.58   0
  -3  19  -3   -0.41    2.09   0
  -3 -19  -3    1.02    2.41   0
   3  19   3    1.90    2.42   0
   3 -19   3    1.99    2.02   0
   4 -19   3    9.68    2.26   0
   4  19   3    5.47    1.78   0
  -4  19  -3    5.14    2.26   0
  -4 -19  -3    5.96    2.37   0
   5 -19   3    4.53    2.36   0
  -5  19  -3    2.44    1.65   0
   5  19   3    3.40    2.55   0
   6 -19   3   -1.23    1.70   0
  -6  19  -3    2.16    2.38   0
   6  19   3    0.40    2.38   0
   7 -19   3    0.64    1.87   0
   7  19   3    1.83    3.14   0
  -7  19  -3    2.97    2.51   0
   8 -19   3    3.36    1.89   0
  -8  19  -3    2.65    1.83   0
  -9  19  -3    6.38    1.97   0
   9 -19   3    6.26    1.93   0
  10 -19   3    2.72    2.74   0
 -10  19  -3    1.63    1.97   0
  12 -20  -3    0.30    1.88   0
  12  20  -3    0.83    2.75   0
 -12  20   3   -0.70    2.80   0
  12  20  -3    0.60    2.76   0
  11  20  -3    2.49    2.79   0
 -11  20   3    2.45    2.79   0
  11  20  -3    1.91    2.75   0
  11 -20  -3    2.60    1.87   0
  10  20  -3    0.61    1.91   0
  10  20  -3    0.14    1.99   0
 -10  20   3    2.63    2.51   0
  10 -20  -3    1.75    2.50   0
   9 -20  -3    1.52    1.76   0
  -9  20   3    3.01    1.68   0
   9  20  -3    1.60    2.69   0
   9  20  -3    2.34    2.50   0
  -8  20   3   -1.59    2.33   0
   8  20  -3   -0.74    2.52   0
   8  20  -3    1.35    1.64   0
   8 -20  -3    0.39    1.60   0
   7 -20  -3   11.57    1.70   0
  -7  20   3    9.49    2.36   0
   7  20  -3    9.76    1.76   0
   6 -20  -3    1.83    1.53   0
   6  20  -3    0.64    2.36   0
  -6  20   3   -1.11    1.65   0
  -5  20   3   11.49    1.64   0
   5  20  -3   11.92    1.78   0
   5 -20  -3    9.89    1.71   0
   4 -20  -3    7.37    2.23   0
  -4  20   3    1.81    2.22   0
   4  20  -3    4.21    1.74   0
  -3  20   3    3.73    2.24   0
   3  20  -3   -0.16    1.72   0
   3 -20  -3    2.24    1.58   0
   2  20  -3    5.38    2.42   0
   2 -20  -3   10.42    2.40   0
  -2  20   3    7.22    2.43   0
   1 -20  -3   22.22    2.61   0
  -1  20   3   17.05    1.98   0
   1  20  -3   22.59    1.81   0
   0  20   3    6.23    2.36   0
   0 -20  -3    6.56    2.29   0
   0  20  -3    5.98    2.26   0
  -1  20  -3    4.61    2.22   0
   1 -20   3    5.67    1.54   0
   1  20   3    5.35    1.85   0
  -1 -20  -3    5.99    2.43   0
   2 -20   3   21.18    2.31   0
  -2  20  -3   20.05    2.31   0
   2  20   3   16.75    1.84   0
  -2 -20  -3   21.84    2.54   0
  -3 -20  -3    1.62    2.36   0
  -3  20  -3    0.80    2.23   0
   3  20   3    3.32    2.34   0
   3 -20   3    1.87    1.59   0
  -4 -20  -3    2.59    2.36   0
  -4  20  -3    1.42    2.28   0
   4  20   3    2.36    2.48   0
   4 -20   3    2.87    1.64   0
  -5  20  -3    0.71    1.59   0
   5  20   3    0.73    2.35   0
   5 -20   3   -0.01    2.30   0
   6 -20   3    1.89    2.30   0
   6  20   3    0.06    2.95   0
  -6  20  -3    0.22    2.41   0
   7 -20   3    5.06    2.47   0
   7  20   3    0.42    2.66   0
  -7  20  -3    0.91    1.82   0
   8 -20   3   -0.21    2.63   0
   8  20   3    0.31    4.74   0
   8  20   3    0.25    4.77   0
  -8  20  -3   -1.23    2.58   0
   9 -20   3    2.25    2.74   0
  -9  20  -3   -0.16    2.85   0
 -11  21   3    3.22    2.68   0
  11  21  -3    2.58    2.82   0
  11  21  -3    1.49    2.77   0
  11 -21  -3    3.66    2.70   0
 -10  21   3    1.47    2.66   0
  10  21  -3    1.17    2.93   0
  10 -21  -3    1.47    1.72   0
  10  21  -3    0.89    2.82   0
  -9  21   3   -0.64    1.65   0
   9  21  -3    1.15    2.71   0
   9  21  -3    0.15    2.79   0
   9 -21  -3    1.33    1.74   0
   8  21  -3    1.23    1.93   0
  -8  21   3    2.14    2.40   0
   8  21  -3    0.95    2.63   0
   8 -21  -3    1.63    2.35   0
  -7  21   3    1.02    2.50   0
   7  21  -3    1.78    2.45   0
   7 -21  -3    3.06    2.52   0
  -6  21   3   -0.79    2.43   0
   6  21  -3    0.27    2.48   0
   6 -21  -3    0.77    1.72   0
  -5  21   3   21.07    2.53   0
   5  21  -3   17.90    2.07   0
   5 -21  -3   18.04    2.59   0
   4 -21  -3    8.25    2.38   0
   4  21  -3    8.11    1.87   0
  -4  21   3    9.66    2.42   0
   3  21  -3   14.58    1.81   0
  -3  21   3   12.14    1.80   0
   3 -21  -3   12.64    1.80   0
  -2  21   3   -0.01    2.33   0
   2 -21  -3   -0.70    2.40   0
   2  21  -3    1.26    1.69   0
   1 -21  -3   15.84    2.60   0
   1  21  -3   15.54    2.38   0
  -1  21   3   15.21    2.64   0
   0  21   3    2.96    2.35   0
   0 -21  -3    2.49    2.44   0
   0  21  -3    4.77    1.71   0
  -1  21  -3   33.18    1.99   0
   1  21   3   29.87    2.80   0
  -1 -21  -3   46.39    2.74   0
  -2 -21  -3    0.83    2.40   0
   2 -21   3    0.72    1.65   0
  -2  21  -3    2.49    2.25   0
   2  21   3    3.54    2.38   0
   3 -21   3    6.43    2.34   0
  -3  21  -3    2.58    2.39   0
   3  21   3    5.83    2.51   0
  -3 -21  -3    6.19    2.53   0
   4  21   3    0.98    2.48   0
  -4 -21  -3    0.78    2.53   0
   4 -21   3    0.29    2.27   0
  -4  21  -3    1.19    1.63   0
  -5  21  -3    1.36    1.66   0
   5  21   3   -0.86    2.50   0
   5 -21   3    0.90    1.54   0
  -6  21  -3    2.80    2.37   0
   6 -21   3    2.89    2.40   0
   6  21   3    1.58    2.62   0
   7  21   3    1.60    2.64   0
   7 -21   3    2.55    2.57   0
  -7  21  -3    1.53    1.83   0
   8  21   3    2.31    4.07   0
   8 -21   3    2.72    2.73   0
   8  21   3    1.79    4.63   0
  -8  21  -3    4.72    2.71   0
  10 -22  -3   -2.45    2.53   0
 -10  22   3    1.71    1.87   0
  10  22  -3    1.51    2.79   0
  10  22  -3    0.43    3.01   0
   9 -22  -3    6.23    2.57   0
  -9  22   3    3.59    1.83   0
   9  22  -3    5.96    2.77   0
   9  22  -3    5.60    2.80   0
   8 -22  -3    0.61    2.54   0
  -8  22   3    1.34    1.83   0
   8  22  -3    2.84    2.72   0
   8  22  -3    2.32    2.61   0
  -7  22   3    0.33    2.50   0
   7 -22  -3   -0.24    2.41   0
   7  22  -3    1.60    2.47   0
   6 -22  -3    1.48    1.81   0
  -6  22   3    2.89    2.40   0
   6  22  -3    1.80    2.58   0
   5  22  -3    0.20    2.56   0
  -5  22   3   -1.84    2.47   0
   5 -22  -3   -1.95    2.46   0
  -4  22   3    1.46    1.80   0
   4 -22  -3    1.19    2.49   0
   4  22  -3    0.53    1.67   0
   3  22  -3    4.26    2.43   0
  -3  22   3    5.19    2.42   0
   3 -22  -3    6.75    2.45   0
   2  22  -3    6.06    1.85   0
  -2  22   3    7.61    1.66   0
   2 -22  -3    3.65    2.36   0
   1 -22  -3    4.47    2.39   0
  -1  22   3    1.39    1.66   0
   1  22  -3    1.69    1.64   0
   0 -22  -3    2.61    1.76   0
   0  22  -3   -0.48    2.40   0
   0  22   3    1.10    1.70   0
   1  22   3    3.21    2.57   0
  -1 -22  -3    2.22    2.53   0
  -1  22  -3    3.65    2.47   0
   2 -22   3   -1.47    2.30   0
  -2  22  -3   -0.66    1.68   0
  -2 -22  -3    1.51    1.70   0
   2  22   3    2.37    2.45   0
  -3 -22  -3    3.85    2.54   0
   3 -22   3    4.22    2.20   0
  -3  22  -3    3.41    1.62   0
   3  22   3    3.00    2.65   0
  -4 -22  -3    6.05    1.84   0
   4  22   3    3.94    2.65   0
   4 -22   3    7.75    2.26   0
  -4  22  -3    6.38    1.64   0
  -5  22  -3    0.66    1.69   0
   5  22   3    0.98    2.50   0
   5 -22   3    3.97    2.42   0
  -6  22  -3    8.32    2.58   0
   6  22   3    5.26    2.87   0
   6 -22   3    3.66    1.84   0
  -7  22  -3    1.83    2.61   0
   7  22   3    1.48    3.39   0
   7 -22   3    0.92    1.92   0
   8  22   3    1.83    4.35   0
  -8  22  -3   -1.00    2.02   0
   8  22   3    1.48    4.36   0
   9 -23  -3    1.81    1.78   0
   9  23  -3   -1.02    2.93   0
   9  23  -3    0.40    2.85   0
  -9  23   3    2.25    2.65   0
   8  23  -3    2.78    2.70   0
  -8  23   3    3.93    1.79   0
   8  23  -3    4.84    2.97   0
   8 -23  -3    4.66    1.76   0
   7  23  -3    0.74    1.96   0
  -7  23   3    0.26    1.76   0
   7 -23  -3    2.95    1.78   0
  -6  23   3    1.56    1.70   0
   6 -23  -3   -1.28    2.41   0
   6  23  -3   -0.14    1.80   0
  -5  23   3    0.49    1.72   0
   5  23  -3    2.11    2.51   0
   5 -23  -3    1.79    2.46   0
   4 -23  -3   -1.47    2.56   0
   4  23  -3    3.55    2.48   0
  -4  23   3    1.12    1.71   0
   3 -23  -3    3.39    2.48   0
   3  23  -3    1.92    2.37   0
  -3  23   3    3.33    2.48   0
   2 -23  -3    9.57    1.84   0
   2  23  -3    9.47    2.43   0
  -2  23   3   10.80    2.57   0
   1  23  -3    1.63    1.74   0
  -1  23   3    2.05    2.52   0
   1 -23  -3   -0.30    2.34   0
   0  23  -3    6.77    1.81   0
   0  23   3    7.61    2.58   0
   0 -23  -3   12.11    2.63   0
  -1  23  -3   -0.60    2.44   0
   1  23   3    0.89    1.84   0
  -1 -23  -3   -0.24    1.85   0
   2  23   3    1.03    1.74   0
  -2  23  -3    3.33    2.41   0
  -2 -23  -3    1.72    2.52   0
  -3  23  -3    0.58    1.58   0
   3 -23   3    1.21    1.66   0
  -3 -23  -3    0.76    1.83   0
   3  23   3    1.27    2.61   0
  -4  23  -3    0.70    1.67   0
   4 -23   3    0.61    1.74   0
  -4 -23  -3    0.82    1.71   0
   4  23   3    0.61    2.57   0
  -5  23  -3   -0.06    1.82   0
   5 -23   3    0.18    2.51   0
   5  23   3    0.16    2.61   0
  -6  23  -3    0.88    1.82   0
   6  23   3    0.88    2.82   0
   6 -23   3    1.56    1.70   0
   7  23   3    4.09    3.04   0
  -7  23  -3    2.88    2.85   0
   7 -23   3    5.09    2.74   0
   8 -24  -3    3.59    2.75   0
   8  24  -3    0.40    3.05   0
   8  24  -3    0.94    2.78   0
  -8  24   3    2.62    2.46   0
   7 -24  -3    0.75    1.89   0
   7  24  -3    0.22    1.80   0
  -7  24   3   -0.43    1.94   0
   6 -24  -3    3.64    2.66   0
  -6  24   3    3.18    1.86   0
   6  24  -3    1.31    2.04   0
   5  24  -3    3.91    2.67   0
  -5  24   3    8.25    2.76   0
   5 -24  -3    3.18    1.94   0
   4 -24  -3    2.75    1.77   0
  -4  24   3    3.05    2.48   0
   4  24  -3   -0.92    2.54   0
   3  24  -3    1.02    2.58   0
   3 -24  -3    2.22    2.58   0
  -3  24   3   -0.53    1.77   0
  -2  24   3    4.14    1.89   0
   2  24  -3    3.59    2.59   0
   2 -24  -3    0.96    1.88   0
   1  24  -3    4.11    2.59   0
   1 -24  -3    5.98    1.95   0
  -1  24   3    4.47    1.89   0
   0 -24  -3    4.21    2.59   0
   0  24  -3    1.83    2.53   0
   0  24   3    3.57    1.82   0
   1  24   3    1.89    2.58   0
  -1  24  -3    2.37    1.80   0
  -1 -24  -3    0.66    2.50   0
  -2  24  -3   -0.80    2.53   0
   2  24   3    0.37    2.65   0
  -2 -24  -3    1.37    2.55   0
   3 -24   3    1.63    1.88   0
  -3 -24  -3    5.04    2.74   0
   3  24   3    1.53    2.94   0
  -3  24  -3    3.29    2.62   0
  -4  24  -3    2.00    1.83   0
   4 -24   3    0.30    1.87   0
   4  24   3    0.53    2.69   0
   5 -24   3    1.34    2.55   0
  -5  24  -3    0.44    1.84   0
   5  24   3    1.80    2.86   0
   6  24   3    0.97    2.86   0
  -6  24  -3    0.14    1.83   0
   7  25  -3    2.04    2.01   0
   7 -25  -3    2.43    2.69   0
  -7  25   3    0.05    2.76   0
  -6  25   3    1.39    2.78   0
   6 -25  -3    1.87    1.95   0
   6  25  -3    1.87    2.00   0
   5  25  -3    2.96    2.00   0
   5 -25  -3    1.14    2.73   0
  -5  25   3    1.56    1.89   0
   4  25  -3   -0.16    2.76   0
   4 -25  -3    0.18    2.62   0
  -4  25   3    0.39    1.86   0
   3  25  -3    0.43    1.92   0
   3 -25  -3    1.32    1.91   0
  -3  25   3    1.38    2.66   0
  -2  25   3    3.48    2.70   0
   2  25  -3    3.05    1.83   0
   2 -25  -3    2.27    2.77   0
  -1  25   3    8.51    2.76   0
   1  25  -3    6.95    1.84   0
   1 -25  -3    7.91    2.71   0
   0 -25  -3    1.93    2.71   0
   0  25  -3    0.78    1.84   0
   0  25   3    0.80    2.57   0
  -1  25  -3    4.30    2.65   0
   1  25   3    2.25    2.53   0
  -1 -25  -3    4.89    2.76   0
  -2 -25  -3   -1.17    2.77   0
   2  25   3    2.45    2.80   0
  -2  25  -3    1.59    1.85   0
  -3  25  -3    8.27    2.70   0
   3  25   3    0.32    2.77   0
  -3 -25  -3   -0.59    2.77   0
  -4  25  -3   -0.19    2.53   0
   4  25   3    0.96    2.73   0
   4 -25   3    0.09    1.85   0
   5  26  -3    0.87    1.90   0
   5 -26  -3    0.48    2.72   0
  -5  26   3    0.74    2.73   0
   4  26  -3    1.41    2.80   0
  -4  26   3   -1.39    2.80   0
   4 -26  -3   -1.96    2.77   0
   3 -26  -3    0.26    2.73   0
  -3  26   3    0.66    2.61   0
   3  26  -3    1.18    1.91   0
  -2  26   3    0.67    2.02   0
   2  26  -3   -0.64    2.45   0
   2 -26  -3    2.59    2.67   0
   1 -26  -3    3.17    2.70   0
   1  26  -3    1.88    2.68   0
  -1  26   3    1.10    1.89   0
   0  26  -3    1.70    2.67   0
   0 -26  -3    1.32    2.02   0
   0  26   3    1.49    2.75   0
  -1 -26  -3    0.55    2.79   0
   1  26   3   -0.54    1.99   0
  -1  26  -3   -0.57    1.92   0
  -2  26  -3    2.25    2.68   0
   2  26   3   -0.15    2.00   0
  -2 -26  -3    0.42    2.75   0
  17   0  -4    2.74    2.83   0
 -17   0   4    4.15    2.90   0
 -16   0   4    3.50    2.65   0
  16   0  -4    5.60    2.67   0
 -15   0   4    0.39    2.36   0
  15   0  -4    1.27    1.84   0
 -14   0   4   -0.36    2.36   0
  14   0  -4    1.19    2.30   0
  13   0  -4   15.65    2.70   0
 -13   0   4   13.09    2.48   0
  12   0  -4  321.27    4.50   0
 -12   0   4  335.59    4.73   0
  11   0  -4   -0.36    1.47   0
 -11   0   4   -0.80    2.23   0
  10   0  -4  191.68    3.75   0
 -10   0   4  192.00    3.80   0
   9   0  -4    0.43    2.06   0
  -9   0   4   -0.81    2.06   0
   8   0  -4  491.27    5.30   0
  -8   0   4  524.82    5.66   0
   7   0  -4    6.18    2.16   0
  -7   0   4    7.29    1.63   0
   6   0  -4   56.88    2.75   0
  -6   0   4   54.69    2.78   0
   5   0  -4    0.51    1.98   0
  -5   0   4    1.07    2.01   0
  -4   0   4  327.65    4.96   0
   4   0  -4  314.81    4.80   0
  -3   0   4   11.79    2.16   0
   3   0  -4   11.70    1.63   0
   2   0  -4   69.96    3.10   0
  -2   0   4   58.42    2.50   0
  -1   0   4   58.79    3.15   0
   1   0  -4   56.23    3.11   0
   0   0  -4    8.48    1.80   0
   0   0   4    7.29    1.84   0
  -1   0  -4   66.41    3.23   0
  -2   0  -4   29.54    2.68   0
  -3   0  -4    2.08    2.11   0
  -3   0  -4    2.46    2.17   0
  -4   0  -4  233.62    5.21   0
  -4   0  -4  220.49    4.95   0
  -5   0  -4   77.77    3.38   0
  -6   0  -4   15.45    2.54   0
  -7   0  -4    1.91    2.13   0
  -8   0  -4   17.52    3.08   0
  -9   0  -4   55.69    3.43   0
 -10   0  -4   43.14    3.84   0
 -11   0  -4   20.31    3.46   0
 -11   0  -4   19.61    4.11   0
 -12   0  -4   30.84    4.68   0
 -12   0  -4   30.26    4.88   0
 -17   1   4   -0.34    2.86   0
  17   1  -4    0.46    2.68   0
 -17  -1   4    0.45    2.88   0
  17  -1  -4   -1.82    2.78   0
  16  -1  -4   -0.02    1.83   0
 -16   1   4   -0.56    2.74   0
 -16  -1   4    0.30    2.64   0
  16   1  -4    1.06    2.53   0
 -15  -1   4    1.41    2.42   0
  15   1  -4   -0.14    2.44   0
 -15   1   4    1.03    2.44   0
  15  -1  -4    0.75    1.73   0
  14   1  -4    0.23    2.39   0
  14  -1  -4    1.25    1.73   0
 -14  -1   4    2.66    2.42   0
 -14   1   4   -0.33    2.38   0
  13   1  -4   44.92    2.86   0
  13  -1  -4   42.19    2.34   0
 -13  -1   4   41.06    2.41   0
 -13   1   4   45.07    2.22   0
  12  -1  -4  160.77    3.17   0
  12   1  -4  179.65    3.93   0
 -12  -1   4  178.01    3.86   0
 -12   1   4  183.60    3.72   0
 -11  -1   4   39.01    2.55   0
  11   1  -4   36.48    2.09   0
  11  -1  -4   34.93    2.54   0
 -11   1   4   37.39    2.55   0
  10   1  -4   66.29    2.87   0
 -10  -1   4   66.72    2.92   0
  10  -1  -4   64.06    2.85   0
 -10   1   4   69.31    2.86   0
  -9  -1   4   23.60    1.86   0
   9   1  -4   25.50    2.31   0
   9  -1  -4   21.12    1.75   0
  -9   1   4   23.60    2.33   0
   8  -1  -4    4.23    1.66   0
  -8  -1   4    4.03    2.28   0
   8   1  -4    4.00    2.26   0
  -8   1   4    6.28    2.21   0
   7   1  -4  151.82    3.55   0
  -7  -1   4  161.70    3.71   0
   7  -1  -4  154.41    3.22   0
  -7   1   4  145.64    3.17   0
   6   1  -4    0.91    2.13   0
   6  -1  -4    0.95    1.92   0
  -6  -1   4   -0.34    1.53   0
  -6   1   4    0.69    1.45   0
   5   1  -4    1.08    1.56   0
   5  -1  -4    0.92    1.43   0
  -5  -1   4    0.69    2.14   0
  -5   1   4   -0.08    2.00   0
   4  -1  -4   83.51    2.97   0
  -4   1   4   82.47    2.62   0
  -4  -1   4   79.85    2.66   0
   4   1  -4   81.65    2.63   0
   3  -1  -4   58.27    2.41   0
  -3  -1   4   61.18    2.44   0
  -3   1   4   60.72    2.95   0
   3   1  -4   59.27    2.77   0
   2  -1  -4  228.25    4.47   0
  -2  -1   4  216.25    4.10   0
  -2   1   4  217.97    4.44   0
   2   1  -4  219.84    4.59   0
   1   1  -4   94.49    3.18   0
  -1  -1   4   95.40    3.58   0
  -1   1   4   98.08    3.66   0
   1  -1  -4   88.90    3.35   0
   0   1   4   52.48    3.13   0
   0  -1  -4   51.66    3.04   0
   0   1  -4   52.95    2.94   0
  -1  -1  -4  147.72    4.33   0
  -1   1  -4  147.60    3.82   0
  -2  -1  -4  105.39    3.96   0
  -2   1  -4  110.86    3.71   0
  -3  -1  -4    3.75    2.17   0
  -3  -1  -4    2.34    2.15   0
  -3   1  -4    2.25    2.16   0
  -4  -1  -4    5.99    2.25   0
  -4   1  -4    6.26    2.23   0
  -4  -1  -4    6.12    2.24   0
  -5  -1  -4   16.57    2.56   0
  -5   1  -4   15.26    2.29   0
  -5  -1  -4   17.38    2.97   0
  -6  -1  -4   11.21    2.47   0
  -6   1  -4    9.62    2.29   0
  -6  -1  -4   11.00    2.47   0
  -7   1  -4    4.88    2.15   0
  -7  -1  -4    4.79    2.71   0
  -7  -1  -4    5.40    2.72   0
  -8  -1  -4   97.72    4.87   0
  -8   1  -4   91.85    3.95   0
  -8  -1  -4   90.64    4.56   0
  -9   1  -4    8.07    2.68   0
  -9  -1  -4    9.41    3.50   0
  -9  -1  -4    9.56    3.52   0
 -10  -1  -4    0.35    3.45   0
 -10   1  -4    0.17    2.72   0
 -10  -1  -4    1.10    3.92   0
 -11  -1  -4    6.03    5.67   0
 -11   1  -4    6.60    3.21   0
 -12   1  -4    5.20    3.11   0
 -13   1  -4    0.51    3.85   0
 -13   1  -4    0.45    3.95   0
 -14   1  -4    0.42    6.88   0
 -14   1  -4    0.20    6.90   0
  17   2  -4    2.05    2.77   0
  17  -2  -4    2.27    2.78   0
 -17  -2   4    2.48    2.84   0
 -17   2   4    1.15    2.87   0
  16  -2  -4    2.68    2.55   0
  16   2  -4    1.67    2.57   0
 -16  -2   4    1.66    2.60   0
 -16   2   4    2.84    2.64   0
 -15  -2   4    3.94    2.47   0
  15  -2  -4    4.41    2.46   0
 -15   2   4    1.22    2.50   0
  15   2  -4    2.35    2.45   0
 -14   2   4    9.64    2.45   0
 -14  -2   4    7.17    2.41   0
  14  -2  -4    9.51    1.71   0
  14   2  -4    7.77    2.42   0
  13  -2  -4    8.03    2.50   0
 -13   2   4   10.37    2.61   0
 -13  -2   4    7.87    2.52   0
  13   2  -4    8.19    2.51   0
  12   2  -4   46.86    2.70   0
  12  -2  -4   43.10    2.78   0
 -12  -2   4   45.66    2.73   0
 -12   2   4   41.99    2.12   0
 -11   2   4  117.00    3.30   0
  11   2  -4  119.15    3.42   0
  11  -2  -4  109.23    2.71   0
 -11  -2   4  120.93    3.31   0
 -10   2   4   20.09    2.40   0
  10   2  -4   19.13    2.39   0
  10  -2  -4   19.81    2.39   0
 -10  -2   4   20.11    1.90   0
  -9   2   4   -0.04    2.05   0
   9   2  -4    1.71    2.02   0
   9  -2  -4    0.59    2.13   0
  -9  -2   4   -0.92    2.04   0
   8   2  -4   16.07    2.31   0
  -8   2   4   14.33    2.30   0
   8  -2  -4   15.78    1.75   0
  -8  -2   4   18.08    2.44   0
   7   2  -4  230.46    4.20   0
   7  -2  -4  220.93    3.93   0
  -7   2   4  223.92    4.07   0
  -7  -2   4  237.48    3.93   0
   6  -2  -4    0.75    2.07   0
   6   2  -4    1.23    1.55   0
  -6  -2   4    1.22    1.56   0
  -6   2   4    2.03    1.47   0
  -5   2   4    7.09    1.55   0
   5  -2  -4    6.34    1.50   0
  -5  -2   4    9.39    2.33   0
   5   2  -4    8.38    1.75   0
   4  -2  -4    0.15    1.38   0
  -4   2   4   -1.09    1.86   0
   4   2  -4    0.96    1.49   0
  -4  -2   4    1.84    2.07   0
   3  -2  -4   76.33    2.68   0
  -3  -2   4   78.88    2.68   0
   3   2  -4   78.01    2.64   0
  -3   2   4   78.69    3.10   0
   2  -2  -4   46.78    2.35   0
  -2  -2   4   48.76    2.81   0
   2   2  -4   49.71    2.35   0
  -2   2   4   48.15    2.78   0
  -1   2   4   31.76    2.69   0
   1   2  -4   34.20    2.60   0
   1  -2  -4   32.04    2.74   0
   0  -2  -4   30.10    2.74   0
   0   2  -4   31.51    2.72   0
   0   2   4   30.44    2.77   0
   1   2   4   28.71    2.24   0
  -1   2  -4   27.39    2.69   0
  -1  -2  -4   28.10    2.65   0
  -2   2  -4    2.48    2.14   0
  -2  -2  -4    2.81    2.16   0
  -3   2  -4   82.76    2.81   0
  -3  -2  -4   82.23    3.88   0
  -4  -2  -4  152.86    4.66   0
  -4   2  -4  150.73    3.82   0
  -4  -2  -4  150.95    5.13   0
  -5   2  -4   71.77    2.93   0
  -5  -2  -4   77.69    4.27   0
  -5  -2  -4   80.09    4.36   0
  -6  -2  -4    2.65    2.76   0
  -6   2  -4    2.90    2.13   0
  -6  -2  -4    3.20    2.78   0
  -7  -2  -4   22.70    3.41   0
  -7  -2  -4   25.44    3.92   0
  -7   2  -4   23.42    2.58   0
  -8  -2  -4    3.05    3.59   0
  -8  -2  -4    3.37    3.56   0
  -8   2  -4    2.74    2.19   0
  -9   2  -4    0.71    2.24   0
 -10   2  -4    0.06    2.20   0
 -11   2  -4   18.95    3.51   0
 -12   2  -4    8.67    3.32   0
 -13   2  -4    4.93    3.48   0
 -14   2  -4    0.56    4.24   0
  17  -3  -4    0.32    2.80   0
 -17  -3   4    3.57    3.07   0
  17   3  -4    1.73    2.82   0
 -17   3   4    3.19    2.83   0
  16  -3  -4    2.36    1.97   0
 -16   3   4    4.96    2.73   0
 -16  -3   4    1.38    2.57   0
  16   3  -4    2.24    2.58   0
  15   3  -4    1.13    2.31   0
  15  -3  -4   -1.35    2.50   0
 -15  -3   4    0.41    2.68   0
 -15   3   4   -0.70    2.41   0
  14   3  -4    9.18    2.44   0
 -14  -3   4    6.75    2.49   0
  14  -3  -4    7.54    1.81   0
 -14   3   4    7.35    1.75   0
 -13   3   4    5.14    2.30   0
  13   3  -4    5.65    1.82   0
 -13  -3   4    5.92    2.54   0
  13  -3  -4    4.60    2.25   0
 -12   3   4   47.46    2.76   0
  12  -3  -4   49.12    2.66   0
  12   3  -4   47.13    2.78   0
 -12  -3   4   45.23    2.26   0
 -11   3   4   74.57    2.40   0
  11   3  -4   80.12    3.02   0
  11  -3  -4   68.50    2.38   0
 -11  -3   4   81.57    3.10   0
  10  -3  -4    2.88    2.27   0
  10   3  -4    2.33    2.23   0
 -10   3   4    1.01    2.21   0
 -10  -3   4    0.60    2.14   0
  -9   3   4   14.02    1.63   0
   9   3  -4   13.58    2.20   0
   9  -3  -4   12.30    2.24   0
  -9  -3   4   14.20    2.20   0
  -8   3   4   70.23    2.36   0
   8  -3  -4   69.43    2.38   0
  -8  -3   4   76.10    3.06   0
   8   3  -4   71.68    2.44   0
   7   3  -4   93.80    2.78   0
  -7   3   4   94.18    2.74   0
   7  -3  -4   92.47    3.02   0
  -7  -3   4   98.59    3.24   0
  -6   3   4   85.42    2.97   0
   6  -3  -4   85.31    2.93   0
  -6  -3   4   92.39    2.78   0
   6   3  -4   85.16    2.69   0
  -5   3   4    1.34    1.38   0
   5  -3  -4    0.74    1.42   0
  -5  -3   4    0.39    1.44   0
   5   3  -4    1.45    1.41   0
  -4   3   4   -0.08    1.38   0
   4  -3  -4    0.67    1.35   0
  -4  -3   4   -0.47    2.09   0
   4   3  -4    1.89    2.09   0
  -3   3   4   40.93    2.57   0
   3  -3  -4   35.32    2.53   0
   3   3  -4   37.68    2.49   0
  -3  -3   4   42.23    2.65   0
   2   3  -4    0.82    2.00   0
   2  -3  -4   -0.46    2.08   0
  -2   3   4    0.62    1.40   0
   1   3  -4   19.45    2.44   0
  -1   3   4   24.02    2.58   0
   1  -3  -4   20.17    2.57   0
   0  -3  -4  441.51    6.58   0
   0   3  -4  449.18    5.72   0
   0   3   4  431.88    6.58   0
  -1  -3  -4    0.57    1.97   0
   1   3   4   -0.47    2.06   0
  -2   3  -4    9.77    2.33   0
   2   3   4    9.31    2.42   0
  -2  -3  -4    8.88    2.36   0
  -3  -3  -4   97.87    4.21   0
  -3   3  -4   99.23    2.96   0
  -4   3  -4  165.27    3.80   0
  -4  -3  -4  167.60    5.53   0
  -4  -3  -4  151.07    5.48   0
  -5  -3  -4  106.58    5.52   0
  -5   3  -4  105.62    3.32   0
  -5  -3  -4  110.81    5.18   0
  -6  -3  -4    0.27    3.49   0
  -6   3  -4    0.52    2.14   0
  -6  -3  -4    0.38    3.37   0
  -7   3  -4   47.18    2.76   0
  -8   3  -4    3.15    2.26   0
  -9   3  -4   32.16    2.62   0
 -10   3  -4    1.59    2.24   0
 -11   3  -4    2.16    2.44   0
 -12   3  -4    4.33    3.12   0
 -13   3  -4   -0.27    2.88   0
 -14   3  -4    1.32    3.54   0
 -17  -4   4    0.11    2.89   0
  17  -4  -4    2.70    1.95   0
 -17   4   4    2.58    2.90   0
  17   4  -4    1.30    2.85   0
 -16  -4   4    2.74    2.66   0
 -16   4   4    1.85    2.61   0
  16   4  -4    0.29    2.57   0
  16  -4  -4    0.09    2.65   0
 -15  -4   4    2.57    2.61   0
  15  -4  -4    1.92    2.47   0
  15   4  -4    1.62    2.49   0
 -15   4   4    0.71    2.49   0
 -14   4   4    3.78    2.36   0
  14  -4  -4    4.20    1.67   0
  14   4  -4    3.30    2.36   0
 -14  -4   4    4.86    1.81   0
  13   4  -4    5.47    2.38   0
 -13   4   4    6.37    1.68   0
 -13  -4   4    4.62    2.51   0
  13  -4  -4    6.00    2.26   0
  12  -4  -4   27.62    2.54   0
  12   4  -4   33.77    2.20   0
 -12  -4   4   32.84    2.79   0
 -12   4   4   31.60    2.42   0
 -11   4   4   20.56    2.31   0
  11   4  -4   18.87    2.53   0
  11  -4  -4   15.48    2.35   0
 -11  -4   4   20.67    2.52   0
 -10   4   4    0.56    2.23   0
  10   4  -4   -0.18    2.07   0
  10  -4  -4    0.10    2.25   0
 -10  -4   4   -0.01    2.11   0
  -9  -4   4   -0.91    1.48   0
  -9   4   4    1.04    2.05   0
   9   4  -4    0.54    2.05   0
   9  -4  -4    0.69    2.17   0
   8   4  -4  202.57    3.90   0
  -8   4   4  205.68    3.72   0
   8  -4  -4  200.18    3.71   0
  -8  -4   4  204.80    3.71   0
  -7   4   4   -0.63    1.48   0
   7  -4  -4    0.75    1.48   0
  -7  -4   4    0.67    2.25   0
   7   4  -4    0.46    2.15   0
   6  -4  -4    8.27    1.58   0
  -6  -4   4    8.43    1.76   0
  -6   4   4    9.14    1.58   0
   6   4  -4    9.62    1.67   0
  -5   4   4    2.89    2.01   0
  -5  -4   4    4.31    1.57   0
   5  -4  -4    3.32    1.49   0
   5   4  -4    3.78    2.27   0
  -4   4   4  274.68    4.12   0
   4  -4  -4  273.15    4.43   0
  -4  -4   4  305.84    4.57   0
   4   4  -4  309.24    4.64   0
  -3   4   4   24.27    1.88   0
   3  -4  -4   29.16    1.99   0
   3   4  -4   27.69    1.96   0
  -2   4   4   80.30    2.81   0
   2  -4  -4   81.45    3.16   0
   2   4  -4   88.74    2.74   0
   1  -4  -4   17.27    2.48   0
   1   4  -4   17.73    2.46   0
  -1   4   4   18.06    2.50   0
   0   4   4   51.98    3.10   0
   0  -4  -4   47.80    3.04   0
  -1  -4  -4   18.31    2.00   0
  -1   4  -4   17.80    1.80   0
   1   4   4   19.32    2.54   0
   2   4   4   71.44    3.64   0
  -2  -4  -4   60.63    3.46   0
  -2   4  -4   76.30    3.03   0
  -3  -4  -4   21.23    2.70   0
  -3   4  -4   23.50    2.45   0
  -4   4  -4    4.42    1.47   0
  -4  -4  -4    3.98    2.97   0
  -4  -4  -4    4.24    3.08   0
  -5  -4  -4    9.13    3.82   0
  -5  -4  -4    9.20    3.84   0
  -5   4  -4   10.07    2.23   0
  -6   4  -4    1.89    2.23   0
  -7   4  -4   20.35    2.49   0
  -8   4  -4    1.09    2.26   0
  -9   4  -4    2.15    2.18   0
 -10   4  -4    0.74    2.28   0
 -11   4  -4   17.14    2.74   0
 -12   4  -4    3.80    2.55   0
 -13   4  -4   -0.59    2.78   0
  17  -5  -4    0.16    2.73   0
  17   5  -4    2.09    2.79   0
 -17   5   4    0.64    2.84   0
  16  -5  -4    1.69    1.93   0
  16   5  -4    0.27    2.47   0
 -16  -5   4    0.94    2.66   0
 -16   5   4   -0.34    1.86   0
 -15   5   4    1.92    2.63   0
 -15  -5   4    0.25    2.73   0
  15   5  -4    2.41    2.49   0
  15  -5  -4    1.83    1.77   0
  14  -5  -4   12.58    1.87   0
 -14   5   4   11.52    2.52   0
  14   5  -4   12.91    2.56   0
 -14  -5   4   16.15    2.68   0
  13   5  -4   13.41    2.45   0
 -13  -5   4   11.85    2.56   0
 -13   5   4   12.17    2.41   0
  13  -5  -4    9.04    1.73   0
 -12  -5   4   44.81    2.82   0
  12   5  -4   42.80    2.74   0
  12  -5  -4   35.87    1.93   0
 -12   5   4   40.92    2.54   0
  11   5  -4   86.15    2.71   0
 -11   5   4   80.68    2.37   0
 -11  -5   4   94.32    3.36   0
  11  -5  -4   75.11    2.37   0
  10   5  -4    1.83    2.30   0
 -10  -5   4    3.53    2.23   0
 -10   5   4    2.51    2.29   0
  10  -5  -4    4.87    2.32   0
   9   5  -4    5.07    2.15   0
  -9   5   4    8.14    2.17   0
  -9  -5   4    7.09    2.26   0
   9  -5  -4    3.47    1.57   0
   8   5  -4    2.49    2.06   0
  -8   5   4    2.61    2.07   0
   8  -5  -4    1.10    1.50   0
  -8  -5   4    0.78    2.18   0
   7  -5  -4   17.12    2.30   0
  -7   5   4   22.14    2.37   0
  -7  -5   4   21.31    2.45   0
   7   5  -4   20.40    1.85   0
   6   5  -4  122.11    3.42   0
  -6   5   4  117.37    3.06   0
   6  -5  -4  113.60    3.05   0
  -6  -5   4  130.02    3.54   0
  -5   5   4  268.41    4.11   0
   5   5  -4  278.46    4.27   0
   5  -5  -4  252.91    3.76   0
  -4   5   4   10.50    2.15   0
   4  -5  -4    7.73    1.63   0
   4   5  -4   10.35    2.31   0
  -3   5   4   57.25    2.44   0
   3  -5  -4   56.93    2.46   0
   3   5  -4   58.01    2.77   0
   2  -5  -4   24.17    2.60   0
  -2   5   4   23.96    2.51   0
   2   5  -4   24.11    2.44   0
  -1   5   4   26.47    2.62   0
   1  -5  -4   25.23    2.04   0
   0  -5  -4  233.49    5.05   0
   0   5   4  233.19    4.86   0
  -1   5  -4   44.92    2.29   0
  -1  -5  -4   42.46    3.09   0
   1   5   4   39.74    2.54   0
  -2   5  -4   15.31    2.40   0
  -2  -5  -4   14.46    2.94   0
   2   5   4   15.81    2.58   0
   3   5   4    2.29    2.77   0
  -3  -5  -4    2.82    2.54   0
  -3   5  -4    1.80    2.11   0
  -4   5  -4  138.70    3.55   0
  -4  -5  -4  130.70    5.81   0
  -5   5  -4    1.82    2.18   0
  -6   5  -4   20.14    2.25   0
  -7   5  -4   50.15    2.79   0
  -8   5  -4    5.50    2.33   0
  -9   5  -4    2.24    2.47   0
 -10   5  -4    1.85    1.66   0
 -11   5  -4    5.84    2.60   0
 -12   5  -4    1.83    2.49   0
 -13   5  -4    1.56    2.64   0
  17  -6  -4   -0.27    2.76   0
  17   6  -4   -0.26    2.75   0
 -17   6   4    0.33    2.98   0
  16  -6  -4    0.30    2.52   0
  16   6  -4    0.25    2.44   0
 -16   6   4    1.20    2.74   0
 -15   6   4    0.85    2.62   0
  15  -6  -4    2.65    2.48   0
  15   6  -4    0.67    2.46   0
  14  -6  -4    1.34    2.42   0
 -14   6   4   -0.27    1.82   0
  14   6  -4    2.95    2.37   0
 -14  -6   4   -0.03    2.56   0
  13   6  -4    3.78    1.64   0
 -13   6   4    3.09    1.62   0
 -13  -6   4    3.42    2.39   0
  13  -6  -4    4.72    1.67   0
 -12   6   4   45.65    2.12   0
  12   6  -4   47.32    2.88   0
 -12  -6   4   46.50    2.34   0
  12  -6  -4   45.60    2.58   0
 -11   6   4    6.74    2.27   0
  11   6  -4    7.30    2.34   0
 -11  -6   4    8.53    2.38   0
  11  -6  -4    6.35    2.29   0
  10   6  -4   19.18    2.34   0
 -10   6   4   16.14    2.42   0
  10  -6  -4   14.38    1.81   0
 -10  -6   4   14.92    1.76   0
   9   6  -4    9.68    2.19   0
  -9  -6   4    9.71    2.29   0
  -9   6   4    8.20    2.20   0
   9  -6  -4    7.48    1.62   0
  -8  -6   4    4.89    1.59   0
  -8   6   4    6.02    2.12   0
   8  -6  -4    6.26    2.11   0
   8   6  -4    5.42    2.10   0
   7   6  -4    6.95    2.23   0
  -7   6   4    5.21    2.06   0
   7  -6  -4    5.64    2.09   0
  -6   6   4   10.71    1.57   0
   6   6  -4   13.24    2.31   0
   6  -6  -4   10.47    2.08   0
   5   6  -4    9.43    2.31   0
  -5   6   4    6.73    1.46   0
   5  -6  -4   10.47    1.98   0
  -4   6   4   11.64    2.08   0
   4  -6  -4   10.42    1.57   0
   4   6  -4   14.54    2.40   0
   3   6  -4   57.33    2.84   0
  -3   6   4   52.68    2.40   0
   3  -6  -4   55.80    2.85   0
   2  -6  -4    4.52    2.33   0
  -2   6   4    3.14    1.75   0
  -1   6   4 1400.71   10.24   0
   1  -6  -4 1400.35    9.97   0
   0   6   4  208.92    4.57   0
   0  -6  -4  201.37    4.57   0
   0   6  -4  221.80    4.02   0
  -1   6  -4  726.86    6.47   0
   1   6   4  702.76    8.52   0
  -1  -6  -4  630.88    8.22   0
  -2  -6  -4   81.82    3.74   0
   2   6   4   93.09    3.90   0
  -2   6  -4   91.21    2.99   0
   3   6   4   76.56    4.11   0
  -3   6  -4   74.57    2.99   0
  -3  -6  -4   74.18    4.08   0
  -4   6  -4   96.75    2.66   0
  -4  -6  -4   98.47    5.64   0
  -5   6  -4   71.90    2.45   0
  -6   6  -4    0.87    1.60   0
  -7   6  -4   19.45    1.91   0
  -8   6  -4   37.58    2.70   0
  -9   6  -4   16.09    2.52   0
 -10   6  -4    3.54    2.43   0
 -11   6  -4   11.59    2.72   0
 -12   6  -4    1.35    2.56   0
 -13   6  -4    1.28    3.45   0
 -17   7   4   -0.14    2.17   0
  17  -7  -4    1.96    2.00   0
  17   7  -4   -0.46    2.81   0
 -16   7   4    0.07    2.75   0
  16  -7  -4    2.17    1.95   0
  16   7  -4   -0.84    2.53   0
 -15   7   4    0.74    1.77   0
  15  -7  -4    1.67    2.53   0
  15   7  -4   -0.40    2.53   0
  14  -7  -4    5.58    2.44   0
  14   7  -4    7.35    2.53   0
 -14   7   4    8.24    2.62   0
 -13   7   4   12.99    2.42   0
  13   7  -4   12.22    2.48   0
  13  -7  -4   10.43    1.79   0
 -12   7   4   24.49    2.53   0
  12   7  -4   24.70    2.65   0
  12  -7  -4   25.58    2.50   0
 -11   7   4   11.85    1.72   0
  11   7  -4   11.43    2.40   0
  11  -7  -4    9.26    1.76   0
  10   7  -4   12.80    2.38   0
 -10   7   4   12.31    2.26   0
  10  -7  -4   11.28    1.79   0
  -9   7   4    1.85    1.59   0
   9  -7  -4    1.87    2.20   0
   9   7  -4    0.54    1.57   0
  -8   7   4   12.22    1.60   0
   8  -7  -4   14.66    2.17   0
   8   7  -4   17.11    2.21   0
   7  -7  -4   38.45    1.99   0
  -7   7   4   36.12    1.94   0
   7   7  -4   38.06    2.08   0
   6   7  -4    4.86    2.16   0
  -6   7   4    1.03    1.92   0
   6  -7  -4    1.51    1.28   0
   5   7  -4   99.60    2.77   0
  -5   7   4   91.27    2.43   0
   5  -7  -4   86.48    2.83   0
   4   7  -4   21.22    1.87   0
  -4   7   4   21.20    2.16   0
   4  -7  -4   18.47    2.29   0
   3  -7  -4    1.15    2.12   0
   3   7  -4    0.21    1.49   0
  -3   7   4    0.67    1.48   0
  -2   7   4   25.48    2.02   0
   2  -7  -4   56.03    2.88   0
  -1   7   4  235.65    4.63   0
   1  -7  -4  220.91    4.55   0
   1   7  -4  252.90    4.18   0
   0   7   4  953.96    8.99   0
   0  -7  -4  940.34    8.69   0
   0   7  -4 1032.27    7.17   0
   1   7   4   32.22    2.33   0
  -1   7  -4   42.18    2.64   0
  -1  -7  -4   34.25    2.87   0
  -2   7  -4  195.18    3.46   0
   2   7   4  188.37    5.03   0
  -2  -7  -4  182.03    5.29   0
  -3   7  -4    8.16    2.30   0
   3   7   4    7.88    2.70   0
  -3  -7  -4    7.32    2.74   0
  -4  -7  -4    0.28    3.11   0
  -4   7  -4    1.11    2.11   0
  -5   7  -4   25.68    1.88   0
  -6   7  -4   83.87    3.01   0
  -7   7  -4   18.88    1.89   0
  -8   7  -4   17.49    2.50   0
  -9   7  -4    5.33    2.53   0
 -10   7  -4    8.35    2.47   0
 -11   7  -4    1.43    2.64   0
 -12   7  -4    1.42    2.51   0
 -13   7  -4    0.96    2.74   0
 -16   8   4    1.69    2.80   0
  16  -8  -4   -0.17    2.65   0
  16   8  -4    1.38    2.83   0
 -15   8   4    2.78    1.90   0
  15  -8  -4    1.57    1.77   0
  15   8  -4    3.39    2.46   0
 -14   8   4    3.23    2.51   0
  14  -8  -4    4.79    2.58   0
  14   8  -4    2.93    2.57   0
  13  -8  -4    4.94    1.75   0
 -13   8   4    6.57    2.44   0
  13   8  -4    7.86    2.45   0
  12  -8  -4    3.89    2.27   0
 -12   8   4    2.26    2.29   0
  12   8  -4    2.63    2.47   0
  11   8  -4   19.55    2.49   0
 -11   8   4   17.48    1.76   0
  11  -8  -4   17.77    2.35   0
  10   8  -4   92.13    3.21   0
 -10   8   4   79.90    2.79   0
  10  -8  -4   83.33    2.76   0
  -9   8   4   13.71    1.68   0
   9  -8  -4   15.62    2.34   0
   9   8  -4   17.65    2.25   0
  -8   8   4   43.24    2.38   0
   8  -8  -4   43.50    2.39   0
   8   8  -4   45.06    2.17   0
  -7   8   4    5.48    1.96   0
   7   8  -4    4.95    2.10   0
   7  -8  -4    4.82    1.48   0
  -6   8   4    1.79    1.27   0
   6  -8  -4    0.41    1.35   0
   6   8  -4    0.84    2.20   0
   5  -8  -4    5.13    1.92   0
  -5   8   4    5.34    1.95   0
   5   8  -4    6.65    2.22   0
  -4   8   4   87.10    2.90   0
   4   8  -4   97.84    3.17   0
   4  -8  -4   82.07    2.59   0
  -3   8   4    5.18    1.58   0
   3  -8  -4    7.06    2.24   0
   2   8  -4 1280.24    8.04   0
  -2   8   4 1215.35    8.88   0
   2  -8  -4 1167.06    8.54   0
  -1   8   4  100.13    3.44   0
   1   8  -4  105.49    2.94   0
   1  -8  -4  101.19    2.93   0
   0   8   4 1232.02    9.78   0
   0   8  -4 1310.71    7.69   0
   0  -8  -4 1175.51    9.56   0
  -1  -8  -4    1.14    2.04   0
   1   8   4    0.72    2.02   0
  -1   8  -4    0.50    1.42   0
   2   8   4   41.27    2.83   0
  -2  -8  -4   42.55    2.87   0
  -2   8  -4   45.04    2.06   0
  -3  -8  -4    0.90    2.50   0
  -3   8  -4    1.17    2.22   0
   3   8   4    0.71    1.95   0
  -4  -8  -4   37.90    3.82   0
   4   8   4   37.13    3.78   0
  -4   8  -4   38.57    2.47   0
  -5   8  -4   48.40    2.71   0
  -6   8  -4  105.97    2.70   0
   6  -8   4  108.58    3.13   0
  -7   8  -4   72.49    2.42   0
   7  -8   4   72.37    2.34   0
  -8   8  -4   16.88    2.58   0
   8  -8   4   17.91    2.54   0
  -9   8  -4    0.46    2.33   0
   9  -8   4   -0.98    2.32   0
 -10   8  -4   10.51    2.57   0
 -11   8  -4   28.90    2.79   0
 -12   8  -4    1.10    2.81   0
 -13   8  -4    0.39    1.98   0
  16   9  -4    0.24    2.77   0
  16  -9  -4    2.11    1.99   0
 -16   9   4    0.91    2.82   0
 -15   9   4    4.37    2.68   0
  15  -9  -4    4.85    2.65   0
  15   9  -4    8.20    2.77   0
  14  -9  -4   -0.21    1.60   0
 -14   9   4    1.49    1.84   0
  14   9  -4    1.56    2.61   0
  13  -9  -4   17.24    1.83   0
  13   9  -4   16.98    2.59   0
 -13   9   4   17.33    1.82   0
  12  -9  -4    1.31    2.32   0
  12   9  -4    0.86    1.58   0
 -12   9   4    1.72    1.71   0
  11  -9  -4   11.66    2.39   0
 -11   9   4   10.12    1.77   0
  11   9  -4    9.03    1.75   0
 -10   9   4    4.77    2.13   0
  10  -9  -4    3.68    1.58   0
  10   9  -4    4.32    2.40   0
  -9   9   4    5.98    1.51   0
   9   9  -4    7.45    2.18   0
   9  -9  -4    5.89    1.58   0
  -8   9   4    1.44    1.99   0
   8   9  -4    1.92    2.25   0
   8  -9  -4    3.11    1.92   0
  -7   9   4   20.27    2.10   0
   7   9  -4   18.89    1.75   0
   7  -9  -4   20.83    2.15   0
  -6   9   4    0.99    1.83   0
   6  -9  -4    0.91    1.40   0
   6   9  -4   -0.62    2.13   0
  -5   9   4   53.22    2.05   0
   5  -9  -4   57.42    2.49   0
   5   9  -4   58.40    2.78   0
  -4   9   4   16.25    1.72   0
   4   9  -4   20.62    1.82   0
   4  -9  -4   20.48    1.74   0
   3   9  -4  422.13    4.78   0
  -3   9   4  405.31    5.14   0
   3  -9  -4  407.98    5.12   0
   2  -9  -4  633.75    5.98   0
  -2   9   4  642.90    6.49   0
   2   9  -4  642.38    5.80   0
  -1   9   4  116.37    3.12   0
   1   9  -4  115.62    2.65   0
   1  -9  -4  110.48    2.98   0
   0   9   4  200.69    4.20   0
   0   9  -4  207.45    3.30   0
   0  -9  -4  203.42    3.86   0
   1   9   4  130.03    3.86   0
  -1   9  -4  139.01    3.24   0
  -1  -9  -4  136.28    3.79   0
   2   9   4    1.12    1.89   0
  -2  -9  -4    1.63    2.46   0
  -2   9  -4    2.08    2.20   0
  -3   9  -4   34.97    1.97   0
   3   9   4   34.44    3.20   0
  -3  -9  -4   36.02    3.34   0
   4   9   4    4.96    3.24   0
  -4   9  -4    3.61    1.64   0
  -4  -9  -4    4.77    2.90   0
   5  -9   4   38.82    2.59   0
  -5   9  -4   33.84    2.57   0
   6  -9   4   15.74    2.35   0
  -6   9  -4   16.99    2.40   0
  -7   9  -4   10.09    2.30   0
   7  -9   4    9.18    2.20   0
  -8   9  -4   21.06    1.95   0
   8  -9   4   24.11    2.43   0
  -9   9  -4    4.17    2.37   0
   9  -9   4    4.39    2.42   0
  10  -9   4   11.45    2.48   0
 -10   9  -4    9.39    2.53   0
 -11   9  -4   -1.91    2.69   0
 -12   9  -4   -0.65    2.83   0
 -13   9  -4    1.28    2.81   0
 -16  10   4    1.17    2.00   0
  16 -10  -4    1.89    2.70   0
  16  10  -4    0.24    2.76   0
 -15  10   4    1.43    2.49   0
  15 -10  -4    0.19    1.79   0
  15  10  -4    0.96    3.29   0
 -14  10   4    2.47    2.52   0
  14 -10  -4    0.36    2.34   0
  14  10  -4    1.70    2.36   0
  13 -10  -4    0.48    2.27   0
 -13  10   4    1.12    1.62   0
  13  10  -4   -0.36    2.48   0
  12  10  -4   11.09    2.36   0
 -12  10   4   11.94    2.52   0
  12 -10  -4   13.08    2.48   0
  11  10  -4    0.26    1.64   0
  11 -10  -4    0.22    1.57   0
 -11  10   4    1.02    2.21   0
 -10  10   4   78.84    2.86   0
  10 -10  -4   81.61    2.38   0
  10  10  -4   83.04    2.77   0
   9 -10  -4    1.84    2.08   0
  -9  10   4   -0.58    1.38   0
   9  10  -4    1.40    2.16   0
  -8  10   4   16.88    1.50   0
   8  10  -4   21.01    2.41   0
   8 -10  -4   18.76    2.06   0
  -7  10   4    2.67    1.97   0
   7  10  -4    0.24    1.47   0
   7 -10  -4    2.16    1.46   0
   6  10  -4    2.36    1.51   0
  -6  10   4    2.00    1.36   0
   6 -10  -4    2.96    1.99   0
  -5  10   4    0.57    2.03   0
   5  10  -4    0.71    1.50   0
   5 -10  -4    1.53    1.99   0
   4  10  -4    1.93    2.19   0
  -4  10   4   -0.06    1.48   0
   4 -10  -4   -1.04    2.11   0
  -3  10   4    2.96    1.54   0
   3  10  -4    2.71    2.37   0
   3 -10  -4    1.18    2.24   0
  -2  10   4    0.44    1.61   0
   2  10  -4    1.45    1.41   0
   2 -10  -4    1.86    2.21   0
  -1  10   4   29.73    2.62   0
   1  10  -4   26.27    1.84   0
   1 -10  -4   31.47    2.66   0
   0 -10  -4    4.32    1.60   0
   0  10   4    3.25    1.97   0
   0  10  -4    3.23    1.48   0
  -1 -10  -4    2.04    2.06   0
   1  10   4    1.71    1.91   0
  -1  10  -4    3.45    1.47   0
   2  10   4    7.37    2.09   0
  -2  10  -4   10.73    2.19   0
  -2 -10  -4    6.78    2.13   0
  -3  10  -4   26.70    2.44   0
   3  10   4   22.68    2.66   0
  -3 -10  -4   23.61    2.70   0
  -4 -10  -4    0.96    2.68   0
   4 -10   4    2.99    2.13   0
  -4  10  -4    2.16    1.65   0
   4  10   4    0.87    2.58   0
   5 -10   4   62.48    2.67   0
   5  10   4   59.18    6.50   0
  -5  10  -4   60.25    2.73   0
   6 -10   4   12.02    1.68   0
  -6  10  -4    8.75    1.64   0
   7 -10   4    2.30    2.20   0
  -7  10  -4    2.46    2.25   0
  -8  10  -4   17.29    1.88   0
   8 -10   4   16.31    1.77   0
  -9  10  -4    0.50    2.34   0
   9 -10   4   -1.36    2.24   0
 -10  10  -4    1.68    2.48   0
  10 -10   4    0.86    1.74   0
 -11  10  -4    1.78    2.61   0
 -12  10  -4    0.48    2.86   0
 -16  11   4    1.14    2.94   0
  16  11  -4    1.75    2.63   0
  16 -11  -4    0.74    1.92   0
  16  11  -4    1.89    3.38   0
 -15  11   4    2.79    2.06   0
  15 -11  -4    3.42    2.57   0
  15  11  -4    2.25    3.17   0
  14  11  -4   -0.06    2.46   0
  14 -11  -4    0.30    2.42   0
 -14  11   4    0.57    1.78   0
 -13  11   4    0.39    1.59   0
  13 -11  -4    2.75    2.27   0
  13  11  -4    0.69    2.49   0
  12  11  -4   15.49    2.51   0
  12 -11  -4   13.10    2.47   0
 -12  11   4   12.59    1.79   0
  11  11  -4    2.99    2.49   0
  11 -11  -4    2.84    1.60   0
 -11  11   4    2.50    1.62   0
  10 -11  -4    1.91    2.29   0
 -10  11   4   -1.38    2.12   0
  10  11  -4    1.29    2.39   0
   9 -11  -4    5.01    1.54   0
  -9  11   4    3.78    2.13   0
   9  11  -4    6.28    2.30   0
  -8  11   4   17.71    2.15   0
   8 -11  -4   18.11    1.67   0
   8  11  -4   19.96    2.45   0
   7 -11  -4    8.68    1.49   0
  -7  11   4   10.40    1.47   0
   7  11  -4   10.04    2.34   0
   6 -11  -4   12.27    2.04   0
  -6  11   4   13.33    2.05   0
   6  11  -4   14.77    1.71   0
   6  11  -4   14.78    2.26   0
   5 -11  -4    0.64    1.39   0
  -5  11   4   -0.02    1.93   0
   5  11  -4    3.75    2.17   0
   5  11  -4    1.18    1.47   0
   4  11  -4   27.19    1.84   0
  -4  11   4   26.46    2.32   0
   4 -11  -4   26.46    1.81   0
   3 -11  -4    0.81    2.18   0
  -3  11   4    0.60    2.15   0
   3  11  -4    0.40    1.55   0
   2 -11  -4   -0.23    1.59   0
   2  11  -4    1.81    2.08   0
  -2  11   4    2.17    1.56   0
   1  11  -4   -0.34    1.41   0
   1 -11  -4    0.59    2.21   0
  -1  11   4    1.75    1.51   0
   0 -11  -4    6.88    2.17   0
   0  11   4    7.28    2.12   0
   0  11  -4    7.14    2.05   0
  -1  11  -4   10.17    2.04   0
   1  11   4    5.68    2.03   0
  -1 -11  -4    5.70    2.10   0
  -2  11  -4    0.49    1.38   0
   2  11   4   -0.07    1.35   0
  -2 -11  -4    1.07    2.00   0
   3  11   4    5.01    2.13   0
  -3 -11  -4    7.03    2.30   0
  -3  11  -4    6.53    2.25   0
   4  11   4    0.90    2.05   0
   4 -11   4   -1.83    2.14   0
  -4  11  -4    0.21    2.28   0
  -4 -11  -4    0.74    2.14   0
   5 -11   4    1.14    2.22   0
  -5  11  -4    2.62    2.25   0
   5  11   4    0.40    3.29   0
   6 -11   4    2.03    2.22   0
  -6  11  -4    2.97    2.31   0
   7 -11   4    2.28    2.26   0
  -7  11  -4    1.01    1.46   0
  -8  11  -4    2.34    2.36   0
   8 -11   4    3.11    2.24   0
  -9  11  -4    6.50    2.49   0
   9 -11   4    4.80    1.83   0
  10 -11   4    2.54    2.48   0
 -10  11  -4   -0.57    1.87   0
 -11  11  -4    3.47    2.55   0
  11 -11   4    3.23    2.50   0
 -12  11  -4   -0.84    2.86   0
  15  12  -4   -0.25    3.45   0
 -15  12   4   -0.42    1.91   0
  15  12  -4    0.28    3.49   0
  15 -12  -4    0.95    1.97   0
 -14  12   4   -0.18    2.59   0
  14  12  -4   -2.11    3.00   0
  14 -12  -4    0.38    1.80   0
  14  12  -4   -0.14    2.43   0
  13  12  -4    2.92    2.63   0
 -13  12   4    4.73    2.34   0
  13 -12  -4    1.31    2.35   0
  13  12  -4    1.74    1.93   0
  12  12  -4    0.60    2.34   0
  12 -12  -4    4.45    2.38   0
 -12  12   4    0.53    2.35   0
 -11  12   4    1.58    2.34   0
  11 -12  -4    0.34    1.56   0
  11  12  -4    1.84    2.38   0
  10 -12  -4   24.02    2.40   0
 -10  12   4   20.93    1.79   0
  10  12  -4   25.21    2.84   0
   9 -12  -4   14.48    2.23   0
   9  12  -4   13.68    1.73   0
  -9  12   4   13.09    2.20   0
   9  12  -4   17.04    2.39   0
   8 -12  -4   39.95    2.37   0
   8  12  -4   41.99    2.70   0
  -8  12   4   38.58    1.88   0
   8  12  -4   41.88    2.60   0
   7 -12  -4    6.74    2.10   0
   7  12  -4    6.62    2.28   0
   7  12  -4    8.41    2.29   0
  -7  12   4    6.10    1.46   0
  -6  12   4    3.42    1.40   0
   6 -12  -4    3.47    1.46   0
   6  12  -4    3.68    2.31   0
   6  12  -4    2.01    1.60   0
   5 -12  -4    9.76    1.52   0
   5  12  -4   11.05    1.61   0
  -5  12   4    9.72    2.05   0
   4 -12  -4    5.34    1.48   0
  -4  12   4    6.36    1.55   0
   4  12  -4    5.91    2.13   0
   3 -12  -4    1.26    2.20   0
   3  12  -4    0.76    2.16   0
  -3  12   4    0.53    1.45   0
   2 -12  -4    2.25    2.23   0
  -2  12   4    4.25    2.16   0
   2  12  -4    0.44    2.07   0
   1 -12  -4   18.71    2.33   0
  -1  12   4   18.27    1.78   0
   1  12  -4   21.20    2.18   0
   0 -12  -4   27.34    1.88   0
   0  12   4   25.49    2.40   0
   0  12  -4   26.47    1.71   0
  -1  12  -4    2.54    2.01   0
  -1 -12  -4    3.30    1.94   0
   1  12   4    0.48    2.01   0
   2  12   4    3.73    2.04   0
  -2 -12  -4    2.76    2.20   0
  -2  12  -4    4.26    1.42   0
   3  12   4    0.51    2.04   0
  -3  12  -4    0.85    2.08   0
  -3 -12  -4    0.86    2.12   0
   4 -12   4   50.44    2.02   0
  -4  12  -4   46.65    2.59   0
  -4 -12  -4   49.03    3.48   0
   4  12   4   46.26    3.45   0
  -5 -12  -4   11.31    3.59   0
   5 -12   4   11.09    1.72   0
  -5  12  -4    9.04    2.38   0
   5  12   4    9.22    3.51   0
   6 -12   4   16.35    2.38   0
  -6  12  -4   12.85    2.41   0
  -7  12  -4    0.63    2.41   0
   7 -12   4    2.34    2.26   0
  -8  12  -4   12.81    2.48   0
   8 -12   4    9.31    2.46   0
  -9  12  -4   -0.15    2.53   0
   9 -12   4    0.09    2.50   0
 -10  12  -4    2.71    2.59   0
  10 -12   4    1.28    2.46   0
  11 -12   4    2.71    2.72   0
 -11  12  -4   -0.21    1.83   0
 -12  12  -4    1.15    2.80   0
 -15  13   4    2.43    2.76   0
  15  13  -4    2.22    3.46   0
  15 -13  -4    1.57    2.69   0
  15  13  -4    1.81    2.79   0
  14  13  -4    5.46    2.71   0
  14  13  -4    5.41    2.77   0
 -14  13   4    5.22    2.59   0
  14 -13  -4    3.52    2.63   0
 -13  13   4    7.32    2.47   0
  13 -13  -4    5.30    1.88   0
  13  13  -4    8.52    2.58   0
  13  13  -4    6.12    2.72   0
  12  13  -4    0.40    2.42   0
  12 -13  -4    0.24    2.37   0
 -12  13   4   -1.26    2.54   0
  12  13  -4    1.80    2.37   0
  11 -13  -4    2.86    1.59   0
 -11  13   4    3.92    2.13   0
  11  13  -4    2.63    2.34   0
  11  13  -4    2.76    2.37   0
  10 -13  -4   -1.03    2.27   0
 -10  13   4    2.17    1.63   0
  10  13  -4    1.48    2.29   0
  10  13  -4    1.26    2.43   0
   9 -13  -4    5.63    2.31   0
   9  13  -4    6.45    2.38   0
   9  13  -4    4.10    2.29   0
  -9  13   4    2.78    2.20   0
   8 -13  -4    4.00    1.55   0
  -8  13   4    5.76    1.53   0
   8  13  -4    4.26    2.20   0
   8  13  -4    4.99    2.23   0
   7 -13  -4    1.52    1.50   0
  -7  13   4    0.78    1.47   0
   7  13  -4   -0.16    1.48   0
   7  13  -4    1.17    2.16   0
   6 -13  -4    1.12    1.46   0
  -6  13   4   -0.09    1.40   0
   6  13  -4    0.91    2.24   0
   6  13  -4   -0.31    2.28   0
   5 -13  -4   80.77    2.64   0
  -5  13   4   80.72    2.23   0
   5  13  -4   78.48    2.96   0
   4 -13  -4   -0.32    1.47   0
   4  13  -4    0.76    1.53   0
  -4  13   4    0.00    1.98   0
   3 -13  -4   34.83    1.96   0
  -3  13   4   37.94    2.51   0
   3  13  -4   38.10    2.47   0
   2  13  -4   42.00    1.96   0
   2 -13  -4   44.03    2.12   0
  -2  13   4   40.68    1.97   0
   1 -13  -4    1.40    1.55   0
   1  13  -4   -0.14    1.39   0
  -1  13   4    1.00    2.03   0
   0  13  -4   13.59    1.51   0
   0 -13  -4   10.53    2.25   0
   0  13   4   10.15    1.66   0
  -1  13  -4    0.85    1.96   0
   1  13   4    0.48    1.89   0
  -1 -13  -4    0.04    2.03   0
   2  13   4    1.86    2.05   0
  -2 -13  -4    2.80    2.18   0
  -2  13  -4    1.62    1.93   0
  -3 -13  -4    1.99    2.24   0
   3  13   4    0.99    2.21   0
  -3  13  -4    2.01    1.47   0
   3 -13   4    2.58    1.42   0
  -4 -13  -4    1.39    2.18   0
   4 -13   4   -0.04    2.05   0
   4  13   4    0.52    2.66   0
  -4  13  -4   -0.71    1.66   0
   5  13   4    8.14    2.87   0
   5 -13   4    6.29    1.65   0
  -5  13  -4   10.31    2.39   0
  -5 -13  -4   11.63    3.02   0
   6 -13   4    1.70    2.24   0
  -6  13  -4    0.48    1.60   0
   7 -13   4    3.20    1.70   0
  -7  13  -4    2.11    1.63   0
  -8  13  -4   17.16    2.54   0
   8 -13   4   19.25    2.48   0
  -9  13  -4    6.31    2.61   0
   9 -13   4    8.77    2.59   0
  10 -13   4    4.60    2.46   0
 -10  13  -4    1.12    2.52   0
  11 -13   4    0.03    2.60   0
 -11  13  -4    0.53    2.59   0
 -12  13  -4    2.40    2.94   0
 -15  14   4    0.20    2.82   0
  15  14  -4    1.30    3.47   0
  15 -14  -4    2.01    1.88   0
  15  14  -4   -0.22    2.84   0
  14  14  -4    2.66    2.72   0
 -14  14   4    1.68    2.67   0
  14  14  -4    1.76    2.58   0
  14 -14  -4    1.23    2.67   0
  13  14  -4    0.42    2.55   0
 -13  14   4    2.09    2.61   0
  13 -14  -4    0.52    2.46   0
  13  14  -4   -0.62    2.51   0
  12  14  -4    0.17    2.51   0
 -12  14   4    1.68    2.46   0
  12 -14  -4    2.34    1.70   0
  12  14  -4    0.60    2.50   0
 -11  14   4    5.81    2.31   0
  11  14  -4    7.08    1.83   0
  11  14  -4    6.36    2.44   0
  11 -14  -4    7.44    1.74   0
  10 -14  -4    2.45    2.19   0
 -10  14   4    2.21    1.52   0
  10  14  -4    2.81    2.42   0
  10  14  -4    2.50    2.35   0
   9 -14  -4    0.24    1.58   0
  -9  14   4   -0.16    2.11   0
   9  14  -4    1.46    2.40   0
   9  14  -4    1.17    2.30   0
   8  14  -4    4.55    2.21   0
   8 -14  -4    0.44    1.52   0
  -8  14   4    2.38    1.49   0
   8  14  -4    2.84    2.16   0
   7 -14  -4    8.42    2.15   0
  -7  14   4    5.59    1.59   0
   7  14  -4   11.54    2.19   0
   7  14  -4    7.85    2.18   0
   6 -14  -4   66.68    2.50   0
   6  14  -4   63.19    2.27   0
   6  14  -4   64.74    2.29   0
  -6  14   4   61.06    2.11   0
   5  14  -4    7.86    1.75   0
  -5  14   4   11.28    2.19   0
   5 -14  -4   13.23    2.23   0
   4 -14  -4    1.88    1.57   0
  -4  14   4    1.33    1.32   0
   4  14  -4    1.17    1.55   0
   3 -14  -4   44.93    2.69   0
   3  14  -4   43.94    2.07   0
  -3  14   4   39.23    2.49   0
   2 -14  -4    2.22    1.63   0
  -2  14   4    1.16    1.57   0
   2  14  -4    3.63    2.01   0
   1  14  -4   54.77    2.39   0
   1 -14  -4   54.37    2.24   0
  -1  14   4   50.38    2.74   0
   0  14  -4    1.47    1.31   0
   0  14   4    1.56    2.10   0
   0 -14  -4    0.45    2.18   0
   1  14   4    1.50    2.17   0
  -1 -14  -4    2.70    2.15   0
  -1  14  -4    4.42    2.08   0
  -2  14  -4    8.00    2.13   0
   2  14   4    8.20    2.29   0
  -2 -14  -4    9.09    2.29   0
  -3 -14  -4   10.13    2.29   0
  -3  14  -4    9.36    2.17   0
   3  14   4    9.27    2.32   0
   3 -14   4   12.19    1.62   0
   4  14   4   37.84    2.99   0
   4 -14   4   43.64    2.38   0
  -4  14  -4   45.13    2.03   0
  -4 -14  -4   44.59    2.93   0
   5  14   4    7.24    2.83   0
   5 -14   4    6.61    1.62   0
  -5  14  -4    7.88    2.31   0
  -5 -14  -4    7.80    2.99   0
   6 -14   4    8.42    2.38   0
  -6  14  -4    9.50    1.76   0
   6  14   4    7.68    4.76   0
   7 -14   4   12.36    1.77   0
  -7  14  -4   10.74    2.52   0
   8 -14   4    0.04    2.27   0
  -8  14  -4    0.58    1.79   0
  -9  14  -4    1.08    1.63   0
   9 -14   4    0.37    2.38   0
 -10  14  -4    0.40    2.61   0
  10 -14   4    1.96    2.61   0
  11 -14   4    2.15    2.73   0
 -11  14  -4   -0.95    2.66   0
  14  15  -4    3.40    2.81   0
 -14  15   4    5.31    2.71   0
  14 -15  -4    0.96    1.88   0
  14  15  -4    1.04    2.71   0
  13  15  -4    1.87    2.57   0
  13  15  -4    1.70    2.50   0
 -13  15   4    1.65    2.55   0
  13 -15  -4    2.52    2.49   0
 -12  15   4   -0.12    2.57   0
  12  15  -4    0.57    2.49   0
  12 -15  -4    1.69    1.80   0
  12  15  -4   -0.36    2.59   0
  11  15  -4    1.32    2.28   0
 -11  15   4   -1.32    1.65   0
  11 -15  -4    1.15    2.38   0
  11  15  -4   -0.00    2.53   0
  10 -15  -4    0.72    2.19   0
  10  15  -4    1.10    1.60   0
 -10  15   4    0.55    2.14   0
  10  15  -4    2.73    2.44   0
   9  15  -4    1.38    2.25   0
   9 -15  -4    0.37    1.39   0
  -9  15   4    0.79    1.52   0
   9  15  -4    1.28    2.33   0
   8  15  -4    5.20    1.89   0
   8 -15  -4    4.40    2.16   0
  -8  15   4    4.12    2.15   0
   8  15  -4    5.52    2.12   0
   7  15  -4    0.30    1.55   0
  -7  15   4    1.17    2.02   0
   7  15  -4    1.90    1.57   0
   7 -15  -4    1.80    1.62   0
   6 -15  -4   38.95    1.91   0
  -6  15   4   35.85    2.39   0
   6  15  -4   36.77    2.50   0
   6  15  -4   35.16    2.03   0
   5 -15  -4    6.92    1.61   0
  -5  15   4    6.19    2.10   0
   5  15  -4    8.56    1.67   0
   4 -15  -4   82.81    2.83   0
  -4  15   4   76.54    2.35   0
   4  15  -4   74.82    2.77   0
   3 -15  -4   10.90    2.25   0
   3  15  -4   10.47    1.69   0
  -3  15   4    9.43    1.61   0
   2  15  -4    9.81    1.67   0
   2 -15  -4    8.25    1.70   0
  -2  15   4   10.49    1.69   0
   1  15  -4    2.79    2.03   0
   1 -15  -4    2.90    1.60   0
  -1  15   4    4.29    2.29   0
   0 -15  -4   33.29    2.59   0
   0  15   4   33.04    2.44   0
   0  15  -4   31.20    2.34   0
  -1 -15  -4    7.73    2.31   0
   1  15   4    6.04    2.28   0
  -1  15  -4    7.53    1.59   0
  -2 -15  -4   28.74    2.72   0
   2  15   4   28.41    2.66   0
  -2  15  -4   32.29    1.77   0
   3 -15   4    5.05    1.55   0
   3  15   4    4.71    2.16   0
  -3 -15  -4    5.48    2.28   0
  -3  15  -4    4.71    1.62   0
  -4 -15  -4    1.49    2.54   0
   4 -15   4   -1.18    1.55   0
   4  15   4   -0.55    2.04   0
  -4  15  -4    0.36    1.56   0
   5  15   4    7.79    3.17   0
   5 -15   4   10.51    1.63   0
  -5  15  -4    8.60    2.36   0
  -5 -15  -4    8.92    3.08   0
   6 -15   4    1.30    2.34   0
  -6  15  -4    0.63    1.64   0
   6  15   4    1.87    3.50   0
  -7  15  -4    2.17    1.67   0
   7 -15   4    4.47    2.29   0
  -8  15  -4   13.87    2.63   0
   8 -15   4   16.42    2.51   0
  -9  15  -4    9.41    2.59   0
   9 -15   4   10.84    2.59   0
 -10  15  -4    0.76    2.02   0
  10 -15   4    5.62    2.57   0
  11 -15   4    0.45    2.69   0
 -11  15  -4    0.69    2.79   0
  14 -16  -4    2.67    2.71   0
 -14  16   4    1.38    2.02   0
  14  16  -4    0.84    2.86   0
  14  16  -4    1.32    2.73   0
  13  16  -4    0.23    2.61   0
 -13  16   4    0.69    1.88   0
  13  16  -4   -0.44    2.59   0
  13 -16  -4    2.11    1.82   0
 -12  16   4    1.91    1.89   0
  12 -16  -4    0.41    2.38   0
  12  16  -4   -0.14    2.54   0
  12  16  -4    0.47    2.58   0
 -11  16   4    2.73    2.44   0
  11 -16  -4    7.63    2.50   0
  11  16  -4    3.17    2.76   0
  11  16  -4    2.80    2.64   0
 -10  16   4    5.08    2.31   0
  10 -16  -4    5.01    2.25   0
  10  16  -4    3.78    2.51   0
  10  16  -4    4.46    2.43   0
   9  16  -4    0.58    2.33   0
   9 -16  -4    2.29    1.52   0
  -9  16   4    0.00    1.47   0
   9  16  -4    0.68    2.42   0
   8 -16  -4   13.69    2.25   0
  -8  16   4    9.17    1.62   0
   8  16  -4    9.55    2.50   0
   8  16  -4   10.81    2.42   0
   7  16  -4   29.47    2.01   0
   7 -16  -4   31.97    1.90   0
   7  16  -4   29.90    2.07   0
  -7  16   4   35.79    2.33   0
   6 -16  -4   -0.34    1.59   0
  -6  16   4    0.41    2.08   0
   6  16  -4    3.71    2.09   0
   5  16  -4    5.75    2.23   0
   5 -16  -4    6.33    2.18   0
  -5  16   4    5.36    1.66   0
   4 -16  -4   11.05    1.71   0
  -4  16   4   14.77    2.32   0
   4  16  -4   11.44    2.24   0
   3  16  -4    6.68    2.21   0
   3 -16  -4    7.08    1.60   0
  -3  16   4    3.74    2.30   0
   2 -16  -4    8.49    2.33   0
  -2  16   4    9.60    2.35   0
   2  16  -4    8.90    2.17   0
   1  16  -4    2.24    2.06   0
  -1  16   4    4.37    1.62   0
   1 -16  -4    7.05    2.23   0
   0  16   4   19.57    2.24   0
   0 -16  -4   21.73    2.26   0
   0  16  -4   15.73    1.73   0
  -1  16  -4    0.17    1.49   0
   1  16   4    1.93    2.21   0
  -1 -16  -4   -0.48    1.61   0
  -2 -16  -4   25.03    2.63   0
  -2  16  -4   19.80    2.29   0
   2  16   4   19.47    2.45   0
   3  16   4    1.77    2.18   0
  -3 -16  -4    0.10    2.38   0
  -3  16  -4    2.01    2.14   0
   3 -16   4    2.50    1.57   0
   4 -16   4    4.78    1.54   0
   4  16   4    3.98    2.29   0
  -4 -16  -4    6.11    2.83   0
  -4  16  -4    5.15    2.21   0
   5  16   4   17.21    3.26   0
   5 -16   4   21.02    1.78   0
  -5  16  -4   16.25    2.31   0
  -5 -16  -4   20.71    3.23   0
   6  16   4    1.47    3.48   0
   6 -16   4    1.63    2.29   0
  -6  16  -4    2.94    2.26   0
  -7  16  -4    6.91    1.68   0
   7 -16   4    3.15    2.45   0
   8 -16   4    4.00    2.40   0
  -8  16  -4    4.82    1.73   0
  -9  16  -4    7.16    2.66   0
   9 -16   4    3.95    1.92   0
 -10  16  -4    0.91    2.01   0
  10 -16   4   -1.30    2.67   0
  14  17  -4    0.74    2.91   0
 -14  17   4    0.81    2.88   0
  14  17  -4   -0.04    2.72   0
  13  17  -4    2.49    3.46   0
 -13  17   4    3.22    2.75   0
  13  17  -4    2.21    2.62   0
  13 -17  -4    0.31    2.72   0
 -12  17   4    2.52    2.49   0
  12  17  -4   -0.04    2.48   0
  12  17  -4    1.77    2.83   0
  12 -17  -4    1.53    2.48   0
 -11  17   4   10.03    2.47   0
  11 -17  -4   11.85    2.47   0
  11  17  -4    7.07    2.69   0
  11  17  -4   10.43    2.83   0
 -10  17   4    8.45    1.81   0
  10 -17  -4    5.34    2.40   0
  10  17  -4    7.28    2.00   0
  10  17  -4    6.63    2.04   0
   9 -17  -4    0.74    1.59   0
  -9  17   4    0.77    2.26   0
   9  17  -4    2.58    1.63   0
   9  17  -4    3.21    2.39   0
   8 -17  -4    0.09    2.18   0
  -8  17   4    1.95    2.05   0
   8  17  -4    1.26    2.37   0
   8  17  -4    1.86    2.38   0
   7 -17  -4   10.65    2.25   0
  -7  17   4    4.42    2.18   0
   7  17  -4    5.02    1.65   0
   7  17  -4    6.35    1.74   0
  -6  17   4   -0.63    2.21   0
   6  17  -4    0.84    1.55   0
   6 -17  -4    2.39    2.24   0
   5  17  -4   28.26    2.52   0
   5 -17  -4   28.24    2.56   0
  -5  17   4   30.87    2.46   0
   4  17  -4    6.52    1.76   0
   4 -17  -4    6.32    2.32   0
  -4  17   4    9.63    1.63   0
  -3  17   4   37.33    1.94   0
   3 -17  -4   46.96    2.63   0
   3  17  -4   49.68    2.58   0
   2  17  -4    0.33    2.23   0
  -2  17   4    1.23    1.49   0
   2 -17  -4    0.46    1.50   0
  -1  17   4   19.27    2.27   0
   1 -17  -4   24.88    2.27   0
   1  17  -4   18.90    2.35   0
   0  17   4    3.61    2.07   0
   0 -17  -4    1.74    1.60   0
   0  17  -4    1.54    1.53   0
   1  17   4    7.02    2.32   0
  -1  17  -4    5.58    2.32   0
  -1 -17  -4    5.97    2.39   0
  -2 -17  -4   13.11    2.58   0
   2  17   4   11.61    2.46   0
  -2  17  -4   12.11    1.61   0
  -3 -17  -4    7.31    2.30   0
   3  17   4    7.86    2.31   0
  -3  17  -4    5.74    1.62   0
   4  17   4    6.03    2.27   0
  -4  17  -4    4.23    2.19   0
  -4 -17  -4    6.51    2.34   0
   4 -17   4    5.98    2.16   0
   5 -17   4    2.48    2.22   0
   5  17   4    1.14    2.47   0
  -5  17  -4    2.15    2.30   0
  -5 -17  -4    0.81    2.34   0
   6  17   4   -0.08    2.98   0
  -6  17  -4    1.41    2.35   0
   6 -17   4   -0.36    1.72   0
  -7  17  -4    3.47    2.47   0
   7 -17   4    2.25    1.69   0
   8 -17   4    2.18    1.80   0
  -8  17  -4   -0.97    2.54   0
   9 -17   4    0.53    2.47   0
  -9  17  -4    0.69    1.84   0
  10 -17   4    0.18    2.64   0
 -10  17  -4   -0.32    2.74   0
  13  18  -4    0.53    2.81   0
  13  18  -4    1.62    2.95   0
 -13  18   4   -1.76    1.88   0
  13 -18  -4    2.43    1.86   0
  12  18  -4    0.30    2.53   0
 -12  18   4    2.42    1.84   0
  12  18  -4    1.18    2.78   0
  12 -18  -4    0.61    1.87   0
  11  18  -4    2.47    2.51   0
 -11  18   4    2.63    2.38   0
  11  18  -4    1.13    2.72   0
  11 -18  -4    2.27    1.69   0
  10  18  -4    2.90    2.50   0
 -10  18   4   -0.22    1.73   0
  10  18  -4    1.07    2.56   0
  10 -18  -4    0.03    2.33   0
   9  18  -4    2.22    1.78   0
  -9  18   4    3.12    2.29   0
   9 -18  -4    3.13    1.64   0
   9  18  -4    2.54    2.41   0
   8  18  -4    3.75    2.42   0
  -8  18   4    4.06    1.62   0
   8 -18  -4    6.02    2.30   0
   8  18  -4    3.69    1.91   0
   7  18  -4   12.50    1.87   0
   7  18  -4   12.62    1.82   0
  -7  18   4   11.25    1.67   0
   7 -18  -4    9.18    2.24   0
  -6  18   4    2.18    1.58   0
   6 -18  -4    3.10    2.19   0
   6  18  -4    1.01    1.61   0
   5  18  -4    0.25    1.63   0
  -5  18   4    1.57    2.20   0
   5 -18  -4    3.22    1.57   0
   4  18  -4    2.09    2.22   0
  -4  18   4    2.64    1.63   0
   4 -18  -4   -0.86    2.26   0
   3  18  -4    1.57    1.67   0
   3 -18  -4    4.65    1.66   0
  -3  18   4    2.51    2.29   0
  -2  18   4    3.13    2.21   0
   2 -18  -4    1.24    2.19   0
   2  18  -4    1.15    2.22   0
   1 -18  -4   14.46    2.36   0
  -1  18   4   12.99    1.76   0
   1  18  -4   11.85    2.28   0
   0  18   4    8.26    2.20   0
   0  18  -4   10.96    1.56   0
   0 -18  -4   11.89    2.37   0
  -1 -18  -4   15.02    1.77   0
   1  18   4   14.98    1.93   0
  -1  18  -4   15.35    1.76   0
  -2 -18  -4   33.83    2.70   0
   2  18   4   30.43    2.14   0
  -2  18  -4   30.98    2.41   0
   3  18   4    0.22    2.34   0
  -3  18  -4    0.75    1.54   0
  -3 -18  -4    1.81    2.30   0
   4  18   4    2.48    2.27   0
  -4  18  -4    1.77    1.59   0
   4 -18   4    3.83    2.21   0
  -4 -18  -4    1.45    2.32   0
   5 -18   4   -1.11    1.64   0
   5  18   4    0.72    2.59   0
  -5  18  -4    1.43    2.32   0
   6 -18   4    4.32    2.46   0
   6  18   4    4.01    3.06   0
  -6  18  -4    5.87    2.53   0
  -7  18  -4    0.98    2.68   0
   7 -18   4   -0.62    1.81   0
  -8  18  -4    6.97    2.63   0
   8 -18   4    5.96    2.55   0
   9 -18   4    0.49    2.54   0
  -9  18  -4   -2.54    2.44   0
  12  19  -4   -0.27    2.72   0
 -12  19   4    1.55    2.75   0
  12 -19  -4    3.67    2.67   0
  12  19  -4    0.89    2.83   0
  11  19  -4    4.10    2.73   0
 -11  19   4    3.78    1.87   0
  11  19  -4    4.71    2.81   0
  11 -19  -4    3.22    1.88   0
  10 -19  -4    1.45    1.71   0
 -10  19   4    3.68    2.52   0
  10  19  -4    4.08    2.63   0
  10  19  -4    0.98    2.74   0
   9  19  -4    0.94    1.86   0
  -9  19   4   -0.19    1.61   0
   9 -19  -4    2.24    2.37   0
   9  19  -4    0.78    2.58   0
   8  19  -4    5.49    2.41   0
  -8  19   4    5.69    1.68   0
   8 -19  -4    6.97    2.35   0
   8  19  -4    3.40    2.60   0
   7 -19  -4   -1.11    2.28   0
   7  19  -4    1.22    2.40   0
  -7  19   4    3.21    2.26   0
   7  19  -4    3.26    2.50   0
   6  19  -4   30.17    2.61   0
   6 -19  -4   34.86    2.55   0
  -6  19   4   30.48    2.00   0
   5  19  -4    1.45    2.37   0
  -5  19   4    2.85    1.70   0
   5 -19  -4    3.84    1.53   0
   4  19  -4   17.12    2.47   0
  -4  19   4   14.71    2.45   0
   4 -19  -4   16.17    1.80   0
  -3  19   4   27.95    2.59   0
   3 -19  -4   24.45    1.97   0
   3  19  -4   29.51    1.88   0
  -2  19   4   13.18    2.53   0
   2  19  -4   15.37    1.76   0
   2 -19  -4   16.52    1.90   0
  -1  19   4   27.83    2.53   0
   1 -19  -4   24.42    2.01   0
   1  19  -4   24.52    2.47   0
   0 -19  -4   -0.35    2.23   0
   0  19   4    0.55    2.26   0
   0  19  -4    0.47    2.17   0
  -1 -19  -4    0.18    2.29   0
   1  19   4    1.90    2.37   0
  -1  19  -4    0.42    2.09   0
   2  19   4    0.24    2.35   0
  -2  19  -4   -0.66    1.50   0
  -2 -19  -4    0.56    2.39   0
  -3 -19  -4    2.42    2.39   0
   3  19   4    0.95    2.28   0
  -3  19  -4    2.75    2.26   0
  -4  19  -4    0.80    1.67   0
   4  19   4    0.02    2.40   0
   4 -19   4    1.38    1.58   0
  -4 -19  -4   -0.31    2.36   0
   5  19   4    0.52    2.94   0
  -5  19  -4   -0.39    2.45   0
   5 -19   4    0.60    2.38   0
   6 -19   4    1.87    1.84   0
   6  19   4    2.24    3.17   0
  -6  19  -4    1.23    2.50   0
   7 -19   4    1.83    2.34   0
   7  19   4    0.24    4.44   0
  -7  19  -4   -2.51    1.85   0
   7  19   4    0.04    4.32   0
  -8  19  -4    1.05    1.90   0
   8 -19   4    4.66    2.53   0
   9 -19   4    0.69    1.89   0
  -9  19  -4   -0.50    1.99   0
 -12  20   4    1.79    2.82   0
  12 -20  -4    0.93    2.63   0
  12  20  -4    2.44    2.85   0
  12  20  -4    2.47    2.78   0
 -11  20   4    0.81    1.95   0
  11  20  -4    0.97    2.66   0
  11  20  -4    1.67    2.80   0
  11 -20  -4    0.28    2.65   0
  10  20  -4    5.45    2.79   0
 -10  20   4    7.90    2.48   0
  10  20  -4    4.69    2.91   0
  10 -20  -4    2.86    1.78   0
   9  20  -4    0.64    2.54   0
  -9  20   4    0.78    1.69   0
   9  20  -4   -0.54    1.80   0
   9 -20  -4    1.48    2.25   0
   8  20  -4    5.08    1.88   0
  -8  20   4    4.62    2.37   0
   8  20  -4    4.03    2.67   0
   8 -20  -4    4.57    2.42   0
   7  20  -4   10.50    2.61   0
  -7  20   4   10.50    2.41   0
   7  20  -4    7.43    1.95   0
   7 -20  -4    7.93    2.42   0
  -6  20   4    3.51    2.31   0
   6  20  -4    0.91    1.68   0
   6 -20  -4    0.66    2.31   0
  -5  20   4    5.84    1.70   0
   5 -20  -4    3.69    1.62   0
   5  20  -4    5.35    2.32   0
   4  20  -4   17.81    1.84   0
  -4  20   4   19.25    2.48   0
   4 -20  -4   21.79    1.95   0
   3 -20  -4    0.39    2.42   0
  -3  20   4    2.77    2.31   0
   3  20  -4    3.14    1.61   0
  -2  20   4    7.64    2.48   0
   2  20  -4    9.48    2.36   0
   2 -20  -4    7.82    1.78   0
   1 -20  -4   10.39    2.44   0
   1  20  -4    8.73    2.30   0
  -1  20   4    7.79    2.45   0
   0 -20  -4    1.57    1.63   0
   0  20   4    1.58    2.34   0
   0  20  -4    1.17    2.18   0
  -1 -20  -4    3.90    2.34   0
   1  20   4    5.18    2.44   0
  -1  20  -4    3.43    2.20   0
   2  20   4    2.03    2.39   0
  -2  20  -4    1.32    2.26   0
  -2 -20  -4    1.72    2.42   0
  -3  20  -4    4.07    2.31   0
  -3 -20  -4    1.44    2.50   0
   3  20   4    1.93    2.55   0
  -4  20  -4    0.46    1.70   0
   4  20   4    1.11    2.61   0
  -4 -20  -4   -0.35    2.52   0
  -5  20  -4    0.98    2.40   0
   5  20   4    1.60    2.99   0
   5 -20   4    2.01    2.36   0
  -6  20  -4    8.36    1.86   0
   6  20   4    8.13    3.42   0
   6 -20   4   10.19    2.54   0
   7  20   4   -0.72    3.85   0
   7  20   4    0.55    3.95   0
  -7  20  -4    1.68    1.88   0
   7 -20   4    0.79    1.80   0
  -8  20  -4   -0.26    2.80   0
   8 -20   4    1.44    1.90   0
 -11  21   4    2.71    2.70   0
  11 -21  -4    2.12    1.87   0
  11  21  -4    0.36    2.92   0
  11  21  -4    2.93    2.81   0
  10 -21  -4   -0.10    2.52   0
 -10  21   4   -0.78    1.83   0
  10  21  -4    0.17    3.00   0
  10  21  -4    0.39    1.89   0
  -9  21   4    0.89    1.69   0
   9  21  -4    1.31    2.88   0
   9 -21  -4    2.06    2.45   0
   9  21  -4   -1.20    2.69   0
  -8  21   4    1.79    2.33   0
   8 -21  -4    0.51    1.68   0
   8  21  -4    0.27    2.67   0
   8  21  -4    0.51    2.51   0
   7  21  -4    5.73    2.65   0
  -7  21   4    9.70    2.43   0
   7 -21  -4    6.04    2.42   0
   7  21  -4    7.96    2.54   0
  -6  21   4    0.19    1.76   0
   6 -21  -4    1.07    2.43   0
   6  21  -4   -1.68    2.56   0
   5 -21  -4    5.09    1.78   0
  -5  21   4    5.63    1.77   0
   5  21  -4    5.55    1.85   0
  -4  21   4    6.32    2.35   0
   4  21  -4    8.28    1.71   0
   4 -21  -4    9.61    1.85   0
  -3  21   4    2.79    2.28   0
   3  21  -4    2.28    2.37   0
   3 -21  -4    3.04    2.30   0
  -2  21   4    2.00    2.41   0
   2  21  -4    2.81    2.41   0
   2 -21  -4    1.40    1.70   0
   1 -21  -4    2.11    2.49   0
  -1  21   4    1.43    2.31   0
   1  21  -4    1.11    1.63   0
   0 -21  -4    1.78    1.69   0
   0  21   4    0.47    2.39   0
   0  21  -4    1.88    1.66   0
  -1  21  -4   10.66    1.83   0
   1  21   4   13.29    2.61   0
  -1 -21  -4   13.11    2.55   0
  -2  21  -4    0.66    1.62   0
   2  21   4    1.93    2.44   0
  -2 -21  -4    1.76    2.40   0
  -3  21  -4   -1.57    1.58   0
   3  21   4    0.06    2.66   0
  -3 -21  -4    1.79    2.55   0
  -4  21  -4   -0.01    2.30   0
   4  21   4    0.56    2.52   0
  -4 -21  -4    0.50    2.43   0
  -5  21  -4    1.76    2.38   0
   5  21   4    1.25    2.60   0
  -6  21  -4   -1.10    1.92   0
   6  21   4    0.14    3.33   0
   6 -21   4    2.73    1.87   0
   7  21   4    0.19    4.02   0
  -7  21  -4    0.24    2.72   0
   7 -21   4    1.28    2.66   0
  10 -22  -4    1.34    2.68   0
 -10  22   4   -0.52    1.76   0
  10  22  -4    1.60    2.93   0
  10  22  -4    2.22    2.81   0
   9 -22  -4    4.84    1.90   0
  -9  22   4    6.50    2.02   0
   9  22  -4    5.74    2.85   0
   9  22  -4    6.60    1.99   0
  -8  22   4    2.23    2.47   0
   8  22  -4    2.59    2.87   0
   8  22  -4    0.20    1.75   0
   8 -22  -4   -0.35    1.79   0
  -7  22   4    3.30    2.49   0
   7  22  -4    3.28    2.68   0
   7  22  -4    2.63    1.92   0
   7 -22  -4    0.68    1.78   0
   6 -22  -4    2.11    2.50   0
  -6  22   4    1.01    1.88   0
   6  22  -4    1.23    2.58   0
   5 -22  -4    1.00    1.70   0
  -5  22   4    1.35    1.70   0
   5  22  -4    3.14    1.81   0
  -4  22   4    2.72    2.60   0
   4  22  -4    1.40    1.76   0
   4 -22  -4    0.42    1.76   0
  -3  22   4    4.18    2.42   0
   3  22  -4    4.70    1.81   0
   3 -22  -4    4.03    2.49   0
   2 -22  -4    0.22    1.63   0
  -2  22   4    0.63    2.28   0
   2  22  -4    1.08    2.48   0
   1 -22  -4    4.77    2.55   0
  -1  22   4    1.60    1.84   0
   1  22  -4    4.40    1.76   0
   0 -22  -4    5.27    1.92   0
   0  22  -4    8.32    2.46   0
   0  22   4    5.90    2.56   0
  -1  22  -4    5.68    2.48   0
   1  22   4    2.75    2.50   0
  -1 -22  -4    1.89    2.44   0
  -2 -22  -4    2.25    2.64   0
  -2  22  -4    3.18    2.28   0
   2  22   4    2.77    2.62   0
  -3  22  -4    1.79    2.31   0
   3  22   4    2.56    2.62   0
  -3 -22  -4    1.40    2.66   0
   4  22   4    4.12    2.53   0
  -4  22  -4    6.77    2.41   0
  -4 -22  -4    4.83    2.64   0
  -5  22  -4    1.53    1.78   0
   5  22   4    0.02    2.72   0
  -6  22  -4    3.16    1.99   0
   6  22   4    2.15    3.51   0
  -7  22  -4    3.04    2.75   0
   7  22   4    1.10    3.74   0
  -9  23   4    3.23    1.89   0
   9 -23  -4    1.56    1.97   0
   9  23  -4    1.25    2.94   0
   9  23  -4    4.79    2.90   0
  -8  23   4    6.23    1.97   0
   8  23  -4    5.40    2.92   0
   8  23  -4    4.34    2.62   0
   8 -23  -4    3.43    1.90   0
  -7  23   4    1.65    1.91   0
   7  23  -4    0.55    2.08   0
   7  23  -4    2.34    2.84   0
   7 -23  -4    0.65    1.83   0
  -6  23   4    0.02    1.73   0
   6  23  -4    4.04    2.56   0
   6 -23  -4    0.07    2.52   0
  -5  23   4    0.76    2.43   0
   5  23  -4    0.09    2.56   0
   5 -23  -4   -0.23    1.86   0
   4 -23  -4    0.33    1.83   0
  -4  23   4   -0.00    1.83   0
   4  23  -4   -0.33    1.67   0
   3  23  -4    1.24    1.88   0
   3 -23  -4    3.36    2.38   0
  -3  23   4    2.59    1.70   0
   2 -23  -4    1.78    1.76   0
  -2  23   4   -0.36    1.69   0
   2  23  -4   -1.46    2.56   0
   1 -23  -4    2.93    2.54   0
   1  23  -4    0.57    2.57   0
  -1  23   4    3.55    1.79   0
   0  23  -4    8.10    1.99   0
   0  23   4    7.65    1.79   0
   0 -23  -4    7.95    1.89   0
  -1  23  -4    0.44    1.62   0
   1  23   4   -0.06    1.70   0
  -1 -23  -4   -0.04    2.51   0
  -2 -23  -4    3.26    1.86   0
  -2  23  -4    2.03    2.34   0
   2  23   4    3.28    2.62   0
  -3  23  -4   -0.50    2.43   0
   3  23   4   -0.03    2.72   0
  -3 -23  -4   -1.82    2.66   0
  -4  23  -4    2.22    2.56   0
  -4 -23  -4    0.27    2.57   0
   4  23   4    0.90    2.60   0
  -5  23  -4   -3.98    1.77   0
   5  23   4    0.10    2.78   0
  -6  23  -4    0.93    1.87   0
   6  23   4    0.70    2.86   0
   8 -24  -4    0.28    2.63   0
  -8  24   4   -1.03    1.86   0
   8  24  -4    1.29    3.00   0
   8  24  -4   -2.18    2.85   0
   7  24  -4   -0.87    2.64   0
  -7  24   4    0.34    1.98   0
   7  24  -4    1.66    1.97   0
   7 -24  -4   -0.01    2.00   0
   6 -24  -4    1.10    2.70   0
  -6  24   4    0.34    2.71   0
   6  24  -4    1.66    2.02   0
   5  24  -4   -1.01    2.66   0
   5 -24  -4    0.18    1.81   0
  -5  24   4    0.95    2.57   0
   4 -24  -4    1.80    1.79   0
  -4  24   4    1.24    2.52   0
   4  24  -4    2.23    1.91   0
   3 -24  -4    1.39    2.56   0
   3  24  -4    4.20    1.86   0
  -3  24   4    2.70    1.85   0
   2 -24  -4    2.14    1.85   0
   2  24  -4    0.77    1.89   0
  -2  24   4   -0.28    1.88   0
   1  24  -4    1.76    2.45   0
  -1  24   4    2.43    2.58   0
   1 -24  -4    0.99    2.57   0
   0 -24  -4    2.26    1.95   0
   0  24  -4    3.03    1.87   0
   0  24   4    1.12    1.84   0
  -1  24  -4    1.68    2.46   0
   1  24   4    2.04    2.79   0
  -1 -24  -4   -0.30    2.06   0
  -2  24  -4    1.36    1.91   0
  -2 -24  -4    1.75    2.65   0
   2  24   4    1.33    2.67   0
  -3  24  -4    2.42    1.89   0
   3  24   4    0.73    2.72   0
  -3 -24  -4    1.58    2.83   0
  -4  24  -4   -0.23    1.80   0
   4  24   4    1.80    2.68   0
  -4 -24  -4    0.75    1.90   0
   5  24   4   -0.56    2.74   0
  -7  25   4    1.28    2.75   0
   7  25  -4    0.86    2.69   0
   6 -25  -4    1.04    2.01   0
  -6  25   4    1.79    2.68   0
   6  25  -4    1.29    1.90   0
   5 -25  -4    0.64    1.94   0
  -5  25   4    0.86    1.90   0
   5  25  -4   -1.63    2.80   0
   4 -25  -4    1.44    1.88   0
   4  25  -4    0.20    1.99   0
  -4  25   4   -0.46    2.55   0
   3 -25  -4   -1.00    2.59   0
   3  25  -4    1.31    2.57   0
  -3  25   4    1.76    2.72   0
   2  25  -4    0.56    1.69   0
   2 -25  -4    2.45    1.97   0
  -2  25   4    3.05    2.71   0
   1  25  -4   -0.05    1.82   0
  -1  25   4    0.89    1.98   0
   1 -25  -4   -0.05    1.99   0
   0  25  -4    0.40    2.74   0
   0  25   4   -0.46    2.64   0
   0 -25  -4   -1.48    2.62   0
  -1 -25  -4    2.38    2.62   0
  -1  25  -4    2.02    1.84   0
   1  25   4    1.32    2.65   0
  -2 -25  -4   -0.74    2.83   0
  -2  25  -4    0.75    2.69   0
   2  25   4   -0.06    1.95   0
  -3 -25  -4   -0.03    3.05   0
  -3  25  -4   -0.33    1.87   0
   3  25   4    0.35    2.90   0
   4 -26  -4    0.10    2.81   0
   4  26  -4    2.63    2.00   0
  -4  26   4    1.07    1.94   0
   3  26  -4    0.30    2.76   0
   3 -26  -4    0.69    1.99   0
  -3  26   4    0.32    1.96   0
   2  26  -4    2.31    2.78   0
  -2  26   4    1.46    1.99   0
   2 -26  -4    3.04    1.94   0
   1  26  -4    1.84    2.74   0
  -1  26   4    2.38    2.77   0
   1 -26  -4   -1.05    1.89   0
   0 -26  -4   -0.29    2.93   0
   0  26  -4    4.72    2.01   0
   0  26   4    2.23    1.97   0
  -1  26  -4   -0.87    1.99   0
   1  26   4    0.26    1.97   0
 -17  -1   5    8.04    2.70   0
 -17   1   5    4.35    2.92   0
  17   1  -5    5.64    2.82   0
  17  -1  -5    5.12    2.86   0
  16  -1  -5    3.17    2.54   0
 -16  -1   5    2.31    2.77   0
 -16   1   5    2.07    2.71   0
  16   1  -5    1.85    2.59   0
 -15   1   5    2.32    2.49   0
 -15  -1   5    0.55    2.51   0
  15   1  -5    2.53    1.79   0
  15  -1  -5    1.43    1.79   0
  14   1  -5   13.66    2.39   0
  14  -1  -5   11.88    1.83   0
 -14  -1   5   11.45    1.83   0
 -14   1   5   12.17    1.83   0
  13   1  -5    3.90    2.33   0
 -13  -1   5    3.35    2.27   0
  13  -1  -5    5.28    2.30   0
 -13   1   5    3.99    2.28   0
 -12   1   5  140.96    3.23   0
  12   1  -5  130.75    3.01   0
  12  -1  -5  139.78    3.35   0
 -12  -1   5  144.20    3.03   0
  11   1  -5    1.63    2.16   0
  11  -1  -5    1.66    2.14   0
 -11  -1   5   -0.57    2.15   0
 -11   1   5   -0.62    2.23   0
  10   1  -5   60.65    2.75   0
  10  -1  -5   55.33    2.23   0
 -10  -1   5   54.85    2.25   0
 -10   1   5   57.07    2.22   0
   9   1  -5    6.93    2.11   0
   9  -1  -5    7.95    1.54   0
  -9  -1   5    8.73    2.23   0
  -9   1   5    5.91    1.53   0
   8  -1  -5   30.30    1.92   0
  -8  -1   5   31.49    1.98   0
   8   1  -5   27.99    2.43   0
  -8   1   5   31.19    2.48   0
   7   1  -5   28.83    2.47   0
   7  -1  -5   29.89    2.52   0
  -7   1   5   27.13    1.89   0
  -7  -1   5   30.50    2.45   0
   6   1  -5  113.96    2.87   0
   6  -1  -5  118.02    3.11   0
  -6  -1   5  120.20    2.91   0
  -6   1   5  123.88    3.15   0
   5  -1  -5    0.31    1.89   0
  -5  -1   5    0.84    1.96   0
  -5   1   5    1.38    1.94   0
   5   1  -5   -1.68    1.94   0
   4  -1  -5    6.71    2.02   0
  -4  -1   5    7.39    1.52   0
  -4   1   5    6.81    1.47   0
   4   1  -5    5.06    1.48   0
   3  -1  -5   35.05    2.42   0
  -3  -1   5   32.50    1.96   0
   3   1  -5   31.96    1.95   0
  -3   1   5   34.73    2.41   0
  -2   1   5   42.72    2.91   0
  -2  -1   5   42.45    2.28   0
   2   1  -5   38.63    2.70   0
   2  -1  -5   41.56    2.72   0
  -1  -1   5   26.71    2.13   0
   1  -1  -5   21.91    2.07   0
  -1   1   5   27.01    2.68   0
   1   1  -5   25.67    2.02   0
   0   1   5   -0.72    2.12   0
   0   1  -5    0.27    1.64   0
   0  -1  -5    0.96    2.07   0
  -1  -1  -5   26.76    2.53   0
  -1   1  -5   27.83    2.51   0
  -2   1  -5  128.16    3.66   0
  -2  -1  -5  123.31    3.86   0
  -3   1  -5   14.44    2.20   0
  -3   1  -5   14.94    2.24   0
  -3  -1  -5   13.61    2.27   0
  -4   1  -5   12.56    2.17   0
  -4  -1  -5   11.98    2.18   0
  -4   1  -5   11.57    2.15   0
  -4  -1  -5   11.79    2.35   0
  -5   1  -5    5.44    2.31   0
  -5   1  -5    5.68    2.15   0
  -5  -1  -5    5.10    2.67   0
  -5  -1  -5    6.19    2.27   0
  -6   1  -5    4.20    2.30   0
  -6  -1  -5    3.15    2.72   0
  -6   1  -5    2.72    2.73   0
  -6  -1  -5    4.22    2.64   0
  -7   1  -5   10.05    2.39   0
  -7  -1  -5   10.11    2.92   0
  -7  -1  -5   10.27    2.48   0
  -7   1  -5   11.35    2.44   0
  -8  -1  -5   16.76    3.13   0
  -8   1  -5   18.20    2.46   0
  -8   1  -5   15.72    2.51   0
  -8  -1  -5   16.51    3.23   0
  -9  -1  -5    0.33    3.47   0
  -9  -1  -5    0.45    3.48   0
  -9   1  -5    0.54    2.91   0
  -9   1  -5   -0.34    2.80   0
 -10  -1  -5    3.02    3.92   0
 -10   1  -5    3.12    2.95   0
 -10   1  -5    4.00    3.11   0
 -10  -1  -5    3.10    4.30   0
 -11   1  -5   10.26    3.09   0
 -11   1  -5    8.17    3.47   0
 -12   1  -5    2.15    3.80   0
 -12   1  -5    2.11    3.95   0
 -13   1  -5    0.45    5.99   0
 -13   1  -5    0.36    6.13   0
  17   2  -5    3.54    2.00   0
  17  -2  -5    1.92    2.82   0
 -17  -2   5    4.38    2.88   0
 -17   2   5    5.66    2.85   0
  16   2  -5    1.40    2.60   0
 -16  -2   5    0.87    1.96   0
 -16   2   5    0.69    2.64   0
  16  -2  -5    0.35    2.55   0
  15   2  -5    0.96    2.47   0
 -15  -2   5    0.50    2.36   0
  15  -2  -5    1.83    1.69   0
 -15   2   5    0.80    2.46   0
  14   2  -5    6.06    2.37   0
 -14  -2   5    5.33    2.47   0
  14  -2  -5    4.27    2.32   0
 -14   2   5    8.42    2.42   0
 -13  -2   5    7.71    2.54   0
  13   2  -5    8.79    2.57   0
  13  -2  -5    8.53    2.20   0
 -13   2   5    9.59    2.44   0
  12   2  -5   39.09    2.10   0
 -12  -2   5   39.70    2.12   0
  12  -2  -5   36.46    2.01   0
 -12   2   5   36.08    1.90   0
  11   2  -5   22.38    2.37   0
  11  -2  -5   27.19    2.37   0
 -11  -2   5   20.26    2.32   0
 -11   2   5   20.52    1.82   0
  10   2  -5    1.24    1.56   0
  10  -2  -5    1.06    1.58   0
 -10  -2   5    1.79    2.26   0
 -10   2   5   -0.04    2.21   0
   9   2  -5   20.41    1.81   0
   9  -2  -5   23.45    2.38   0
  -9  -2   5   21.74    1.79   0
  -9   2   5   21.43    1.75   0
   8   2  -5    1.24    2.10   0
   8  -2  -5    2.03    1.47   0
  -8  -2   5    2.64    2.17   0
  -8   2   5    0.86    2.08   0
   7   2  -5   14.60    2.24   0
   7  -2  -5   14.94    2.35   0
  -7  -2   5   11.90    1.68   0
  -7   2   5   10.28    1.81   0
   6  -2  -5    5.42    1.41   0
  -6  -2   5    4.84    1.58   0
  -6   2   5    5.04    1.37   0
   6   2  -5    6.17    2.13   0
   5  -2  -5    7.47    2.02   0
  -5   2   5    8.22    2.03   0
  -5  -2   5    8.57    2.06   0
   5   2  -5    8.26    2.01   0
  -4  -2   5    5.91    1.56   0
   4  -2  -5    5.41    1.43   0
   4   2  -5    7.21    2.08   0
  -4   2   5    5.84    1.53   0
   3  -2  -5  117.58    3.51   0
  -3  -2   5  135.65    3.38   0
   3   2  -5  125.96    2.96   0
  -3   2   5  129.81    3.52   0
  -2  -2   5   81.68    2.94   0
   2  -2  -5   71.23    2.69   0
   2   2  -5   75.06    2.46   0
  -2   2   5   75.58    3.16   0
   1  -2  -5  102.02    3.55   0
  -1   2   5  119.17    3.65   0
   1   2  -5  108.44    3.52   0
   0   2   5   60.95    2.92   0
   0   2  -5   54.87    2.94   0
   0  -2  -5   54.85    2.91   0
  -1   2  -5  179.59    3.98   0
   1   2   5  176.58    4.30   0
  -1  -2  -5  172.29    4.28   0
  -2  -2  -5    1.73    2.11   0
  -2   2  -5    1.74    2.16   0
  -3   2  -5   48.35    2.69   0
  -3   2  -5   49.48    2.71   0
  -3  -2  -5   52.28    3.30   0
  -4   2  -5    4.94    2.10   0
  -4  -2  -5    4.80    2.23   0
  -4  -2  -5    4.04    2.17   0
  -5   2  -5   15.77    2.28   0
  -5  -2  -5   15.04    2.93   0
  -5  -2  -5   13.90    2.55   0
  -6   2  -5   22.29    2.49   0
  -6  -2  -5   20.33    3.04   0
  -6  -2  -5   19.83    3.15   0
  -7  -2  -5    2.45    2.80   0
  -7   2  -5    1.22    2.12   0
  -7  -2  -5    2.51    3.17   0
  -8   2  -5   14.60    2.44   0
  -8  -2  -5   12.92    3.68   0
  -8  -2  -5   13.76    3.82   0
  -9   2  -5    0.22    2.18   0
 -10   2  -5   29.47    3.10   0
 -11   2  -5    0.44    3.02   0
 -12   2  -5    1.86    3.41   0
 -12   2  -5    1.42    3.53   0
 -13   2  -5    0.66    3.92   0
 -13   2  -5    1.46    3.55   0
  17  -3  -5    0.70    1.98   0
 -17  -3   5    0.55    1.97   0
  17   3  -5    0.39    2.71   0
 -17   3   5   -0.43    2.84   0
 -16  -3   5    1.66    1.92   0
  16   3  -5    1.90    2.68   0
 -16   3   5    2.95    2.63   0
  16  -3  -5    1.31    2.47   0
  15   3  -5    1.01    2.52   0
 -15   3   5    2.02    2.56   0
 -15  -3   5    2.39    2.36   0
  15  -3  -5    1.39    2.59   0
  14   3  -5    2.46    1.64   0
 -14  -3   5    3.33    2.47   0
  14  -3  -5    4.37    2.31   0
 -14   3   5    1.84    2.43   0
  13  -3  -5   29.43    1.95   0
  13   3  -5   29.58    2.14   0
 -13  -3   5   26.26    2.78   0
 -13   3   5   30.77    2.59   0
  12   3  -5   20.84    2.59   0
  12  -3  -5   20.50    2.44   0
 -12  -3   5   22.61    2.59   0
 -12   3   5   20.14    1.84   0
  11   3  -5   37.78    2.51   0
  11  -3  -5   35.64    2.50   0
 -11  -3   5   39.31    2.00   0
 -11   3   5   34.97    1.95   0
 -10   3   5    1.43    1.57   0
  10   3  -5    1.83    2.22   0
  10  -3  -5    2.58    1.57   0
 -10  -3   5    3.40    1.63   0
  -9   3   5   27.22    2.41   0
   9   3  -5   34.53    2.39   0
   9  -3  -5   29.75    1.93   0
  -9  -3   5   36.28    2.41   0
   8   3  -5   11.67    2.18   0
  -8   3   5    9.64    2.13   0
   8  -3  -5    9.47    2.09   0
  -8  -3   5    8.77    2.28   0
  -7   3   5   59.12    2.20   0
   7   3  -5   69.79    2.84   0
   7  -3  -5   60.10    2.70   0
  -7  -3   5   63.83    2.35   0
  -6   3   5  285.41    4.11   0
   6  -3  -5  281.59    4.10   0
  -6  -3   5  307.79    4.22   0
   6   3  -5  297.45    4.11   0
   5  -3  -5    8.82    2.00   0
  -5  -3   5    9.28    1.61   0
   5   3  -5   10.47    1.57   0
  -5   3   5   10.47    1.54   0
  -4   3   5   -0.57    1.40   0
  -4  -3   5   -2.87    1.95   0
   4  -3  -5    0.58    1.88   0
   4   3  -5    0.33    1.41   0
   3   3  -5   23.31    1.85   0
   3  -3  -5   23.98    2.57   0
  -3  -3   5   24.24    2.40   0
  -3   3   5   24.18    2.01   0
   2  -3  -5   98.62    3.36   0
  -2   3   5  107.48    3.08   0
   2   3  -5  111.70    2.79   0
   1  -3  -5   22.57    2.47   0
   1   3  -5   22.23    2.58   0
  -1   3   5   23.64    2.55   0
   0  -3  -5  383.92    5.74   0
   0   3  -5  386.28    5.32   0
   0   3   5  418.68    5.93   0
  -1  -3  -5   49.67    2.89   0
   1   3   5   47.75    2.83   0
  -1   3  -5   53.70    2.89   0
  -2   3  -5   39.16    2.63   0
  -2  -3  -5   33.33    2.72   0
  -3  -3  -5   19.91    2.80   0
  -3   3  -5   22.56    2.39   0
  -4  -3  -5    0.86    2.11   0
  -4   3  -5    1.77    1.93   0
  -4  -3  -5    0.79    2.16   0
  -5   3  -5    1.36    2.17   0
  -5  -3  -5    2.52    2.56   0
  -5  -3  -5    2.54    2.69   0
  -6  -3  -5    1.64    3.05   0
  -6  -3  -5    1.08    2.73   0
  -6   3  -5    1.51    2.25   0
  -7  -3  -5   12.17    3.83   0
  -7   3  -5   12.31    2.41   0
  -7  -3  -5   12.24    3.86   0
  -8   3  -5    0.47    2.35   0
  -9   3  -5   19.57    2.62   0
 -10   3  -5    0.69    2.38   0
 -11   3  -5   10.18    3.15   0
 -12   3  -5    6.30    3.55   0
 -13   3  -5    0.60    3.39   0
 -13   3  -5    0.64    3.59   0
  17  -4  -5   -0.25    2.67   0
 -17   4   5   -0.08    1.96   0
 -17  -4   5   -0.40    1.98   0
  17   4  -5    1.28    2.76   0
  16   4  -5    9.66    2.66   0
 -16  -4   5    8.07    2.09   0
  16  -4  -5    7.86    2.00   0
 -16   4   5    7.86    2.04   0
  15   4  -5    3.52    2.59   0
 -15   4   5    2.99    1.89   0
  15  -4  -5    3.90    2.50   0
 -15  -4   5    1.63    2.52   0
  14   4  -5   10.34    2.42   0
 -14  -4   5    9.63    1.90   0
  14  -4  -5    8.90    2.42   0
 -14   4   5    6.04    1.88   0
 -13   4   5   21.69    2.51   0
 -13  -4   5   21.86    1.91   0
  13   4  -5   21.82    2.52   0
  13  -4  -5   23.64    2.39   0
 -12   4   5   83.22    2.50   0
  12   4  -5   94.79    3.25   0
 -12  -4   5   98.82    3.23   0
  12  -4  -5   95.99    2.94   0
  11  -4  -5   30.67    2.48   0
 -11   4   5   33.33    1.87   0
  11   4  -5   37.71    2.59   0
 -11  -4   5   29.62    2.49   0
 -10   4   5    6.31    1.58   0
  10   4  -5    7.45    1.64   0
  10  -4  -5   10.23    2.19   0
 -10  -4   5    8.45    2.38   0
  -9   4   5    4.53    2.07   0
   9   4  -5    5.41    1.57   0
   9  -4  -5    7.26    2.17   0
  -9  -4   5    6.08    1.65   0
   8   4  -5  104.72    3.09   0
  -8   4   5  101.94    2.48   0
   8  -4  -5  107.81    2.95   0
  -8  -4   5  112.35    3.22   0
  -7   4   5   14.15    1.70   0
   7  -4  -5   14.30    2.26   0
  -7  -4   5   16.04    1.78   0
   7   4  -5   14.50    2.29   0
  -6   4   5   11.16    1.53   0
   6  -4  -5   11.53    1.55   0
  -6  -4   5   15.46    2.44   0
   6   4  -5   14.32    1.83   0
  -5   4   5   16.23    1.54   0
   5  -4  -5   15.10    1.55   0
  -5  -4   5   14.24    1.77   0
   5   4  -5   13.79    2.20   0
  -4   4   5   10.81    2.04   0
   4  -4  -5    9.04    2.10   0
   4   4  -5   10.62    2.10   0
  -3   4   5   16.24    2.28   0
   3  -4  -5   17.83    1.86   0
   3   4  -5   18.19    2.18   0
   2  -4  -5  117.91    3.13   0
   2   4  -5  123.82    2.99   0
  -2   4   5  115.12    3.13   0
   1  -4  -5    2.29    2.19   0
   1   4  -5    0.87    2.23   0
  -1   4   5    0.86    2.17   0
   0  -4  -5  215.60    4.17   0
   0   4   5  221.85    4.59   0
   0   4  -5  242.77    4.30   0
  -1  -4  -5   19.49    2.44   0
   1   4   5   24.07    2.55   0
  -2  -4  -5   30.57    2.61   0
  -2   4  -5   35.64    2.61   0
   2   4   5   30.49    2.69   0
  -3   4  -5    9.76    2.21   0
  -3  -4  -5    9.81    2.64   0
  -4   4  -5   42.26    2.11   0
  -4  -4  -5   39.53    3.52   0
  -5   4  -5    5.88    2.22   0
  -5  -4  -5    5.81    2.77   0
  -5  -4  -5    5.61    3.21   0
  -6  -4  -5   -0.06    3.63   0
  -6  -4  -5    0.62    3.37   0
  -6   4  -5   -0.46    2.09   0
  -7   4  -5    1.13    2.32   0
  -8   4  -5   -1.03    2.30   0
  -9   4  -5   17.21    2.46   0
 -10   4  -5    1.53    2.43   0
 -11   4  -5    8.98    3.19   0
 -12   4  -5    1.91    2.79   0
 -13   4  -5    1.89    3.52   0
  17  -5  -5   -0.50    1.98   0
  17   5  -5    1.07    2.81   0
 -17  -5   5    1.05    2.83   0
 -17   5   5    0.14    2.84   0
  16  -5  -5    2.15    2.61   0
 -16  -5   5    0.92    2.81   0
  16   5  -5    2.49    2.71   0
 -16   5   5    5.28    2.65   0
  15  -5  -5    2.79    2.55   0
  15   5  -5    5.58    2.49   0
 -15  -5   5    3.01    2.62   0
 -15   5   5    5.53    2.64   0
 -14   5   5   10.60    2.44   0
  14   5  -5   12.34    2.45   0
 -14  -5   5   12.18    2.63   0
  14  -5  -5    9.35    2.53   0
 -13   5   5   10.49    2.46   0
  13   5  -5   10.19    1.82   0
 -13  -5   5   10.01    2.54   0
  13  -5  -5   10.10    2.34   0
 -12   5   5   -1.06    2.31   0
  12   5  -5    2.11    2.28   0
 -12  -5   5    2.39    1.58   0
  12  -5  -5    1.65    2.27   0
 -11   5   5    9.52    1.70   0
  11   5  -5    8.19    2.27   0
  11  -5  -5    9.18    1.67   0
 -11  -5   5    9.88    2.30   0
 -10   5   5    4.05    1.60   0
  10   5  -5    4.12    2.23   0
 -10  -5   5    2.54    1.62   0
  10  -5  -5    2.93    1.58   0
  -9   5   5   41.63    2.51   0
   9  -5  -5   41.42    2.52   0
  -9  -5   5   44.84    2.15   0
   9   5  -5   47.06    2.70   0
   8  -5  -5    1.72    1.45   0
  -8  -5   5    0.74    1.49   0
  -8   5   5    1.12    1.44   0
   8   5  -5    2.68    1.58   0
  -7   5   5  124.68    2.62   0
   7  -5  -5  130.37    3.05   0
  -7  -5   5  136.67    3.03   0
   7   5  -5  139.31    3.38   0
  -6   5   5  141.46    2.79   0
   6  -5  -5  128.55    2.74   0
  -6  -5   5  148.37    3.49   0
   6   5  -5  147.85    3.12   0
  -5   5   5   92.71    2.54   0
   5  -5  -5   97.70    2.54   0
   5   5  -5  107.74    3.23   0
  -4   5   5   30.41    2.28   0
   4  -5  -5   31.61    2.38   0
   4   5  -5   30.53    2.31   0
  -3   5   5  113.41    2.89   0
   3  -5  -5  138.09    3.54   0
   3   5  -5  129.02    3.25   0
   2   5  -5   12.74    1.64   0
   2  -5  -5   11.13    1.76   0
  -2   5   5   11.77    1.74   0
   1   5  -5  111.14    3.21   0
   1  -5  -5  103.88    3.45   0
  -1   5   5  112.95    3.52   0
   0  -5  -5    6.07    2.22   0
   0   5   5    7.81    2.16   0
  -1   5  -5  179.50    3.74   0
  -1  -5  -5  159.80    4.25   0
   1   5   5  168.02    3.99   0
  -2   5  -5   56.03    2.84   0
  -2  -5  -5   51.51    2.99   0
   2   5   5   58.88    3.09   0
  -3  -5  -5    8.21    2.65   0
  -3   5  -5    5.96    1.62   0
  -4   5  -5    1.17    2.10   0
  -4  -5  -5    0.67    2.09   0
  -5  -5  -5    1.68    3.12   0
  -5  -5  -5    2.00    3.67   0
  -5   5  -5    2.75    2.28   0
  -6   5  -5   10.93    1.73   0
  -7   5  -5    5.59    2.32   0
  -8   5  -5   11.06    2.00   0
  -9   5  -5    0.82    2.36   0
 -10   5  -5    3.91    2.55   0
 -11   5  -5    1.60    2.49   0
 -12   5  -5   -0.14    2.69   0
 -13   5  -5    0.98    2.95   0
  17  -6  -5    9.40    2.88   0
  17   6  -5    6.80    2.85   0
 -17   6   5    8.77    2.98   0
  16  -6  -5    1.64    2.53   0
  16   6  -5   -0.66    2.56   0
 -16   6   5   -0.13    1.80   0
  15  -6  -5    1.06    2.58   0
 -15   6   5    0.38    1.87   0
  15   6  -5    1.54    2.45   0
 -15  -6   5    1.54    2.69   0
 -14   6   5    3.31    1.78   0
 -14  -6   5    4.56    2.48   0
  14   6  -5    3.80    2.41   0
  14  -6  -5    3.02    2.52   0
 -13   6   5    0.58    2.31   0
  13  -6  -5    4.23    2.27   0
 -13  -6   5    0.88    2.43   0
  13   6  -5   -0.17    2.45   0
  12   6  -5   36.26    2.86   0
 -12  -6   5   36.75    2.85   0
 -12   6   5   39.10    2.03   0
  12  -6  -5   31.44    1.96   0
 -11   6   5   28.52    2.46   0
  11   6  -5   25.42    2.46   0
  11  -6  -5   24.45    2.42   0
 -11  -6   5   29.78    2.62   0
 -10  -6   5   12.06    2.32   0
  10   6  -5   10.88    2.30   0
 -10   6   5   12.77    2.19   0
  10  -6  -5   13.38    1.68   0
  -9   6   5   17.25    2.17   0
   9  -6  -5   18.81    2.22   0
  -9  -6   5   17.28    2.44   0
   9   6  -5   14.03    1.79   0
   8  -6  -5    1.14    1.96   0
  -8   6   5    0.46    1.41   0
  -8  -6   5   -0.01    1.49   0
   8   6  -5    1.41    2.06   0
  -7   6   5    3.92    1.38   0
   7  -6  -5    3.19    1.39   0
   7   6  -5    3.54    2.15   0
   6  -6  -5    1.50    1.38   0
   6   6  -5    3.17    2.16   0
  -6   6   5    1.48    1.39   0
  -5   6   5    6.40    1.97   0
   5   6  -5    6.28    1.66   0
   5  -6  -5    6.97    1.48   0
   4   6  -5    1.10    1.43   0
   4  -6  -5    0.14    1.95   0
  -4   6   5    0.17    1.36   0
  -3   6   5  190.80    3.79   0
   3  -6  -5  181.91    3.44   0
   3   6  -5  192.27    3.42   0
  -2   6   5   44.95    2.80   0
   2   6  -5   45.21    2.48   0
   2  -6  -5   42.04    2.17   0
  -1   6   5  406.38    5.62   0
   1  -6  -5  359.61    5.00   0
   0   6  -5    3.64    1.66   0
   0  -6  -5    3.32    2.11   0
   0   6   5    2.31    2.06   0
  -1   6  -5    9.37    2.29   0
  -1  -6  -5    7.11    2.15   0
   1   6   5    8.47    2.29   0
  -2   6  -5    5.61    2.25   0
  -2  -6  -5    6.44    2.05   0
   2   6   5    5.06    2.08   0
  -3   6  -5   -0.08    2.11   0
  -3  -6  -5    0.83    2.55   0
   3   6   5    0.58    2.07   0
  -4   6  -5   28.57    2.42   0
  -4  -6  -5   26.42    3.32   0
  -5  -6  -5   17.33    4.44   0
  -5  -6  -5   17.22    4.67   0
  -5   6  -5   16.55    2.36   0
  -6   6  -5   69.14    2.83   0
  -7   6  -5   18.74    2.49   0
  -8   6  -5    3.71    2.52   0
  -9   6  -5    0.19    2.31   0
 -10   6  -5   52.09    3.01   0
 -11   6  -5    0.92    2.45   0
 -12   6  -5    3.38    2.67   0
  17  -7  -5   -0.50    2.14   0
  17   7  -5    1.56    2.79   0
 -17   7   5    3.37    2.91   0
 -16   7   5    0.10    1.78   0
  16  -7  -5    3.19    1.85   0
  16   7  -5    0.80    2.54   0
 -15   7   5   -0.30    1.84   0
  15  -7  -5    1.12    2.52   0
  15   7  -5    1.28    2.64   0
 -14   7   5   11.19    1.89   0
  14   7  -5   12.61    2.53   0
  14  -7  -5   12.33    2.53   0
 -13   7   5    1.69    1.65   0
  13   7  -5    0.21    2.45   0
  13  -7  -5    0.55    1.65   0
 -12   7   5    9.71    2.34   0
  12   7  -5    5.77    1.86   0
  12  -7  -5    7.56    2.38   0
  11   7  -5   -0.20    2.31   0
 -11   7   5    0.32    1.53   0
  11  -7  -5    0.22    1.55   0
  10   7  -5  153.74    3.42   0
 -10   7   5  142.51    2.82   0
  10  -7  -5  131.64    2.74   0
  -9   7   5    3.63    1.49   0
   9  -7  -5    6.38    2.11   0
   9   7  -5    4.98    2.23   0
   8  -7  -5   21.78    2.16   0
   8   7  -5   19.57    1.70   0
  -8   7   5   19.38    2.17   0
  -7   7   5    1.03    1.32   0
   7  -7  -5    0.90    1.94   0
   7   7  -5    1.78    2.08   0
  -6   7   5   24.47    1.66   0
   6   7  -5   27.45    1.91   0
   6  -7  -5   22.63    1.61   0
  -5   7   5    3.16    1.78   0
   5  -7  -5    1.83    2.03   0
   5   7  -5    1.74    2.09   0
  -4   7   5   22.14    2.37   0
   4   7  -5   21.67    2.42   0
   4  -7  -5   21.29    1.81   0
  -3   7   5  205.90    3.70   0
   3  -7  -5  202.50    3.62   0
   3   7  -5  230.89    3.63   0
  -2   7   5  695.51    6.66   0
   2  -7  -5  609.60    6.40   0
  -1   7   5   67.93    2.58   0
   1  -7  -5   64.14    2.46   0
   0   7   5  478.94    6.12   0
   0  -7  -5  467.17    6.09   0
   0   7  -5  545.22    5.47   0
  -1  -7  -5   27.12    2.48   0
   1   7   5   30.27    2.52   0
  -1   7  -5   31.81    2.47   0
  -2  -7  -5    0.85    2.07   0
   2   7   5   -0.51    1.84   0
  -2   7  -5    0.94    2.18   0
  -3  -7  -5    0.82    2.18   0
  -3   7  -5    1.32    2.14   0
   3   7   5    0.68    2.11   0
  -4   7  -5    1.17    1.53   0
  -4  -7  -5    0.73    2.71   0
  -5   7  -5    7.44    2.33   0
  -6   7  -5   40.36    2.12   0
  -7   7  -5    0.55    2.22   0
  -8   7  -5   12.27    2.64   0
  -9   7  -5    5.89    1.72   0
 -10   7  -5   -1.00    2.57   0
 -11   7  -5    4.98    2.64   0
 -12   7  -5    1.18    2.76   0
 -17   8   5    2.83    3.08   0
  17   8  -5    0.85    2.78   0
 -16   8   5    3.16    1.80   0
  16  -8  -5    3.94    2.76   0
  16   8  -5    3.02    2.60   0
 -15   8   5    2.54    1.71   0
  15  -8  -5    0.42    1.83   0
  15   8  -5    1.00    2.57   0
  14  -8  -5    6.38    2.43   0
  14   8  -5    8.00    2.67   0
 -14   8   5    6.82    1.82   0
 -13   8   5    2.35    1.62   0
  13   8  -5    0.37    2.37   0
  13  -8  -5    0.24    1.67   0
  12   8  -5   10.10    2.62   0
 -12   8   5    8.99    2.41   0
  12  -8  -5   10.94    2.36   0
  11   8  -5   -1.01    2.28   0
 -11   8   5    1.48    1.61   0
  11  -8  -5    3.71    2.16   0
 -10   8   5    6.87    1.62   0
  10   8  -5    5.43    2.26   0
  10  -8  -5   12.45    2.21   0
  -9   8   5   -0.03    1.33   0
   9  -8  -5    0.51    2.03   0
   9   8  -5    0.02    2.19   0
   8  -8  -5    6.52    2.03   0
  -8   8   5    6.16    1.41   0
   8   8  -5    6.51    1.68   0
  -7   8   5    3.44    1.93   0
   7  -8  -5    4.55    1.43   0
   7   8  -5    3.71    2.16   0
   6  -8  -5    1.56    1.87   0
  -6   8   5    2.85    1.87   0
   6   8  -5    1.00    1.47   0
  -5   8   5    3.55    1.40   0
   5  -8  -5    2.06    2.17   0
   5   8  -5    3.39    2.10   0
  -4   8   5  103.68    3.09   0
   4  -8  -5   94.06    3.06   0
   4   8  -5  107.75    3.15   0
   3  -8  -5    0.47    2.12   0
  -3   8   5    0.60    1.59   0
   3   8  -5    0.18    1.44   0
  -2   8   5  393.60    4.92   0
   2  -8  -5  393.51    5.22   0
  -1   8   5  116.89    3.13   0
   1  -8  -5  124.59    3.53   0
   1   8  -5  138.77    2.83   0
   0   8   5   10.66    1.64   0
   0  -8  -5    9.80    2.17   0
   0   8  -5   13.17    2.18   0
  -1   8  -5    6.02    1.60   0
  -1  -8  -5    7.15    2.03   0
   1   8   5    7.18    2.07   0
  -2  -8  -5   54.52    3.29   0
  -2   8  -5   60.36    2.25   0
   2   8   5   55.30    3.05   0
   3   8   5    2.03    2.68   0
  -3   8  -5   -0.25    1.56   0
  -3  -8  -5    0.62    2.13   0
  -4   8  -5    3.28    2.26   0
  -4  -8  -5    1.80    3.08   0
   4   8   5    2.91    3.14   0
  -5   8  -5    5.09    2.19   0
  -6   8  -5  182.57    3.63   0
  -7   8  -5    4.22    1.51   0
  -8   8  -5   14.14    2.59   0
  -9   8  -5    1.16    2.37   0
 -10   8  -5    0.92    1.88   0
 -11   8  -5    7.03    2.87   0
 -12   8  -5    0.03    2.81   0
 -16   9   5    1.56    1.89   0
  16  -9  -5   -0.42    2.69   0
  16   9  -5    1.81    2.70   0
 -15   9   5   -0.38    1.85   0
  15  -9  -5    0.76    2.59   0
  15   9  -5   -0.18    2.55   0
  14  -9  -5    2.04    2.48   0
 -14   9   5    2.09    1.73   0
  14   9  -5    1.90    2.61   0
  13  -9  -5    8.76    1.72   0
 -13   9   5    7.84    2.32   0
  13   9  -5    8.85    2.50   0
  12   9  -5    2.18    2.44   0
 -12   9   5    1.39    2.38   0
  12  -9  -5   -0.41    1.63   0
  11   9  -5    8.64    2.49   0
 -11   9   5    6.05    2.25   0
  11  -9  -5    5.97    1.60   0
 -10   9   5   -0.43    1.55   0
  10  -9  -5    2.04    1.54   0
  10   9  -5    0.70    2.14   0
  -9   9   5    2.33    1.40   0
   9  -9  -5    0.69    2.08   0
   9   9  -5    1.59    2.12   0
   8  -9  -5    4.24    2.04   0
  -8   9   5    1.11    1.42   0
   8   9  -5    2.00    1.59   0
  -7   9   5    4.21    2.01   0
   7  -9  -5    3.29    2.06   0
   7   9  -5    5.62    2.17   0
  -6   9   5   11.46    2.00   0
   6   9  -5   10.92    1.64   0
   6  -9  -5   10.20    1.53   0
  -5   9   5    1.39    2.01   0
   5   9  -5    1.51    1.61   0
   5  -9  -5    1.81    1.48   0
  -4   9   5    9.17    1.60   0
   4  -9  -5    8.97    2.23   0
   4   9  -5   14.01    2.23   0
  -3   9   5   97.02    2.65   0
   3  -9  -5   94.56    2.61   0
  -2   9   5   56.45    2.31   0
   2   9  -5   76.95    2.31   0
   2  -9  -5   76.67    3.04   0
   1   9  -5   55.12    2.10   0
  -1   9   5   51.08    2.79   0
   1  -9  -5   52.34    2.31   0
   0  -9  -5    9.48    2.19   0
   0   9   5   11.74    1.71   0
   0   9  -5   11.05    2.30   0
   1   9   5    1.51    1.89   0
  -1  -9  -5    2.21    1.94   0
  -1   9  -5    2.55    1.99   0
  -2   9  -5   -1.73    2.14   0
  -2  -9  -5    0.53    2.10   0
   2   9   5    0.42    2.08   0
  -3   9  -5   15.99    1.79   0
   3   9   5   16.61    2.44   0
  -3  -9  -5   16.80    2.89   0
  -4   9  -5   15.05    2.41   0
  -4  -9  -5   15.13    3.02   0
   4   9   5   15.60    3.03   0
  -5   9  -5   22.32    2.48   0
  -6   9  -5   30.45    2.40   0
  -7   9  -5    9.73    2.45   0
  -8   9  -5    3.20    2.50   0
  -9   9  -5    1.52    2.50   0
 -10   9  -5    3.72    2.59   0
 -11   9  -5    2.61    2.78   0
 -12   9  -5    2.34    2.76   0
 -16  10   5    1.95    2.70   0
  16 -10  -5    1.71    2.74   0
  16  10  -5    1.28    2.85   0
 -15  10   5    8.24    2.69   0
  15 -10  -5    7.18    2.67   0
  15  10  -5    7.04    2.79   0
  14 -10  -5    0.91    1.64   0
 -14  10   5    1.30    2.39   0
  14  10  -5    1.32    2.59   0
  13  10  -5    5.64    2.56   0
 -13  10   5    6.05    2.35   0
  13 -10  -5    8.04    1.78   0
  12 -10  -5    0.47    1.60   0
  12  10  -5    0.62    1.60   0
 -12  10   5    0.38    1.65   0
 -11  10   5    6.95    2.28   0
  11 -10  -5    4.47    1.63   0
  11  10  -5    6.65    1.80   0
 -10  10   5    3.33    2.18   0
  10  10  -5    2.61    1.63   0
  10 -10  -5    4.93    2.22   0
   9  10  -5   26.90    1.88   0
  -9  10   5   26.90    1.74   0
   9 -10  -5   25.16    1.75   0
  -8  10   5    3.67    2.01   0
   8  10  -5    2.06    2.27   0
   8 -10  -5    0.70    2.06   0
  -7  10   5   35.45    2.23   0
   7  10  -5   33.73    1.96   0
   7 -10  -5   29.96    2.25   0
   6 -10  -5    8.43    2.09   0
  -6  10   5   10.14    2.01   0
   6  10  -5    8.95    2.22   0
  -5  10   5    3.48    2.01   0
   5  10  -5    6.30    2.15   0
   5 -10  -5    5.93    2.12   0
  -4  10   5    0.70    2.15   0
   4  10  -5    0.96    1.42   0
   4 -10  -5   -0.07    2.16   0
  -3  10   5  170.66    3.54   0
   3  10  -5  171.00    3.10   0
   3 -10  -5  166.85    3.53   0
   2 -10  -5    1.24    2.22   0
   2  10  -5    2.57    1.90   0
  -2  10   5    0.16    1.50   0
  -1  10   5  481.44    5.71   0
   1  10  -5  500.88    4.69   0
   1 -10  -5  476.83    5.66   0
   0  10  -5    9.53    1.56   0
   0  10   5    7.40    2.05   0
   0 -10  -5    6.13    2.14   0
   1  10   5   32.14    1.99   0
  -1 -10  -5   31.36    2.43   0
  -1  10  -5   33.57    1.89   0
   2  10   5    8.39    2.19   0
  -2 -10  -5    8.42    2.25   0
  -2  10  -5    9.43    2.29   0
  -3  10  -5    2.35    2.24   0
  -3 -10  -5    2.50    2.15   0
   3  10   5    1.29    2.06   0
  -4 -10  -5    0.28    3.03   0
  -4  10  -5    1.50    1.49   0
   4  10   5    1.33    2.74   0
  -5  10  -5  218.67    3.71   0
  -6  10  -5   18.27    2.34   0
  -7  10  -5   40.97    2.06   0
  -8  10  -5    1.80    2.37   0
  -9  10  -5    3.47    2.37   0
 -10  10  -5    2.48    1.78   0
 -11  10  -5    2.41    1.99   0
 -12  10  -5    0.84    2.90   0
 -16  11   5    0.52    1.91   0
  16 -11  -5   -0.34    2.65   0
  16  11  -5    1.00    2.85   0
  15 -11  -5    2.96    1.84   0
 -15  11   5    2.11    1.80   0
  15  11  -5   -0.18    2.50   0
 -14  11   5   -0.10    1.79   0
  14 -11  -5    0.92    1.65   0
  14  11  -5    1.99    2.62   0
  13  11  -5    2.55    1.72   0
  13 -11  -5    3.06    1.70   0
 -13  11   5    5.76    2.37   0
  12  11  -5    0.94    2.38   0
  12 -11  -5    1.86    1.68   0
 -12  11   5    0.52    2.21   0
  11 -11  -5    2.22    2.28   0
 -11  11   5    4.23    1.59   0
  11  11  -5    5.01    2.42   0
 -10  11   5    3.15    1.51   0
  10  11  -5    3.27    2.36   0
  10 -11  -5    4.08    1.51   0
  -9  11   5    0.57    2.03   0
   9  11  -5    0.31    2.22   0
   9 -11  -5   -1.84    2.14   0
  -8  11   5    0.71    2.00   0
   8  11  -5    0.24    1.55   0
   8 -11  -5    1.32    1.98   0
  -7  11   5   12.20    1.52   0
   7  11  -5   11.92    2.36   0
   7 -11  -5   11.80    2.09   0
  -6  11   5   13.38    2.06   0
   6  11  -5   14.43    2.32   0
   6 -11  -5   13.43    2.05   0
   5  11  -5   10.85    2.20   0
  -5  11   5   10.82    2.07   0
   5 -11  -5   11.47    1.55   0
  -4  11   5    6.90    1.53   0
   4  11  -5   10.49    2.13   0
   4 -11  -5    9.00    1.58   0
  -3  11   5   14.38    2.21   0
   3  11  -5   16.65    2.16   0
   3 -11  -5   13.37    1.73   0
  -2  11   5    6.88    1.56   0
   2  11  -5    8.08    2.10   0
   2 -11  -5    7.99    1.58   0
   1  11  -5   26.51    1.74   0
  -1  11   5   29.43    2.39   0
   1 -11  -5   30.46    1.91   0
   0  11   5    1.07    2.08   0
   0 -11  -5    3.29    2.21   0
   0  11  -5    2.39    2.03   0
  -1 -11  -5    1.09    2.13   0
   1  11   5    1.27    1.99   0
  -1  11  -5    2.43    2.00   0
   2  11   5   13.31    2.32   0
  -2 -11  -5   12.61    2.44   0
  -2  11  -5   14.20    2.20   0
  -3  11  -5    4.18    2.13   0
  -3 -11  -5    5.12    2.35   0
   3  11   5    6.12    2.75   0
  -4  11  -5    7.56    2.33   0
   4  11   5    5.38    2.75   0
  -4 -11  -5    5.27    2.81   0
  -5  11  -5   35.15    2.65   0
  -5 -11  -5   37.40    5.09   0
  -6  11  -5    1.84    1.45   0
  -7  11  -5   26.40    2.52   0
  -8  11  -5    0.24    1.71   0
  -9  11  -5    0.40    2.55   0
 -10  11  -5    2.62    2.59   0
 -11  11  -5    8.12    2.96   0
 -16  12   5    3.87    1.99   0
  16 -12  -5    1.55    2.02   0
  16  12  -5    1.05    2.97   0
 -15  12   5    4.03    2.57   0
  15  12  -5    2.64    2.72   0
  15 -12  -5    2.21    2.60   0
 -14  12   5    2.99    1.88   0
  14  12  -5    4.40    2.62   0
  14 -12  -5    3.70    1.84   0
  13  12  -5    2.32    2.53   0
  13 -12  -5    2.80    1.80   0
 -13  12   5    1.63    1.80   0
  12  12  -5    3.66    2.39   0
  12 -12  -5    4.74    1.64   0
 -12  12   5    5.98    2.40   0
  11 -12  -5    3.21    2.25   0
 -11  12   5    2.11    1.50   0
  11  12  -5    2.36    2.42   0
  10 -12  -5   18.50    1.74   0
 -10  12   5   20.71    2.33   0
  10  12  -5   22.02    2.85   0
   9 -12  -5    3.54    1.65   0
  -9  12   5    3.56    2.07   0
   9  12  -5    1.96    2.17   0
  -8  12   5   18.93    2.24   0
   8  12  -5   22.04    1.83   0
   8 -12  -5   22.05    1.76   0
  -7  12   5   11.23    2.19   0
   7  12  -5   13.34    2.38   0
   7 -12  -5   13.46    1.65   0
  -6  12   5    2.90    1.41   0
   6  12  -5    7.04    2.33   0
   6 -12  -5    4.33    2.10   0
   6  12  -5    1.50    1.60   0
   5  12  -5    2.96    1.51   0
  -5  12   5    2.01    1.55   0
   5  12  -5    3.23    1.54   0
   5 -12  -5    2.37    1.56   0
   4  12  -5   44.77    2.54   0
  -4  12   5   42.12    2.02   0
   4 -12  -5   44.76    2.58   0
  -3  12   5   20.47    2.38   0
   3  12  -5   24.29    2.32   0
   3 -12  -5   24.15    2.43   0
   2  12  -5   75.98    2.61   0
  -2  12   5   49.44    2.16   0
   2 -12  -5   67.33    2.85   0
   1 -12  -5    1.22    1.57   0
  -1  12   5    0.82    2.14   0
   1  12  -5    2.46    1.99   0
   0 -12  -5   24.66    2.51   0
   0  12   5   21.49    1.84   0
   0  12  -5   24.51    1.65   0
  -1 -12  -5    5.24    2.14   0
   1  12   5    6.15    2.09   0
  -1  12  -5    4.23    1.94   0
  -2  12  -5    1.52    1.54   0
  -2 -12  -5    0.10    2.14   0
   2  12   5   -0.15    2.16   0
   3  12   5    8.66    2.21   0
  -3 -12  -5    6.97    2.37   0
  -3  12  -5    9.52    1.68   0
  -4 -12  -5   36.38    3.33   0
  -4  12  -5   30.36    1.98   0
   4  12   5   33.57    3.35   0
  -5  12  -5    3.18    1.59   0
  -5 -12  -5    5.00    3.80   0
   5  12   5    4.00    3.42   0
  -6  12  -5    5.76    1.77   0
  -7  12  -5    0.99    1.68   0
  -8  12  -5   -0.64    2.57   0
  -9  12  -5    6.33    2.58   0
 -10  12  -5   -0.73    2.62   0
 -11  12  -5    3.93    2.79   0
  15  13  -5    3.28    2.93   0
 -15  13   5    3.31    2.66   0
  15  13  -5    5.16    2.93   0
  15 -13  -5    2.94    2.68   0
 -14  13   5   -0.15    2.71   0
  14 -13  -5    0.41    2.65   0
  14  13  -5    1.27    2.55   0
  14  13  -5    0.32    2.64   0
  13  13  -5    0.49    2.65   0
 -13  13   5    4.04    1.82   0
  13 -13  -5    5.14    1.82   0
  13  13  -5    1.86    1.80   0
  12 -13  -5    7.24    1.72   0
 -12  13   5    5.87    1.76   0
  12  13  -5    6.18    2.56   0
  11 -13  -5    0.34    2.21   0
 -11  13   5    3.12    2.26   0
  11  13  -5    1.49    1.68   0
 -10  13   5    8.15    2.23   0
  10  13  -5    6.78    1.89   0
  10 -13  -5    8.32    2.24   0
   9 -13  -5    0.84    2.17   0
   9  13  -5    3.69    2.21   0
  -9  13   5    2.47    1.59   0
   9  13  -5    2.14    2.35   0
   8 -13  -5    7.31    2.14   0
  -8  13   5    4.47    1.50   0
   8  13  -5    6.14    2.17   0
   8  13  -5    4.24    1.62   0
   7 -13  -5   16.21    1.72   0
   7  13  -5   16.29    2.30   0
  -7  13   5   18.77    2.24   0
   7  13  -5   17.54    2.33   0
   6 -13  -5   16.36    2.21   0
  -6  13   5   17.28    1.66   0
   6  13  -5   19.87    2.28   0
   6  13  -5   21.82    1.86   0
   5 -13  -5    4.04    1.60   0
   5  13  -5    2.02    2.29   0
   5  13  -5    4.59    2.31   0
  -5  13   5    5.50    2.16   0
   4 -13  -5    6.81    2.19   0
  -4  13   5    7.52    2.16   0
   4  13  -5    8.47    2.12   0
   3 -13  -5  109.88    2.73   0
   3  13  -5  117.82    2.97   0
  -3  13   5  108.00    2.74   0
   2 -13  -5   39.57    2.06   0
  -2  13   5   33.34    2.02   0
   2  13  -5   34.21    1.78   0
   1 -13  -5   16.88    1.86   0
  -1  13   5   18.48    2.42   0
   1  13  -5   16.30    1.56   0
   0 -13  -5    8.34    2.28   0
   0  13  -5    7.52    1.51   0
   0  13   5    6.97    1.58   0
   1  13   5   25.22    1.90   0
  -1  13  -5   33.47    2.28   0
  -1 -13  -5   31.93    2.65   0
  -2  13  -5    8.80    1.52   0
   2  13   5    9.64    2.36   0
  -2 -13  -5    8.82    2.38   0
   3  13   5   27.48    2.59   0
  -3 -13  -5   30.35    2.77   0
  -3  13  -5   28.89    2.50   0
  -4 -13  -5    0.65    2.62   0
   4  13   5   -0.15    2.60   0
  -4  13  -5    0.38    1.54   0
  -5 -13  -5    1.01    3.37   0
  -5  13  -5   -0.65    1.63   0
   5  13   5    1.19    3.37   0
  -6  13  -5    3.88    2.35   0
  -7  13  -5   14.55    2.52   0
  -8  13  -5    0.71    2.53   0
  -9  13  -5    0.33    2.56   0
 -10  13  -5    5.66    2.85   0
 -11  13  -5    1.49    2.12   0
  15  14  -5    0.62    2.77   0
 -15  14   5    0.31    2.78   0
  15  14  -5    1.48    2.82   0
  15 -14  -5    0.43    1.94   0
  14  14  -5    3.34    2.75   0
 -14  14   5    4.82    2.52   0
  14 -14  -5    4.08    2.56   0
  14  14  -5    3.31    2.59   0
  13  14  -5    0.25    2.67   0
 -13  14   5    0.25    1.74   0
  13 -14  -5    0.39    2.44   0
  13  14  -5    1.48    2.52   0
  12 -14  -5    1.70    1.68   0
 -12  14   5    1.03    1.79   0
  12  14  -5    0.71    2.45   0
  12  14  -5    0.41    2.58   0
  11 -14  -5    6.52    1.69   0
 -11  14   5    5.56    2.34   0
  11  14  -5    4.10    1.75   0
  11  14  -5    6.31    2.57   0
  10 -14  -5    7.53    2.16   0
 -10  14   5    3.96    2.24   0
  10  14  -5    6.61    2.50   0
  10  14  -5    8.13    2.43   0
   9 -14  -5    3.15    2.16   0
  -9  14   5    3.88    1.61   0
   9  14  -5    3.52    1.73   0
   9  14  -5    2.66    2.36   0
   8 -14  -5    3.24    1.49   0
   8  14  -5    3.03    1.65   0
  -8  14   5    1.49    1.42   0
   8  14  -5    2.55    2.15   0
   7  14  -5    4.78    1.66   0
   7 -14  -5    3.19    2.13   0
  -7  14   5    3.52    2.18   0
   7  14  -5    2.49    2.21   0
   6 -14  -5   -0.65    1.51   0
   6  14  -5    1.98    2.22   0
  -6  14   5   -0.15    1.43   0
   6  14  -5    0.44    2.25   0
   5 -14  -5   10.39    1.65   0
  -5  14   5   11.37    2.18   0
   5  14  -5   10.43    2.32   0
   4 -14  -5    6.81    2.32   0
   4  14  -5    6.73    2.16   0
  -4  14   5    8.06    2.14   0
   3 -14  -5    7.49    2.23   0
  -3  14   5    3.58    1.63   0
   3  14  -5    6.21    1.56   0
   2 -14  -5    7.88    2.32   0
  -2  14   5    8.06    2.36   0
   2  14  -5   10.80    2.15   0
   1 -14  -5    6.72    2.18   0
  -1  14   5    4.27    1.61   0
   1  14  -5    6.82    2.18   0
   0  14   5    2.66    1.49   0
   0 -14  -5    1.53    1.60   0
   0  14  -5    1.82    2.14   0
  -1  14  -5    0.70    2.10   0
   1  14   5    0.41    1.51   0
  -1 -14  -5    1.13    2.27   0
  -2 -14  -5    1.17    2.25   0
   2  14   5    2.49    2.19   0
  -2  14  -5    3.38    2.10   0
   3  14   5   15.02    2.34   0
  -3  14  -5   14.38    1.78   0
  -3 -14  -5   15.38    2.49   0
   4  14   5    2.33    2.10   0
  -4 -14  -5    2.63    2.69   0
  -4  14  -5    4.79    2.29   0
  -5  14  -5    6.68    1.75   0
  -5 -14  -5    7.26    3.56   0
   5  14   5    7.98    3.11   0
  -6  14  -5    0.56    2.33   0
  -7  14  -5    0.48    2.43   0
  -8  14  -5    0.55    1.80   0
  -9  14  -5    2.98    1.86   0
 -10  14  -5   -0.48    1.98   0
  14  15  -5    1.75    2.78   0
 -14  15   5    0.62    2.67   0
  14 -15  -5    1.38    1.86   0
  14  15  -5    2.11    2.67   0
  13  15  -5    1.45    1.96   0
 -13  15   5    0.84    1.77   0
  13 -15  -5    2.90    2.59   0
  13  15  -5    0.93    2.65   0
 -12  15   5    0.89    2.57   0
  12 -15  -5   -0.32    1.73   0
  12  15  -5   -1.12    1.70   0
  12  15  -5    0.76    2.61   0
  11  15  -5    0.64    2.36   0
  11 -15  -5    2.70    1.69   0
 -11  15   5    1.34    1.60   0
  11  15  -5    1.69    2.41   0
  10 -15  -5    2.28    1.60   0
 -10  15   5    1.33    2.10   0
  10  15  -5    2.41    2.46   0
  10  15  -5    0.78    1.61   0
   9 -15  -5   -0.20    1.45   0
  -9  15   5    3.26    2.09   0
   9  15  -5   -0.89    1.64   0
   9  15  -5    0.98    2.18   0
   8 -15  -5    5.71    2.29   0
  -8  15   5    5.03    2.29   0
   8  15  -5    6.11    2.28   0
   8  15  -5    4.76    2.32   0
   7 -15  -5    2.10    1.61   0
  -7  15   5    0.76    2.17   0
   7  15  -5    2.30    2.30   0
   7  15  -5    2.63    1.50   0
   6 -15  -5   20.93    2.37   0
   6  15  -5   20.51    1.83   0
  -6  15   5   17.91    1.72   0
   6  15  -5   20.74    2.51   0
   5  15  -5   10.85    2.22   0
   5 -15  -5    5.29    1.69   0
  -5  15   5    6.76    2.33   0
   4 -15  -5    1.95    2.20   0
  -4  15   5   -1.21    2.16   0
   4  15  -5    3.08    2.18   0
   3 -15  -5   19.87    2.38   0
  -3  15   5   14.17    1.73   0
   3  15  -5   18.09    2.32   0
   2 -15  -5  116.86    3.32   0
  -2  15   5  119.87    3.23   0
   2  15  -5  125.56    2.68   0
   1 -15  -5   35.78    2.49   0
  -1  15   5   27.58    1.84   0
   1  15  -5   34.29    2.33   0
   0  15  -5   18.87    2.31   0
   0  15   5   20.28    2.50   0
   0 -15  -5   18.64    2.51   0
  -1  15  -5    1.09    2.11   0
   1  15   5    1.12    2.27   0
  -1 -15  -5    0.45    2.26   0
  -2 -15  -5    4.19    2.23   0
   2  15   5    3.31    2.25   0
  -2  15  -5    3.53    2.11   0
  -3 -15  -5    2.40    2.34   0
   3  15   5    2.69    2.11   0
  -3  15  -5    6.48    2.24   0
   4  15   5    2.01    2.68   0
  -4  15  -5    0.52    2.22   0
  -4 -15  -5    1.84    2.56   0
  -5 -15  -5    0.56    3.03   0
  -5  15  -5    1.52    1.59   0
   5  15   5    0.12    2.95   0
  -6  15  -5    2.14    2.35   0
  -7  15  -5    5.03    1.73   0
  -8  15  -5    3.92    2.52   0
  -9  15  -5    2.27    2.70   0
 -10  15  -5    1.29    2.00   0
  14  16  -5    1.62    2.63   0
 -14  16   5    2.01    1.93   0
  14  16  -5    0.41    2.73   0
  14 -16  -5    0.21    2.73   0
  13  16  -5    0.95    2.63   0
  13  16  -5   -0.36    2.68   0
 -13  16   5   -0.95    1.76   0
  13 -16  -5    1.85    1.82   0
  12  16  -5    0.62    2.54   0
  12 -16  -5   -0.25    1.77   0
 -12  16   5   -0.79    2.41   0
  12  16  -5    2.03    2.76   0
 -11  16   5    1.55    1.71   0
  11 -16  -5    3.50    1.77   0
  11  16  -5    1.80    2.50   0
  11  16  -5    0.74    2.57   0
  10 -16  -5    3.23    1.65   0
 -10  16   5    7.11    2.33   0
  10  16  -5    5.78    2.49   0
  10  16  -5    4.92    1.84   0
   9 -16  -5    1.30    1.47   0
  -9  16   5   -0.45    2.06   0
   9  16  -5    1.58    2.36   0
   9  16  -5    0.22    2.40   0
   8  16  -5    6.51    2.26   0
   8 -16  -5    3.42    2.19   0
  -8  16   5    3.84    2.20   0
   8  16  -5    4.02    2.35   0
   7  16  -5   44.64    2.51   0
   7 -16  -5   44.95    2.60   0
  -7  16   5   41.60    2.01   0
   7  16  -5   52.54    2.72   0
   6  16  -5    2.58    2.27   0
   6 -16  -5    1.76    1.54   0
  -6  16   5    1.93    1.69   0
   6  16  -5    0.62    2.36   0
  -5  16   5    1.72    1.65   0
   5 -16  -5    2.42    2.26   0
   5  16  -5    2.50    2.34   0
   4 -16  -5   37.28    2.05   0
  -4  16   5   32.90    1.94   0
   4  16  -5   39.63    2.01   0
   3 -16  -5    0.57    1.62   0
  -3  16   5   -0.25    1.63   0
   3  16  -5    0.90    1.63   0
   2 -16  -5   -0.06    2.20   0
   2  16  -5    1.97    2.24   0
  -2  16   5    0.92    2.23   0
   1  16  -5   35.35    1.93   0
  -1  16   5   39.49    2.64   0
   1 -16  -5   39.28    2.56   0
   0  16  -5   79.32    2.72   0
   0  16   5   77.78    3.06   0
   0 -16  -5   80.36    3.18   0
  -1 -16  -5    0.95    2.31   0
   1  16   5    0.85    2.34   0
  -1  16  -5    0.88    1.66   0
   2  16   5    8.54    2.47   0
  -2  16  -5    6.55    1.65   0
  -2 -16  -5    9.57    2.58   0
  -3  16  -5    1.60    1.50   0
   3  16   5    0.11    2.21   0
  -3 -16  -5    1.17    2.28   0
   4  16   5    0.04    2.78   0
  -4  16  -5    1.58    1.54   0
  -4 -16  -5    1.63    2.79   0
  -5  16  -5   -0.43    1.66   0
   5  16   5    1.06    3.15   0
  -5 -16  -5    0.92    3.15   0
  -6  16  -5    2.58    2.40   0
   6  16   5    0.68    4.58   0
  -7  16  -5    6.13    1.72   0
  -8  16  -5    1.87    2.55   0
  -9  16  -5    0.33    2.83   0
 -10  16  -5    1.23    2.78   0
 -13  17   5    1.48    2.68   0
  13 -17  -5    1.53    1.89   0
  13  17  -5    1.34    2.74   0
  13  17  -5    2.20    2.80   0
 -12  17   5   -0.34    1.86   0
  12 -17  -5   -0.61    2.55   0
  12  17  -5    1.81    2.81   0
  12  17  -5   -0.93    1.92   0
  11  17  -5   11.62    2.76   0
 -11  17   5   13.48    2.49   0
  11 -17  -5    9.97    2.45   0
  11  17  -5   12.42    2.91   0
  10  17  -5    2.14    2.38   0
 -10  17   5   -0.11    1.60   0
  10 -17  -5    0.31    1.63   0
  10  17  -5   -0.14    2.62   0
   9 -17  -5    1.81    1.61   0
  -9  17   5    1.07    1.60   0
   9  17  -5    1.27    2.52   0
   9  17  -5    0.50    1.72   0
   8 -17  -5    3.46    1.51   0
  -8  17   5    1.92    1.56   0
   8  17  -5    3.33    2.39   0
   8  17  -5    2.54    2.36   0
   7 -17  -5   16.46    2.31   0
  -7  17   5   14.95    1.75   0
   7  17  -5   16.61    2.53   0
   7  17  -5   14.83    2.41   0
   6  17  -5    3.22    2.33   0
   6 -17  -5    2.62    2.27   0
  -6  17   5    8.06    2.28   0
   6  17  -5    7.41    2.45   0
   5  17  -5   86.46    2.47   0
   5 -17  -5   80.38    2.44   0
  -5  17   5   81.46    2.41   0
   4 -17  -5   43.37    2.62   0
  -4  17   5   41.87    2.06   0
   4  17  -5   40.13    2.55   0
   3  17  -5   19.40    2.36   0
   3 -17  -5   20.55    2.50   0
  -3  17   5   17.81    2.41   0
   2  17  -5    0.70    2.22   0
  -2  17   5    1.37    1.62   0
   2 -17  -5    1.91    2.32   0
   1  17  -5   28.99    1.85   0
  -1  17   5   29.87    1.97   0
   1 -17  -5   33.04    2.62   0
   0  17   5    2.44    2.35   0
   0 -17  -5    1.23    1.90   0
   0  17  -5    2.29    2.30   0
   1  17   5   21.74    2.69   0
  -1 -17  -5   23.72    2.67   0
  -1  17  -5   20.96    1.74   0
  -2 -17  -5    0.95    2.32   0
   2  17   5    1.31    2.29   0
  -2  17  -5    0.24    2.14   0
   3  17   5    1.94    2.20   0
  -3 -17  -5    1.83    2.27   0
  -3  17  -5    1.77    2.15   0
  -4 -17  -5    0.70    2.43   0
   4  17   5    0.92    2.45   0
  -4  17  -5    2.37    1.69   0
   5  17   5    0.18    2.52   0
  -5 -17  -5    0.65    2.99   0
  -5  17  -5    1.94    2.41   0
  -6  17  -5    0.17    2.53   0
   6  17   5    0.44    4.08   0
  -7  17  -5    0.97    2.42   0
  -8  17  -5    5.68    1.93   0
  -9  17  -5    4.79    2.77   0
 -13  18   5   -0.65    1.99   0
  13 -18  -5   -0.06    2.74   0
  13  18  -5    0.94    2.78   0
  13  18  -5    0.67    2.91   0
 -12  18   5    3.91    2.59   0
  12 -18  -5    1.78    2.57   0
  12  18  -5   -0.59    2.72   0
  12  18  -5    0.35    2.04   0
  11  18  -5    5.46    1.94   0
 -11  18   5    5.00    1.68   0
  11 -18  -5    4.61    2.40   0
  11  18  -5    5.46    2.63   0
 -10  18   5    2.94    2.45   0
  10 -18  -5    0.81    1.64   0
  10  18  -5    1.85    2.50   0
  10  18  -5    0.11    2.59   0
   9 -18  -5    1.54    2.28   0
  -9  18   5    0.79    2.34   0
   9  18  -5   -0.33    1.73   0
   9  18  -5    1.77    2.56   0
   8  18  -5    6.90    2.68   0
  -8  18   5    4.91    2.29   0
   8 -18  -5    8.62    1.71   0
   8  18  -5    9.82    2.57   0
   7 -18  -5    2.83    1.64   0
  -7  18   5    6.00    2.30   0
   7  18  -5    4.29    1.85   0
   7  18  -5    6.15    2.39   0
   6 -18  -5   12.58    1.69   0
  -6  18   5   13.49    1.70   0
   6  18  -5   13.83    2.39   0
  -5  18   5    1.50    1.54   0
   5 -18  -5   -1.25    2.30   0
   5  18  -5    0.76    2.31   0
   4  18  -5    1.14    1.61   0
  -4  18   5    3.15    2.36   0
   4 -18  -5    0.71    1.62   0
   3  18  -5   -0.24    1.63   0
  -3  18   5   -1.24    1.73   0
   3 -18  -5    0.87    2.41   0
   2  18  -5    7.97    1.70   0
  -2  18   5    8.86    2.40   0
   2 -18  -5    8.32    1.81   0
  -1  18   5    0.45    2.10   0
   1 -18  -5    1.65    1.58   0
   1  18  -5   -0.49    1.60   0
   0 -18  -5    7.75    2.44   0
   0  18   5    5.37    2.40   0
   0  18  -5    8.02    1.60   0
  -1  18  -5    3.64    2.11   0
   1  18   5    1.24    2.29   0
  -1 -18  -5    3.61    2.41   0
  -2 -18  -5    2.16    2.40   0
   2  18   5    0.69    2.33   0
  -2  18  -5   -0.78    1.52   0
   3  18   5    1.49    2.32   0
  -3 -18  -5    2.06    2.25   0
  -3  18  -5    3.32    2.33   0
   4  18   5    0.10    2.35   0
  -4 -18  -5   -0.17    2.32   0
  -4  18  -5    1.53    2.42   0
   5  18   5    0.12    2.94   0
  -5 -18  -5    1.32    3.01   0
  -5  18  -5   -0.50    2.41   0
  -6  18  -5    4.43    2.70   0
   6  18   5    4.27    3.97   0
  -7  18  -5   -1.14    2.74   0
  -8  18  -5    2.01    2.58   0
 -12  19   5    1.20    2.07   0
  12  19  -5    0.50    2.74   0
  12 -19  -5   -1.31    2.56   0
  12  19  -5   -0.13    2.93   0
 -11  19   5    0.35    2.62   0
  11  19  -5   -0.15    1.95   0
  11 -19  -5    3.07    2.60   0
  11  19  -5    0.13    1.92   0
  10  19  -5   -0.30    2.60   0
 -10  19   5   -1.76    2.26   0
  10 -19  -5    0.32    2.27   0
  10  19  -5    1.69    2.43   0
  -9  19   5   -1.58    1.59   0
   9 -19  -5   -0.39    2.47   0
   9  19  -5    0.19    2.60   0
   9  19  -5    0.66    2.57   0
   8  19  -5    4.13    2.55   0
  -8  19   5    3.85    1.69   0
   8  19  -5    4.60    2.53   0
   8 -19  -5    3.14    1.70   0
   7  19  -5    1.66    1.75   0
  -7  19   5   -0.94    2.39   0
   7 -19  -5    2.37    1.59   0
   7  19  -5    0.70    2.46   0
   6  19  -5    1.46    1.68   0
  -6  19   5   -0.10    1.66   0
   6 -19  -5    1.96    1.64   0
   5  19  -5   13.58    1.77   0
  -5  19   5   12.58    2.45   0
   5 -19  -5   12.14    2.47   0
  -4  19   5    4.25    2.35   0
   4  19  -5    4.63    2.35   0
   4 -19  -5    3.81    2.40   0
  -3  19   5   -1.17    2.27   0
   3  19  -5    1.37    1.53   0
   3 -19  -5   -1.73    2.38   0
  -2  19   5    7.71    1.79   0
   2  19  -5    9.85    1.70   0
   2 -19  -5   11.45    2.47   0
   1 -19  -5    0.88    2.23   0
[truncated: 368,279 more chars]
