# Supplementary material for: Hirshfeld surface analysis and crystal structure of 7-meth­oxy-5-methyl-2-phenyl-11,12-di­hydro-5,11-methano-1,2,4-triazolo[1,5-c][1,3,5]benzoxadiazo­cine
Source: Acta Crystallogr E Crystallogr Commun. 2018 Aug 10;74(Pt 9):1211–4. doi: 10.1107/S2056989018010848 (PMC6127710; doi:10.1107/S2056989018010848)
Supplement: Supplementary file 2 [file e-74-01211-Isup2.hkl]

data_I                                                                          
_shelx_title ' shelxt_a.res in P2(1)/c'                                         
_shelx_refln_list_code          4                                               
_shelx_F_calc_maximum      377.33                                               
_exptl_crystal_F_000      1408.00                                               
_reflns_d_resolution_high  0.8393                                               
                                                                                
loop_                                                                           
 _space_group_symop_operation_xyz                                               
 'x, y, z'                                                                      
 '-x, y+1/2, -z+1/2'                                                            
 '-x, -y, -z'                                                                   
 'x, -y-1/2, z-1/2'                                                             
                                                                                
_cell_length_a    13.9787                                                       
_cell_length_b    21.5654                                                       
_cell_length_c    11.6625                                                       
_cell_angle_alpha  90.000                                                       
_cell_angle_beta  111.639                                                       
_cell_angle_gamma  90.000                                                       
                                                                                
_shelx_F_squared_multiplier     1.000                                           
                                                                                
loop_                                                                           
 _refln_index_h                                                                 
 _refln_index_k                                                                 
 _refln_index_l                                                                 
 _refln_F_squared_calc                                                          
 _refln_F_squared_meas                                                          
 _refln_F_squared_sigma                                                         
 _refln_observed_status                                                         
   3   0   0          5.94         16.14        27.01 o                         
   4   0   0       2561.39       2650.07        54.73 o                         
   5   0   0         56.25         67.11        20.97 o                         
   6   0   0       9317.96       9319.66       163.96 o                         
   7   0   0        622.02        629.98        27.86 o                         
   8   0   0        885.63        963.24        30.09 o                         
   9   0   0         11.10         17.50        19.35 o                         
  10   0   0        300.44        305.05        26.04 o                         
  11   0   0       1053.88        987.92        29.91 o                         
  12   0   0         22.88         36.17        21.06 o                         
  13   0   0       1019.54        984.05        32.68 o                         
  14   0   0         18.18         22.48        25.59 o                         
  15   0   0          1.84         10.89        28.10 o                         
   1   1   0        515.00        666.73        76.13 o                         
   2   1   0       7227.94       7441.68       146.48 o                         
   3   1   0         56.97         68.79        21.14 o                         
   4   1   0       3243.42       3324.63        42.00 o                         
   5   1   0       1622.38       1643.72        28.80 o                         
   6   1   0       1543.17       1592.37        27.74 o                         
   7   1   0        952.64        993.72        21.52 o                         
   8   1   0        399.63        456.08        17.72 o                         
   9   1   0        186.07        187.54        15.91 o                         
  10   1   0          3.38          8.27        14.91 o                         
  11   1   0        320.44        280.15        17.27 o                         
  12   1   0         43.87         44.71        15.09 o                         
  13   1   0        285.55        299.01        18.19 o                         
  14   1   0         55.93         52.84        18.48 o                         
  15   1   0         20.09         16.78        18.47 o                         
   0   2   0        233.31        300.88        64.29 o                         
   1   2   0      15452.03      16167.19       160.16 o                         
   2   2   0        210.48        197.82        26.04 o                         
   3   2   0          0.27         26.62        22.42 o                         
   4   2   0       1728.39       1693.25        32.28 o                         
   5   2   0        707.81        690.41        22.67 o                         
   6   2   0        534.29        523.88        20.57 o                         
   7   2   0        765.52        818.59        21.58 o                         
   8   2   0         62.23         68.61        15.33 o                         
   9   2   0          0.68         12.92        15.31 o                         
  10   2   0         49.74         59.85        15.42 o                         
  11   2   0        179.30        170.73        16.25 o                         
  12   2   0        427.92        409.29        19.63 o                         
  13   2   0         10.66         23.39        16.74 o                         
  14   2   0         63.76         60.43        18.75 o                         
  15   2   0          8.19          8.33        19.43 o                         
   1   3   0        392.58        399.28        25.10 o                         
   2   3   0      12789.79      12733.65       164.68 o                         
   3   3   0        630.46        640.17        33.90 o                         
   4   3   0      11908.24      12086.47       308.20 o                         
   5   3   0        506.31        549.05        20.41 o                         
   6   3   0       4648.99       4740.36        42.32 o                         
   7   3   0        457.99        467.15        18.12 o                         
   8   3   0        131.57        159.19        15.88 o                         
   9   3   0         14.71         22.07        14.55 o                         
  10   3   0         32.30         33.25        15.92 o                         
  11   3   0         88.57        101.63        14.58 o                         
  12   3   0        734.05        673.33        22.77 o                         
  13   3   0         66.10         81.30        18.36 o                         
  14   3   0         75.77         69.87        19.15 o                         
  15   3   0         46.49         49.38        22.78 o                         
   0   4   0       3955.42       5025.15       129.66 o                         
   1   4   0        312.85        311.16        20.06 o                         
   2   4   0        178.72        237.87        24.40 o                         
   3   4   0          1.51          8.68        14.27 o                         
   4   4   0        246.04        236.21        17.22 o                         
   5   4   0          1.25          7.84        15.19 o                         
   6   4   0        575.73        584.00        19.42 o                         
   7   4   0        775.41        794.50        20.92 o                         
   8   4   0        740.60        801.50        19.24 o                         
   9   4   0         48.17         44.51        14.04 o                         
  10   4   0         18.56         10.41        16.17 o                         
  11   4   0        376.85        341.43        19.13 o                         
  12   4   0         55.90         59.74        18.45 o                         
  13   4   0        321.60        333.68        22.84 o                         
  14   4   0          4.46         11.99        18.45 o                         
  15   4   0         14.25         20.59        24.63 o                         
   1   5   0       1124.59       1257.34        47.04 o                         
   2   5   0        758.97        732.34        21.64 o                         
   3   5   0       1825.62       1648.70        29.36 o                         
   4   5   0       5916.77       5821.95       185.58 o                         
   5   5   0        241.83        259.60        18.91 o                         
   6   5   0        317.38        324.12        21.12 o                         
   7   5   0        411.88        438.57        20.84 o                         
   8   5   0        267.09        270.64        19.39 o                         
   9   5   0          5.24         14.52        13.67 o                         
  10   5   0        352.44        314.00        20.81 o                         
  11   5   0        216.56        194.54        20.41 o                         
  12   5   0        169.54        171.06        22.20 o                         
  13   5   0         42.59         57.32        21.15 o                         
  14   5   0          4.97          5.80        24.35 o                         
  15   5   0          2.22         19.54        24.81 o                         
   0   6   0       2325.31       2019.98       180.03 o                         
   1   6   0       3289.95       3179.36        85.75 o                         
   2   6   0        371.70        378.29        18.67 o                         
   3   6   0        234.36        222.52        15.83 o                         
   4   6   0         49.60         47.42        14.60 o                         
   5   6   0         80.82         81.00        15.85 o                         
   6   6   0       1255.12       1310.84        42.36 o                         
   7   6   0         11.14         20.38        13.57 o                         
   8   6   0         62.74         63.28        13.85 o                         
   9   6   0         18.52         40.08        18.41 o                         
  10   6   0          0.20          7.74        15.82 o                         
  11   6   0         81.63         69.30        20.08 o                         
  12   6   0        584.84        526.71        35.78 o                         
  13   6   0         33.71         65.08        23.32 o                         
  14   6   0          0.59          3.47        23.15 o                         
  15   6   0         10.83         22.33        25.39 o                         
   1   7   0        938.82        907.74        25.02 o                         
   2   7   0        215.10        201.72        16.16 o                         
   3   7   0         77.08         68.63        15.02 o                         
   4   7   0       1534.01       1607.25        26.04 o                         
   5   7   0        455.62        452.45        17.25 o                         
   6   7   0          4.44         14.53        14.78 o                         
   7   7   0        200.53        192.79        17.22 o                         
   8   7   0        254.20        232.21        16.68 o                         
   9   7   0        173.99        189.03        18.63 o                         
  10   7   0        541.06        505.53        19.25 o                         
  11   7   0        731.38        657.98        32.75 o                         
  12   7   0        462.95        438.86        30.20 o                         
  13   7   0          0.59         -4.14        22.68 o                         
  14   7   0          0.02          5.61        24.72 o                         
   0   8   0        626.43        593.65        22.35 o                         
   1   8   0        313.09        296.40        14.79 o                         
   2   8   0          2.07         -0.41        12.77 o                         
   3   8   0         22.13         12.00        12.32 o                         
   4   8   0         62.17         34.84        16.40 o                         
   5   8   0        112.69        122.43        13.01 o                         
   6   8   0          8.90         32.59        13.63 o                         
   7   8   0        492.12        476.15        16.34 o                         
   8   8   0        364.31        339.00        17.21 o                         
   9   8   0          6.21          7.98        13.28 o                         
  10   8   0         45.44         52.24        16.26 o                         
  11   8   0        103.30        110.89        24.48 o                         
  12   8   0         25.07         10.76        22.24 o                         
  13   8   0         79.21         65.29        23.32 o                         
  14   8   0          8.40         20.02        24.29 o                         
   1   9   0          0.83          2.08        11.52 o                         
   2   9   0         59.80         82.37        13.10 o                         
   3   9   0        536.53        510.68        62.33 o                         
   4   9   0          1.26          3.02        13.45 o                         
   5   9   0        441.30        520.14        44.89 o                         
   6   9   0        573.62        594.04        20.98 o                         
   7   9   0         82.61         93.69        14.78 o                         
   8   9   0        198.49        210.77        18.39 o                         
   9   9   0          3.71         -1.51        14.00 o                         
  10   9   0        359.25        333.71        23.29 o                         
  11   9   0        185.36        186.20        23.65 o                         
  12   9   0         13.59         -6.00        21.97 o                         
  13   9   0         29.66         32.97        23.30 o                         
  14   9   0          0.01          1.31        24.41 o                         
   0  10   0       1261.86       1293.08        51.85 o                         
   1  10   0       1879.44       1832.34        37.42 o                         
   2  10   0        112.00        117.46        13.20 o                         
   3  10   0        635.67        643.79        16.29 o                         
   4  10   0        407.02        411.52        15.96 o                         
   5  10   0          5.33         59.11        18.69 o                         
   6  10   0        144.36        170.25        14.06 o                         
   7  10   0          0.00         -0.70        13.89 o                         
   8  10   0        276.35        252.23        17.88 o                         
   9  10   0        770.47        745.81        19.92 o                         
  10  10   0        507.99        517.64        20.65 o                         
  11  10   0        136.32        139.19        22.49 o                         
  12  10   0         79.00         57.76        18.30 o                         
  13  10   0          0.09         -2.46        19.11 o                         
  14  10   0          0.89         -4.53        16.83 o                         
   1  11   0         94.35         92.19        15.16 o                         
   2  11   0        982.12       1031.62        19.82 o                         
   3  11   0        441.43        438.43        13.81 o                         
   4  11   0        578.72        580.36        17.69 o                         
   5  11   0         35.09         34.21        12.53 o                         
   6  11   0        633.70        703.27        17.01 o                         
   7  11   0         18.13         32.62        13.16 o                         
   8  11   0         71.86         71.50        13.48 o                         
   9  11   0        104.36        118.03        15.99 o                         
  10  11   0         21.00         45.12        21.24 o                         
  11  11   0        139.41        148.78        23.59 o                         
  12  11   0          8.62         22.68        19.08 o                         
  13  11   0          8.66         20.02        19.33 o                         
   0  12   0        198.35        154.37        17.11 o                         
   1  12   0        106.16        118.05        12.74 o                         
   2  12   0          0.87         -0.65        11.06 o                         
   3  12   0         37.52         13.81        12.90 o                         
   4  12   0        473.77        531.96        15.87 o                         
   5  12   0          0.35         12.43        13.41 o                         
   6  12   0        425.05        385.95        16.47 o                         
   7  12   0         27.20         30.15        12.84 o                         
   8  12   0         26.89         56.89        13.75 o                         
   9  12   0          1.45         12.60        17.05 o                         
  10  12   0         68.99         66.23        20.21 o                         
  11  12   0         12.38         30.91        22.53 o                         
  12  12   0         42.88         49.94        17.54 o                         
  13  12   0         34.58         18.89        19.83 o                         
   1  13   0         92.08         72.20        13.50 o                         
   2  13   0       1117.30       1081.59        18.42 o                         
   3  13   0        143.40        159.57        12.11 o                         
   4  13   0       1037.52       1056.40        21.29 o                         
   5  13   0        347.71        303.44        15.83 o                         
   6  13   0         23.16         14.64        15.81 o                         
   7  13   0        563.69        618.08        17.47 o                         
   8  13   0        139.97        136.04        14.95 o                         
   9  13   0          1.33          8.39        13.54 o                         
  10  13   0          3.06          9.86        16.97 o                         
  11  13   0          3.98         12.93        18.42 o                         
  12  13   0         11.43         12.87        16.26 o                         
  13  13   0         19.54         30.19        22.93 o                         
   0  14   0        488.74        431.84        24.20 o                         
   1  14   0          0.00         12.67        11.50 o                         
   2  14   0        156.06        161.94        11.67 o                         
   3  14   0        350.65        371.14        13.80 o                         
   4  14   0        691.40        651.90        31.31 o                         
   5  14   0        344.39        318.77        14.62 o                         
   6  14   0         42.16         62.91        16.46 o                         
   7  14   0        632.98        683.90        18.90 o                         
   8  14   0        177.71        168.13        15.73 o                         
   9  14   0        786.83        750.35        25.99 o                         
  10  14   0       1445.22       1509.74        53.76 o                         
  11  14   0        104.25         99.04        19.03 o                         
  12  14   0         54.43         46.85        20.92 o                         
   1  15   0        104.63         84.76        11.63 o                         
   2  15   0        865.47        882.05        35.55 o                         
   3  15   0         61.75         64.69        12.42 o                         
   4  15   0        328.00        329.90        18.95 o                         
   5  15   0         11.24          8.43        13.83 o                         
   6  15   0         89.25         88.29        13.19 o                         
   7  15   0         26.27         32.33        12.98 o                         
   8  15   0         32.86         47.91        13.55 o                         
   9  15   0        175.59        177.32        18.34 o                         
  10  15   0         72.74         62.07        16.25 o                         
  11  15   0          6.55         10.61        16.88 o                         
  12  15   0          1.60         14.34        16.84 o                         
   0  16   0         11.79         33.90        23.20 o                         
   1  16   0        288.49        291.65        14.11 o                         
   2  16   0         55.74         64.90        12.29 o                         
   3  16   0          2.83          8.35        12.75 o                         
   4  16   0        133.49        129.19        17.25 o                         
   5  16   0        118.50        128.94        13.96 o                         
   6  16   0        410.79        388.85        17.82 o                         
   7  16   0        181.80        174.76        15.71 o                         
   8  16   0        863.83        780.63        36.92 o                         
   9  16   0        183.23        224.50        18.13 o                         
  10  16   0         85.39         83.70        14.60 o                         
  11  16   0          1.35          3.85        16.45 o                         
  12  16   0          2.38          9.04        21.39 o                         
   1  17   0         41.29         38.22        11.39 o                         
   2  17   0        181.62        191.12        13.70 o                         
   3  17   0        161.44        175.01        13.76 o                         
   4  17   0          1.62         10.85        12.75 o                         
   5  17   0          6.42          4.58        12.45 o                         
   6  17   0          0.52          4.61        16.81 o                         
   7  17   0        251.55        280.28        18.61 o                         
   8  17   0         28.73         35.42        14.91 o                         
   9  17   0        106.84        101.37        17.48 o                         
  10  17   0        204.19        190.05        17.98 o                         
  11  17   0          5.91          8.95        19.28 o                         
   0  18   0        510.86        587.71        59.05 o                         
   1  18   0         77.03         85.27        12.54 o                         
   2  18   0         30.28         28.43        13.19 o                         
   3  18   0          0.11          6.65        11.58 o                         
   4  18   0          4.40          6.87        13.03 o                         
   5  18   0        148.38        152.19        17.98 o                         
   6  18   0         68.40         73.10        13.54 o                         
   7  18   0         24.04         22.94        14.79 o                         
   8  18   0        169.39        156.29        15.38 o                         
   9  18   0         20.88         25.39        15.91 o                         
  10  18   0         77.75         71.30        17.17 o                         
  11  18   0         26.57         25.30        18.62 o                         
   1  19   0         36.67         36.69        13.42 o                         
   2  19   0         45.88         69.17        12.17 o                         
   3  19   0         48.41         65.39        15.07 o                         
   4  19   0         27.31         41.30        17.27 o                         
   5  19   0          1.11          4.36        16.92 o                         
   6  19   0         21.59         47.65        15.64 o                         
   7  19   0         27.69         35.54        15.40 o                         
   8  19   0         23.46         21.08        14.73 o                         
   9  19   0         12.26         27.05        13.94 o                         
  10  19   0         13.73         16.79        17.37 o                         
   0  20   0        155.03        184.56        30.13 o                         
   1  20   0          3.60          5.96        11.28 o                         
   2  20   0         51.88         51.25        13.56 o                         
   3  20   0         45.08         31.47        11.46 o                         
   4  20   0         14.09         32.97        12.27 o                         
   5  20   0        150.12        152.35        18.87 o                         
   6  20   0         33.28         35.21        15.34 o                         
   7  20   0          3.80          9.81        15.65 o                         
   8  20   0        237.08        241.53        15.48 o                         
   9  20   0          0.19         10.89        15.36 o                         
   1  21   0          0.19          0.64        12.00 o                         
   2  21   0          5.95          1.37        11.75 o                         
   3  21   0        164.37        148.63        18.44 o                         
   4  21   0         27.67         29.79        13.86 o                         
   5  21   0         32.58         52.19        18.06 o                         
   6  21   0          3.79          3.63        18.02 o                         
   7  21   0          2.32         -3.49        15.87 o                         
   8  21   0          0.89          9.58        15.23 o                         
   0  22   0         91.44         84.64        18.35 o                         
   1  22   0         11.76         25.72        11.99 o                         
   2  22   0         37.15         34.24        11.01 o                         
   3  22   0          0.34         17.55        18.76 o                         
   4  22   0         48.07         46.34        19.49 o                         
   5  22   0          4.05         23.25        18.22 o                         
   6  22   0         44.37         56.66        15.13 o                         
   7  22   0         65.19         59.00        16.81 o                         
   1  23   0         22.94         21.01        12.18 o                         
   2  23   0        448.45        482.18        30.67 o                         
   3  23   0        106.40        114.50        14.30 o                         
   4  23   0         31.35         21.77        19.20 o                         
   5  23   0          6.91         20.62        14.36 o                         
   6  23   0          2.19         -5.80        16.29 o                         
   0  24   0        101.96        144.35        23.63 o                         
   1  24   0        583.52        649.72        31.99 o                         
   2  24   0          6.80         22.50        14.33 o                         
   3  24   0        226.89        197.63        16.50 o                         
   4  24   0         98.66         69.99        17.22 o                         
   5  24   0         89.72         92.71        15.79 o                         
   1  25   0          5.48         17.57        13.97 o                         
   2  25   0          2.07         -4.63        15.13 o                         
   3  25   0          0.03         20.71        16.82 o                         
 -15   1   1          0.18          8.14        17.39 o                         
 -14   1   1        129.41        128.70        17.36 o                         
 -13   1   1          8.09          7.32        15.33 o                         
 -12   1   1         22.70         25.55        15.28 o                         
 -11   1   1        398.96        413.68        17.72 o                         
 -10   1   1        691.74        725.13        19.27 o                         
  -9   1   1          8.50         13.74        11.45 o                         
  -8   1   1        186.72        187.95        14.61 o                         
  -7   1   1        482.47        522.24        18.48 o                         
  -6   1   1        490.34        466.49        17.06 o                         
  -5   1   1          3.32         13.45        12.16 o                         
  -4   1   1      11864.56      11606.20       170.84 o                         
  -3   1   1         95.46        118.96        17.35 o                         
  -2   1   1       2258.95       2148.89        42.21 o                         
  -1   1   1        743.70        910.13        34.50 o                         
   0   1   1        905.08       1005.76        57.89 o                         
   1   1   1        574.39        546.19        34.40 o                         
   2   1   1      15958.68      16594.14       125.65 o                         
   3   1   1        773.94        797.37        29.56 o                         
   4   1   1       5882.00       6036.86       112.21 o                         
   5   1   1          4.47         15.02        15.56 o                         
   6   1   1       1569.50       1587.00        32.30 o                         
   7   1   1          0.59          3.47        14.03 o                         
   8   1   1         79.56         83.80        14.57 o                         
   9   1   1         22.56         24.13        14.74 o                         
  10   1   1         45.22         63.33        15.98 o                         
  11   1   1          0.25          4.26        14.89 o                         
  12   1   1          4.24          8.87        17.55 o                         
  13   1   1          5.26         10.42        16.83 o                         
  14   1   1          2.19          7.07        21.23 o                         
 -15   2   1          9.24          2.06        17.36 o                         
 -14   2   1        109.10        113.41        17.86 o                         
 -13   2   1         87.96         93.30        15.46 o                         
 -12   2   1        279.66        282.49        17.47 o                         
 -11   2   1        604.78        550.64        17.40 o                         
 -10   2   1        297.00        315.64        16.53 o                         
  -9   2   1         50.03         47.98        13.72 o                         
  -8   2   1         15.49         26.03        12.10 o                         
  -7   2   1        152.79        135.41        15.39 o                         
  -6   2   1        281.76        291.67        15.50 o                         
  -5   2   1         45.00         57.56        15.07 o                         
  -4   2   1       1657.70       1634.17        58.47 o                         
  -3   2   1       1543.76       1444.55        48.83 o                         
  -2   2   1        543.13        558.85        27.53 o                         
  -1   2   1      22364.34      23622.79       171.37 o                         
   0   2   1         67.10        243.61        27.20 o                         
   1   2   1       2633.91       2646.89        56.55 o                         
   2   2   1       1174.71       1210.22        39.53 o                         
   3   2   1         13.34         14.11        20.28 o                         
   4   2   1        770.26        845.77        26.04 o                         
   5   2   1        987.20       1052.50        26.48 o                         
   6   2   1       1299.04       1340.09        26.51 o                         
   7   2   1        868.16        919.74        32.44 o                         
   8   2   1         53.67         46.46        14.96 o                         
   9   2   1         11.35         17.99        14.88 o                         
  10   2   1        608.70        582.48        20.88 o                         
  11   2   1         61.24         69.60        17.04 o                         
  12   2   1        302.74        288.29        20.08 o                         
  13   2   1         89.00         92.24        20.04 o                         
  14   2   1         10.04         22.53        21.24 o                         
 -15   3   1          2.08          4.62        19.12 o                         
 -14   3   1          1.83          7.86        17.60 o                         
 -13   3   1        131.02        129.49        17.35 o                         
 -12   3   1        533.11        521.20        18.75 o                         
 -11   3   1        223.34        214.21        17.03 o                         
 -10   3   1        156.14        129.81        15.09 o                         
  -9   3   1          0.56          1.30        12.58 o                         
  -8   3   1         43.69         84.07        14.73 o                         
  -7   3   1         23.53         17.87        12.61 o                         
  -6   3   1        625.83        620.51        18.92 o                         
  -5   3   1       2350.58       2266.88        43.16 o                         
  -4   3   1       1996.39       1926.91        69.11 o                         
  -3   3   1         44.31         33.12        20.71 o                         
  -2   3   1          0.14         13.79        27.39 o                         
  -1   3   1       1945.77       1942.69        52.66 o                         
   0   3   1         83.06         33.35        21.67 o                         
   1   3   1        516.06        501.62        25.39 o                         
   2   3   1       2787.51       2796.23        60.92 o                         
   3   3   1        820.55        789.19        30.51 o                         
   4   3   1        139.11        137.85        23.06 o                         
   5   3   1         89.43         89.16        20.08 o                         
   6   3   1         12.49         12.39        16.64 o                         
   7   3   1        152.80        138.25        17.16 o                         
   8   3   1          1.35          2.38        13.02 o                         
   9   3   1        208.06        209.21        17.33 o                         
  10   3   1        439.22        404.68        20.64 o                         
  11   3   1         17.43         15.70        16.64 o                         
  12   3   1        167.70        171.22        19.85 o                         
  13   3   1         21.86         45.85        23.44 o                         
  14   3   1          7.29         10.28        23.09 o                         
 -15   4   1          1.06          1.85        21.58 o                         
 -14   4   1          6.78          6.73        17.09 o                         
 -13   4   1        372.95        344.28        19.42 o                         
 -12   4   1          4.04          0.30        14.65 o                         
 -11   4   1          8.88         12.09        14.01 o                         
 -10   4   1         23.31         14.41        14.85 o                         
  -9   4   1         15.86         22.18        14.17 o                         
  -8   4   1        212.96        350.87        30.38 o                         
  -7   4   1        154.26        181.30        15.10 o                         
  -6   4   1       3900.38       4303.34        98.47 o                         
  -5   4   1        393.19        421.44        16.31 o                         
  -4   4   1       1715.51       1635.45        39.86 o                         
  -3   4   1         17.38         13.44        16.91 o                         
  -2   4   1      24233.46      22914.52       396.04 o                         
  -1   4   1         83.77         52.95        17.10 o                         
   0   4   1      50142.90      51801.13       615.61 o                         
   1   4   1        230.35        201.94        19.66 o                         
   2   4   1       1642.58       1605.22        31.93 o                         
   3   4   1         48.23         47.89        24.00 o                         
   4   4   1       3155.80       3270.51        67.25 o                         
   5   4   1         94.80         84.62        18.18 o                         
   6   4   1       1852.28       1888.16        38.94 o                         
   7   4   1        912.66        942.74        28.09 o                         
   8   4   1        523.31        442.14        22.79 o                         
   9   4   1        104.55        109.61        19.76 o                         
  10   4   1         61.13         76.71        20.63 o                         
  11   4   1        959.93        898.41        30.95 o                         
  12   4   1         21.96         24.41        22.00 o                         
  13   4   1        102.17        101.82        23.81 o                         
  14   4   1          0.01          9.31        23.16 o                         
 -15   5   1          0.02         11.29        21.28 o                         
 -14   5   1         10.00         15.12        16.86 o                         
 -13   5   1        496.22        479.81        20.85 o                         
 -12   5   1         32.39         32.70        18.71 o                         
 -11   5   1        258.59        279.88        15.97 o                         
 -10   5   1        569.96        565.56        18.42 o                         
  -9   5   1          0.07          4.01        13.96 o                         
  -8   5   1         60.04         64.86        15.12 o                         
  -7   5   1         10.89         14.72        14.71 o                         
  -6   5   1       4780.37       4811.96       150.14 o                         
  -5   5   1       1744.93       2023.75        56.68 o                         
  -4   5   1         32.03         25.50        13.35 o                         
  -3   5   1        661.60        540.46        23.15 o                         
  -2   5   1         23.99         22.72        16.02 o                         
  -1   5   1       3720.46       3771.72       153.50 o                         
   0   5   1      21424.97      22143.23       251.76 o                         
   1   5   1       4520.49       4658.99        42.51 o                         
   2   5   1       1755.62       1691.37        38.30 o                         
   3   5   1          0.68          3.80        15.64 o                         
   4   5   1        748.41        713.95        38.99 o                         
   5   5   1       2095.27       2055.84        33.82 o                         
   6   5   1        889.93        871.66        28.29 o                         
   7   5   1       1073.59       1170.82        28.49 o                         
   8   5   1        220.05        196.82        16.34 o                         
   9   5   1        212.76        218.26        22.15 o                         
  10   5   1        311.02        331.90        33.42 o                         
  11   5   1       1037.23        988.63        33.42 o                         
  12   5   1         85.15         71.23        22.86 o                         
  13   5   1        127.82        147.25        24.44 o                         
  14   5   1         25.70         38.24        24.43 o                         
 -15   6   1          5.04          7.98        22.70 o                         
 -14   6   1         88.28         78.85        21.23 o                         
 -13   6   1          2.28         13.14        14.51 o                         
 -12   6   1        217.23        211.95        20.90 o                         
 -11   6   1        266.21        265.09        19.64 o                         
 -10   6   1        489.41        493.56        21.08 o                         
  -9   6   1        188.03        184.15        17.01 o                         
  -8   6   1         40.76         42.51        14.57 o                         
  -7   6   1       2264.20       2308.25        29.29 o                         
  -6   6   1        844.63        876.65        33.06 o                         
  -5   6   1       5131.75       5079.30       153.54 o                         
  -4   6   1         78.58         86.05        17.34 o                         
  -3   6   1         11.06         25.33        14.89 o                         
  -2   6   1        354.17        338.27        23.24 o                         
  -1   6   1        579.67        487.91        19.66 o                         
   0   6   1       1356.06       1159.39        64.98 o                         
   1   6   1       1195.05       1219.62        23.88 o                         
   2   6   1         50.28         28.14        14.23 o                         
   3   6   1        877.19        850.55        22.94 o                         
   4   6   1        626.47        660.60        23.03 o                         
   5   6   1         80.74        101.13        18.17 o                         
   6   6   1       1211.67       1147.88        43.65 o                         
   7   6   1         99.20        105.51        20.64 o                         
   8   6   1          0.40         14.32        16.57 o                         
   9   6   1        247.23        216.23        22.19 o                         
  10   6   1        237.19        218.97        19.45 o                         
  11   6   1         18.97         10.32        23.43 o                         
  12   6   1         13.13         22.98        22.37 o                         
  13   6   1         12.26         24.63        22.68 o                         
  14   6   1          0.06          7.64        24.49 o                         
 -15   7   1          4.24         14.06        25.96 o                         
 -14   7   1         43.19         23.57        18.92 o                         
 -13   7   1          9.39         14.27        20.48 o                         
 -12   7   1        525.88        488.19        22.34 o                         
 -11   7   1         16.73         14.49        15.30 o                         
 -10   7   1          0.07         14.58        13.70 o                         
  -9   7   1         48.89         44.02        15.54 o                         
  -8   7   1        146.71        147.66        14.37 o                         
  -7   7   1         68.13         72.10        15.16 o                         
  -6   7   1       2589.02       2727.30        48.54 o                         
  -5   7   1         59.87        149.64        15.98 o                         
  -4   7   1       3808.94       3724.26        49.18 o                         
  -3   7   1        220.64        192.11        14.61 o                         
  -2   7   1       1968.96       1708.78        32.10 o                         
  -1   7   1       1057.74        984.89        22.79 o                         
   0   7   1        740.13        597.09        19.85 o                         
   1   7   1         31.71         30.24        12.81 o                         
   2   7   1        502.06        407.92        15.41 o                         
   3   7   1          1.68          4.93        11.22 o                         
   4   7   1        103.33        121.18        16.82 o                         
   5   7   1        104.76        109.65        18.00 o                         
   6   7   1        161.01        180.16        16.69 o                         
   7   7   1         39.51         23.29        16.47 o                         
   8   7   1        150.90        147.67        22.35 o                         
   9   7   1        998.14        983.58        26.48 o                         
  10   7   1        320.99        317.06        42.30 o                         
  11   7   1        248.69        253.89        20.60 o                         
  12   7   1        149.85        135.95        23.63 o                         
  13   7   1          0.94         13.75        24.16 o                         
  14   7   1         14.82         24.07        20.24 o                         
 -15   8   1          3.23          1.64        20.94 o                         
 -14   8   1          0.31         -0.12        18.06 o                         
 -13   8   1         63.63         69.30        19.12 o                         
 -12   8   1         51.87         43.89        15.41 o                         
 -11   8   1         19.01         26.65        18.39 o                         
 -10   8   1       2179.38       2170.41        28.29 o                         
  -9   8   1          6.77         16.54        13.01 o                         
  -8   8   1        432.14        419.05        17.51 o                         
  -7   8   1        514.43        529.74        16.40 o                         
  -6   8   1       3435.87       3637.36        31.16 o                         
  -5   8   1          5.81         14.90        12.34 o                         
  -4   8   1          0.08          6.52        13.83 o                         
  -3   8   1        405.47        386.51        16.25 o                         
  -2   8   1        698.00        639.04        19.96 o                         
  -1   8   1        808.13        735.85        19.36 o                         
   0   8   1       2251.92       2414.30        26.68 o                         
   1   8   1          0.15          4.85        12.63 o                         
   2   8   1          7.52         22.79        12.63 o                         
   3   8   1        126.13        106.16        13.52 o                         
   4   8   1       1007.24       1030.62        22.77 o                         
   5   8   1         18.03         21.02        13.51 o                         
   6   8   1         34.36         44.92        17.65 o                         
   7   8   1        550.20        534.92        24.20 o                         
   8   8   1         17.33         43.78        21.40 o                         
   9   8   1         37.30         44.21        17.40 o                         
  10   8   1         58.43         60.59        24.88 o                         
  11   8   1         60.02         49.27        23.53 o                         
  12   8   1          1.94         -1.19        18.19 o                         
  13   8   1         54.03         53.92        19.78 o                         
  14   8   1         36.22         37.43        24.99 o                         
 -14   9   1          4.37         12.52        19.41 o                         
 -13   9   1          2.82         24.54        20.29 o                         
 -12   9   1        369.15        352.21        19.61 o                         
 -11   9   1          0.03         14.87        16.81 o                         
 -10   9   1       1764.79       1718.26        53.99 o                         
  -9   9   1        146.60        126.00        15.66 o                         
  -8   9   1         50.82         55.01        13.37 o                         
  -7   9   1        208.05        185.96        13.23 o                         
  -6   9   1          2.19         14.71        12.51 o                         
  -5   9   1       2252.67       2476.04        33.32 o                         
  -4   9   1       2333.32       2359.60        26.75 o                         
  -3   9   1        815.74        859.85        21.63 o                         
  -2   9   1          0.11          5.39        10.61 o                         
  -1   9   1       1125.24        994.61        38.52 o                         
   0   9   1       1279.31       1310.16        20.44 o                         
   1   9   1        604.50        579.13        16.09 o                         
   2   9   1        105.94        114.53        11.70 o                         
   3   9   1         42.88         46.72        12.76 o                         
   4   9   1        141.80        120.63        14.84 o                         
   5   9   1        833.47        919.80        20.59 o                         
   6   9   1        357.12        315.54        16.93 o                         
   7   9   1        266.08        275.93        22.68 o                         
   8   9   1        215.42        227.64        18.94 o                         
   9   9   1          1.61          4.08        20.31 o                         
  10   9   1         64.34         67.74        21.02 o                         
  11   9   1        139.33        126.15        29.46 o                         
  12   9   1          0.53         -8.43        19.38 o                         
  13   9   1         59.42         43.73        20.17 o                         
  14   9   1          6.19         21.68        20.17 o                         
 -14  10   1         12.67          7.60        24.58 o                         
 -13  10   1          0.00          8.74        24.01 o                         
 -12  10   1        751.19        679.58        22.63 o                         
 -11  10   1         59.21         55.12        13.64 o                         
 -10  10   1       1158.41       1235.50        29.48 o                         
  -9  10   1         20.27         15.67        14.91 o                         
  -8  10   1         74.47         75.74        14.72 o                         
  -7  10   1        116.21        102.66        12.19 o                         
  -6  10   1        646.16        718.95        17.91 o                         
  -5  10   1       2560.61       2632.23        28.94 o                         
  -4  10   1        700.44        635.55        16.27 o                         
  -3  10   1       4447.61       4361.73        33.82 o                         
  -2  10   1        184.88        222.13        13.05 o                         
  -1  10   1          2.12          7.20        14.99 o                         
   0  10   1        230.62        185.66        15.65 o                         
   1  10   1       2240.51       2320.03        37.29 o                         
   2  10   1        403.73        418.15        15.63 o                         
   3  10   1       3990.17       4161.41        97.48 o                         
   4  10   1        109.69        109.37        14.55 o                         
   5  10   1        150.63        170.73        14.11 o                         
   6  10   1          2.39         13.63        16.13 o                         
   7  10   1         71.23         68.71        18.52 o                         
   8  10   1        311.56        312.41        17.21 o                         
   9  10   1       1426.32       1348.86        28.53 o                         
  10  10   1         12.35         26.79        20.97 o                         
  11  10   1        648.47        670.46        25.42 o                         
  12  10   1          4.87         16.20        19.73 o                         
  13  10   1         20.20         31.62        24.38 o                         
 -14  11   1          0.11          5.99        21.25 o                         
 -13  11   1         29.38         34.64        19.84 o                         
 -12  11   1        104.94        117.67        15.62 o                         
 -11  11   1         27.29         45.47        15.17 o                         
 -10  11   1         31.59         56.52        13.33 o                         
  -9  11   1         11.59          7.17        14.58 o                         
  -8  11   1          9.56         22.56        13.66 o                         
  -7  11   1        118.81        123.82        12.91 o                         
  -6  11   1        456.72        466.32        16.49 o                         
  -5  11   1         10.10         17.69        12.91 o                         
  -4  11   1       2143.03       2009.09       154.42 o                         
  -3  11   1          1.47          2.99        13.95 o                         
  -2  11   1        389.11        371.90        15.13 o                         
  -1  11   1        181.89        182.40        14.24 o                         
   0  11   1         76.42         99.43        12.59 o                         
   1  11   1        113.88        102.69        12.00 o                         
   2  11   1       2243.00       2133.79        43.70 o                         
   3  11   1          7.58         20.58        12.96 o                         
   4  11   1       1113.95       1168.90        42.94 o                         
   5  11   1        309.74        286.24        15.01 o                         
   6  11   1        357.85        379.80        18.60 o                         
   7  11   1        144.86        152.84        15.82 o                         
   8  11   1          2.40         15.60        20.81 o                         
   9  11   1        442.50        453.10        20.97 o                         
  10  11   1         51.94         55.36        18.58 o                         
  11  11   1        241.23        237.82        22.60 o                         
  12  11   1          6.01          5.61        24.18 o                         
  13  11   1         20.09         37.85        24.94 o                         
 -14  12   1          2.73          8.84        20.66 o                         
 -13  12   1          2.24         11.22        21.92 o                         
 -12  12   1         20.75         12.61        14.60 o                         
 -11  12   1          8.55         12.75        15.44 o                         
 -10  12   1        151.67        136.67        17.40 o                         
  -9  12   1        126.13        107.99        15.40 o                         
  -8  12   1        110.89        136.46        13.26 o                         
  -7  12   1        356.62        380.81        16.96 o                         
  -6  12   1          4.70         16.17        13.20 o                         
  -5  12   1         55.66         55.66        15.18 o                         
  -4  12   1         69.79         89.51        14.01 o                         
  -3  12   1         94.18        104.99        16.83 o                         
  -2  12   1        760.94        775.30        16.15 o                         
  -1  12   1         28.30         32.25        14.55 o                         
   0  12   1       1262.60       1337.79        25.13 o                         
   1  12   1        397.06        368.21        13.58 o                         
   2  12   1        960.36        989.15        18.24 o                         
   3  12   1        117.25        127.10        12.87 o                         
   4  12   1        815.24        800.32        28.53 o                         
   5  12   1         74.98         88.43        14.49 o                         
   6  12   1        677.14        649.22        22.16 o                         
   7  12   1         72.74        102.29        15.07 o                         
   8  12   1        432.92        395.26        21.33 o                         
   9  12   1        128.64        111.43        18.54 o                         
  10  12   1        135.22        141.07        17.40 o                         
  11  12   1        250.20        241.29        24.75 o                         
  12  12   1          1.10         -0.49        19.29 o                         
  13  12   1          5.62         15.10        24.67 o                         
 -13  13   1          3.81         10.40        21.52 o                         
 -12  13   1          0.33          4.84        15.93 o                         
 -11  13   1         76.82         76.29        15.54 o                         
 -10  13   1        330.46        320.07        22.58 o                         
  -9  13   1          3.50         10.24        12.70 o                         
  -8  13   1        447.26        420.86        17.37 o                         
  -7  13   1         43.43         33.36        11.55 o                         
  -6  13   1         40.94         40.69        14.14 o                         
  -5  13   1         95.43        107.41        16.07 o                         
  -4  13   1         86.95         93.85        14.04 o                         
  -3  13   1        179.74        181.20        16.84 o                         
  -2  13   1          8.16         11.78        11.54 o                         
  -1  13   1         20.82         20.72        13.06 o                         
   0  13   1        254.97        269.45        16.33 o                         
   1  13   1        140.33        151.42        14.98 o                         
   2  13   1        269.00        283.74        12.97 o                         
   3  13   1         17.59         22.39        11.83 o                         
   4  13   1         69.47         73.96        11.70 o                         
   5  13   1        797.83        820.92        17.73 o                         
   6  13   1         17.08         44.11        14.42 o                         
   7  13   1        376.15        390.31        16.76 o                         
   8  13   1        148.59        171.88        16.89 o                         
   9  13   1        375.59        366.67        25.08 o                         
  10  13   1        347.83        367.11        26.97 o                         
  11  13   1        151.99        167.38        20.61 o                         
  12  13   1         13.36         16.49        19.37 o                         
 -13  14   1          0.85         10.51        17.26 o                         
 -12  14   1          1.37          6.56        19.39 o                         
 -11  14   1        151.22        156.89        18.30 o                         
 -10  14   1        505.31        532.68        18.31 o                         
  -9  14   1        125.88        111.31        15.77 o                         
  -8  14   1        874.84        925.94        17.46 o                         
  -7  14   1         77.25        101.48        12.15 o                         
  -6  14   1         68.65         71.49        14.61 o                         
  -5  14   1        139.84        137.19        14.46 o                         
  -4  14   1        371.65        348.59        14.96 o                         
  -3  14   1        207.50        197.00        14.86 o                         
  -2  14   1       1500.08       1498.55        36.34 o                         
  -1  14   1        293.74        260.97        13.50 o                         
   0  14   1         30.44         37.07        13.09 o                         
   1  14   1        419.02        387.99        13.13 o                         
   2  14   1        842.99        827.88        16.15 o                         
   3  14   1        478.73        487.10        15.43 o                         
   4  14   1        151.69        167.98        13.43 o                         
   5  14   1        918.37        908.80        33.20 o                         
   6  14   1         67.56         47.21        15.82 o                         
   7  14   1        390.29        408.11        17.01 o                         
   8  14   1        113.33        142.68        16.08 o                         
   9  14   1         17.58         29.62        15.64 o                         
  10  14   1        426.65        432.95        24.68 o                         
  11  14   1         42.59         55.18        24.20 o                         
  12  14   1        181.56        190.46        25.78 o                         
 -12  15   1         11.24         26.27        17.61 o                         
 -11  15   1          0.05          4.97        15.17 o                         
 -10  15   1          0.83          7.04        16.61 o                         
  -9  15   1        153.58        163.64        14.32 o                         
  -8  15   1        375.82        367.56        15.10 o                         
  -7  15   1         23.45         28.93        13.09 o                         
  -6  15   1         10.53         15.68        14.74 o                         
  -5  15   1         17.79         14.10        14.21 o                         
  -4  15   1        409.93        453.30        18.04 o                         
  -3  15   1        306.15        270.73        25.11 o                         
  -2  15   1         16.91         12.73        12.07 o                         
  -1  15   1         27.31         32.17        10.97 o                         
   0  15   1        458.25        454.91        14.59 o                         
   1  15   1        128.98        140.83        12.15 o                         
   2  15   1         92.38        100.75        11.93 o                         
   3  15   1         23.84         26.34        12.35 o                         
   4  15   1        289.54        279.51        13.10 o                         
   5  15   1         62.15         47.51        12.82 o                         
   6  15   1        448.59        478.40        19.80 o                         
   7  15   1         10.64         12.49        15.57 o                         
   8  15   1         24.32         42.21        15.80 o                         
   9  15   1        232.14        249.84        16.93 o                         
  10  15   1         29.31         33.89        19.33 o                         
  11  15   1          4.74         27.24        23.63 o                         
  12  15   1         48.91         67.89        26.44 o                         
 -12  16   1         30.37         31.47        17.35 o                         
 -11  16   1         16.69         14.93        14.46 o                         
 -10  16   1          2.03         11.82        14.83 o                         
  -9  16   1          1.95         14.22        14.03 o                         
  -8  16   1          3.06          8.11        13.32 o                         
  -7  16   1         58.67         63.36        15.14 o                         
  -6  16   1        165.45        164.28        18.43 o                         
  -5  16   1        180.33        166.10        15.81 o                         
  -4  16   1         28.28         49.12        13.84 o                         
  -3  16   1         35.67         36.46        14.11 o                         
  -2  16   1        158.07        158.86        13.75 o                         
  -1  16   1         80.12         74.92        13.73 o                         
   0  16   1         16.23         33.67        15.06 o                         
   1  16   1        211.36        190.75        13.37 o                         
   2  16   1         79.04         88.78        11.22 o                         
   3  16   1        193.65        193.05        12.94 o                         
   4  16   1        179.06        185.81        12.97 o                         
   5  16   1         30.96         41.37        14.42 o                         
   6  16   1        861.91        838.23        63.85 o                         
   7  16   1        215.77        242.27        19.74 o                         
   8  16   1        557.20        593.27        20.76 o                         
   9  16   1          4.80         14.79        16.02 o                         
  10  16   1         31.32         41.33        18.66 o                         
  11  16   1          0.05          6.23        16.26 o                         
 -11  17   1         29.36         34.10        15.71 o                         
 -10  17   1          3.27         17.34        15.12 o                         
  -9  17   1         44.37         42.35        13.03 o                         
  -8  17   1        120.55        119.90        15.46 o                         
  -7  17   1         13.35         -0.98        19.06 o                         
  -6  17   1          7.75          8.78        14.59 o                         
  -5  17   1         37.15         77.55        13.52 o                         
  -4  17   1          3.29          3.15        12.54 o                         
  -3  17   1         18.61         25.71        14.34 o                         
  -2  17   1         42.17         47.47        11.19 o                         
  -1  17   1         11.05         10.51        11.19 o                         
   0  17   1        125.40        138.99        13.49 o                         
   1  17   1          6.42         -0.40        11.76 o                         
   2  17   1          0.17         12.51        11.33 o                         
   3  17   1         90.81         98.09        12.49 o                         
   4  17   1        216.96        229.78        13.23 o                         
   5  17   1        333.38        336.50        16.16 o                         
   6  17   1         16.13         18.17        17.21 o                         
   7  17   1        147.44        145.53        16.13 o                         
   8  17   1        137.79        152.52        17.21 o                         
   9  17   1          0.80          4.15        18.94 o                         
  10  17   1         57.73         72.25        18.63 o                         
  11  17   1         10.04          8.34        17.79 o                         
 -11  18   1         42.22         71.52        18.54 o                         
 -10  18   1         13.63         26.32        14.10 o                         
  -9  18   1        303.46        298.51        16.24 o                         
  -8  18   1          0.74         -3.22        12.51 o                         
  -7  18   1        355.70        346.89        15.17 o                         
  -6  18   1        270.49        283.00        15.21 o                         
  -5  18   1          8.31         12.04        17.04 o                         
  -4  18   1        109.73        112.22        17.33 o                         
  -3  18   1         95.66        103.15        13.65 o                         
  -2  18   1        345.94        364.95        16.34 o                         
  -1  18   1        225.63        236.41        14.35 o                         
   0  18   1         12.16         19.86        12.41 o                         
   1  18   1         69.14         70.68        12.10 o                         
   2  18   1        191.15        177.05        17.19 o                         
   3  18   1         76.50         85.93        13.03 o                         
   4  18   1        243.24        233.65        16.29 o                         
   5  18   1        337.06        305.65        18.65 o                         
   6  18   1         57.61         59.47        14.88 o                         
   7  18   1        303.09        331.77        24.93 o                         
   8  18   1         23.62         26.23        15.79 o                         
   9  18   1         22.17         19.48        19.39 o                         
  10  18   1         26.99         20.71        20.27 o                         
 -10  19   1          0.57         16.40        13.69 o                         
  -9  19   1          0.02          5.65        14.55 o                         
  -8  19   1          2.91         23.69        14.80 o                         
  -7  19   1          9.04         12.99        18.88 o                         
  -6  19   1          9.34         26.68        14.65 o                         
  -5  19   1         13.89         23.61        17.20 o                         
  -4  19   1        150.33        170.46        14.52 o                         
  -3  19   1         28.46         46.04        15.24 o                         
  -2  19   1         37.39         43.34        11.10 o                         
  -1  19   1         15.49         51.34        11.58 o                         
   0  19   1        391.48        429.70        16.73 o                         
   1  19   1          1.89         10.99        12.48 o                         
   2  19   1        127.46        156.11        14.06 o                         
   3  19   1        107.34        120.28        14.12 o                         
   4  19   1         32.42         37.88        14.14 o                         
   5  19   1         48.42         66.52        17.18 o                         
   6  19   1         28.10         54.83        17.77 o                         
   7  19   1         29.96         24.79        16.32 o                         
   8  19   1         27.31         23.51        17.01 o                         
   9  19   1        162.95        160.56        18.18 o                         
 -10  20   1         67.46         50.99        16.26 o                         
  -9  20   1          0.01         10.62        13.41 o                         
  -8  20   1        283.82        293.26        15.09 o                         
  -7  20   1         45.22         73.49        16.07 o                         
  -6  20   1         87.53         87.06        19.32 o                         
  -5  20   1        156.96        165.11        14.91 o                         
  -4  20   1          0.15         11.77        17.13 o                         
  -3  20   1          1.91         -3.42        13.31 o                         
  -2  20   1          7.74          5.21        12.62 o                         
  -1  20   1         17.41         21.26        13.80 o                         
   0  20   1         10.82         19.27        12.34 o                         
   1  20   1          0.55          3.81        11.14 o                         
   2  20   1         25.20         29.52        13.58 o                         
   3  20   1        116.17         95.43        13.38 o                         
   4  20   1         12.51         29.76        13.33 o                         
   5  20   1         67.94         82.59        15.60 o                         
   6  20   1         17.09         13.70        18.26 o                         
   7  20   1         99.72        141.10        19.67 o                         
   8  20   1         14.05         27.26        15.32 o                         
   9  20   1         15.27          0.88        17.00 o                         
  -9  21   1         16.04         24.71        17.57 o                         
  -8  21   1         21.79         27.51        15.13 o                         
  -7  21   1         21.27         15.99        18.26 o                         
  -6  21   1          3.31         12.10        15.66 o                         
  -5  21   1         17.50         21.20        14.14 o                         
  -4  21   1          8.23          6.77        12.47 o                         
  -3  21   1         64.21         87.31        31.20 o                         
  -2  21   1          8.93         15.41        13.17 o                         
  -1  21   1         34.80         37.83        12.20 o                         
   0  21   1         46.40         56.29        13.13 o                         
   1  21   1          4.80          5.67        13.65 o                         
   2  21   1         44.61         43.58        12.30 o                         
   3  21   1          0.24         12.74        12.35 o                         
   4  21   1         35.35         56.46        16.76 o                         
   5  21   1          2.51          7.29        15.75 o                         
   6  21   1         11.89         17.42        13.97 o                         
   7  21   1         33.25         33.90        15.95 o                         
   8  21   1         19.13         20.07        19.16 o                         
  -8  22   1          0.03          2.19        15.33 o                         
  -7  22   1          0.88          2.04        15.82 o                         
  -6  22   1         17.01         19.24        14.48 o                         
  -5  22   1          3.41         13.49        16.06 o                         
  -4  22   1         13.52          8.20        18.65 o                         
  -3  22   1          2.25         -4.47        14.38 o                         
  -2  22   1         11.62         32.08        18.62 o                         
  -1  22   1         24.34         15.22        15.80 o                         
   0  22   1        156.59        184.90        15.83 o                         
   1  22   1        201.58        244.17        15.92 o                         
   2  22   1          0.11         12.62        12.11 o                         
   3  22   1         12.44         14.68        13.68 o                         
   4  22   1        102.56        105.90        16.87 o                         
   5  22   1          1.49          2.81        14.99 o                         
   6  22   1          2.34         13.31        15.08 o                         
   7  22   1         28.76         31.88        19.30 o                         
  -7  23   1          4.59         10.71        17.01 o                         
  -6  23   1          6.57         29.76        16.30 o                         
  -5  23   1          0.26          7.66        16.00 o                         
  -4  23   1         33.15         42.64        16.66 o                         
  -3  23   1         22.20         18.77        19.81 o                         
  -2  23   1         19.58         20.81        16.41 o                         
  -1  23   1          0.00         27.99        16.37 o                         
   0  23   1         21.41         21.92        11.98 o                         
   1  23   1         13.12         29.60        14.02 o                         
   2  23   1         12.15         26.77        11.75 o                         
   3  23   1         19.67         29.04        14.59 o                         
   4  23   1          5.43         13.09        15.01 o                         
   5  23   1          0.08         -0.25        16.58 o                         
   6  23   1         12.03         37.00        17.15 o                         
  -5  24   1         71.26         85.33        23.09 o                         
  -4  24   1          0.59          3.83        14.97 o                         
  -3  24   1          4.52         20.28        15.38 o                         
  -2  24   1          1.70         25.23        17.18 o                         
  -1  24   1         28.37         32.66        12.38 o                         
   0  24   1          3.60         16.27        13.34 o                         
   1  24   1        105.35        106.66        13.48 o                         
   2  24   1          0.12         -2.76        12.67 o                         
   3  24   1          7.89         26.43        18.92 o                         
   4  24   1          4.51          8.28        14.94 o                         
  -3  25   1        151.95        138.00        16.00 o                         
  -2  25   1          0.32          4.38        14.66 o                         
  -1  25   1        112.76        108.68        20.00 o                         
   0  25   1          7.03          9.28        13.04 o                         
   1  25   1        119.59        111.98        14.03 o                         
   2  25   1         14.54         15.55        13.08 o                         
 -16   0   2          0.03          4.67        24.24 o                         
 -15   0   2         23.56         30.74        24.44 o                         
 -14   0   2         71.35         60.84        23.01 o                         
 -13   0   2        136.07        129.08        23.77 o                         
 -12   0   2        648.08        612.03        27.37 o                         
 -11   0   2        705.80        688.40        27.15 o                         
 -10   0   2          0.00         90.00        60.86 o                         
  -9   0   2        187.85        205.71        20.92 o                         
  -8   0   2       1940.55       2029.26        34.76 o                         
  -7   0   2       1344.28       1329.53        32.29 o                         
  -6   0   2       2749.70       2838.09        47.28 o                         
  -5   0   2         14.03          9.27        17.71 o                         
  -4   0   2       1948.16       2107.35        43.75 o                         
  -3   0   2         40.84         42.33        21.18 o                         
  -2   0   2        511.04        398.67        32.72 o                         
  -1   0   2         58.76         91.11        23.11 o                         
   0   0   2      10114.42      11912.89       222.47 o                         
   1   0   2         26.95         28.92        38.60 o                         
   2   0   2        482.87        455.69        46.00 o                         
   3   0   2        392.65        415.88        48.02 o                         
   4   0   2          5.85         21.24        21.88 o                         
   5   0   2         52.66         64.83        21.68 o                         
   6   0   2       1685.71       1900.18        42.56 o                         
   7   0   2        228.02        195.41        26.34 o                         
   8   0   2        132.40        142.96        26.91 o                         
   9   0   2        468.64        502.12        30.29 o                         
  10   0   2         95.52         89.77        21.64 o                         
  11   0   2        195.17        183.65        29.35 o                         
  12   0   2         22.01         36.64        27.72 o                         
  13   0   2        200.63        207.81        44.12 o                         
  14   0   2          7.74         23.40        52.46 o                         
 -16   1   2         20.49         28.29        17.93 o                         
 -15   1   2          2.44          8.96        17.12 o                         
 -14   1   2        124.84        124.26        16.56 o                         
 -13   1   2        111.39        138.23        15.28 o                         
 -12   1   2         52.06         43.41        14.94 o                         
 -11   1   2       1128.79       1131.75        26.07 o                         
 -10   1   2         70.43         81.38        13.06 o                         
  -9   1   2          9.83         17.97        10.90 o                         
  -8   1   2        900.17        910.89        22.53 o                         
  -7   1   2       2801.46       2989.16        29.49 o                         
  -6   1   2       1028.03       1017.23        19.82 o                         
  -5   1   2        937.16        846.23        20.31 o                         
  -4   1   2        135.12        120.02        17.60 o                         
  -3   1   2          5.75          4.52        15.79 o                         
  -2   1   2         91.98         71.37        14.92 o                         
  -1   1   2       2261.73       2422.51        60.03 o                         
   0   1   2        897.52        921.45        32.71 o                         
   1   1   2        158.15        151.40        30.53 o                         
   2   1   2         33.66         41.61        22.19 o                         
   3   1   2        655.53        690.99        27.21 o                         
   4   1   2         10.98         12.38        16.56 o                         
   5   1   2          0.08         -1.80        17.75 o                         
   6   1   2        315.75        382.83        18.93 o                         
   7   1   2        129.92        125.65        17.02 o                         
   8   1   2        290.14        287.68        18.96 o                         
   9   1   2         86.63         82.10        17.43 o                         
  10   1   2          0.20          4.77        15.65 o                         
  11   1   2         46.24         61.02        20.13 o                         
  12   1   2          3.65          7.61        23.93 o                         
  13   1   2          2.18          6.92        20.33 o                         
  14   1   2          0.03          1.53        38.84 o                         
 -16   2   2         14.42         30.66        19.46 o                         
 -15   2   2          1.26         11.56        17.80 o                         
 -14   2   2         93.29         91.77        15.54 o                         
 -13   2   2         21.82         33.22        15.64 o                         
 -12   2   2         14.08         10.23        15.16 o                         
 -11   2   2         55.36         48.83        15.13 o                         
 -10   2   2          0.18         12.16        14.21 o                         
  -9   2   2        423.69        437.31        16.22 o                         
  -8   2   2        221.30        222.76        14.03 o                         
  -7   2   2       1715.53       1799.12        32.75 o                         
  -6   2   2        747.03        759.43        19.07 o                         
  -5   2   2        598.13        606.18        19.24 o                         
  -4   2   2        131.67        138.74        15.48 o                         
  -3   2   2       2907.44       2705.63        48.50 o                         
  -2   2   2        218.41        183.25        17.85 o                         
  -1   2   2      17826.14      17147.51       752.58 o                         
   0   2   2        433.99        421.98        31.55 o                         
   1   2   2      11873.14      12130.90        95.52 o                         
   2   2   2        576.83        588.33        36.89 o                         
   3   2   2       1207.93       1110.49        29.23 o                         
   4   2   2         68.80         60.84        17.22 o                         
   5   2   2       1922.33       1889.50        54.63 o                         
   6   2   2          2.06          7.84        17.18 o                         
   7   2   2        353.26        359.56        20.69 o                         
   8   2   2         12.85         25.97        19.26 o                         
   9   2   2         10.66          5.48        18.51 o                         
  10   2   2          4.35          4.99        18.56 o                         
  11   2   2         66.89         89.88        20.68 o                         
  12   2   2         28.72         38.67        21.44 o                         
  13   2   2         40.83         55.50        25.82 o                         
  14   2   2         22.13         23.94        28.16 o                         
 -16   3   2          6.72          7.25        18.69 o                         
 -15   3   2          5.43         -0.35        17.80 o                         
 -14   3   2         36.29         42.16        15.29 o                         
 -13   3   2          0.16          6.89        12.36 o                         
 -12   3   2        381.67        356.61        17.34 o                         
 -11   3   2        101.94         94.08        15.38 o                         
 -10   3   2        647.47        655.98        18.45 o                         
  -9   3   2        888.28        865.77        18.39 o                         
  -8   3   2         74.67         80.13        14.47 o                         
  -7   3   2          0.97          8.89        14.25 o                         
  -6   3   2       2924.29       3065.94        30.21 o                         
  -5   3   2       1629.80       1659.68        47.82 o                         
  -4   3   2        705.04        721.45        20.73 o                         
  -3   3   2        630.78        606.67        21.90 o                         
  -2   3   2       2124.66       1783.00       177.65 o                         
  -1   3   2        153.13        139.56        39.21 o                         
   0   3   2      39268.56      35182.09      3777.29 o                         
   1   3   2        361.22        368.49        26.02 o                         
   2   3   2        114.28        116.75        18.32 o                         
   3   3   2        460.57        489.63        23.02 o                         
   4   3   2        210.50        252.29        23.20 o                         
   5   3   2         30.29         46.63        20.40 o                         
   6   3   2       2319.72       2363.33        61.27 o                         
   7   3   2          2.34         -4.74        17.69 o                         
   8   3   2        461.86        438.39        21.58 o                         
   9   3   2          6.93         10.65        21.05 o                         
  10   3   2          0.80          7.26        20.30 o                         
  11   3   2        114.48        109.57        23.19 o                         
  12   3   2        130.81        122.41        25.63 o                         
  13   3   2          1.45         20.41        23.10 o                         
  14   3   2          0.09         -2.47        26.98 o                         
 -16   4   2          0.25         10.68        19.87 o                         
 -15   4   2          6.40         14.89        15.15 o                         
 -14   4   2         34.77         39.84        16.56 o                         
 -13   4   2          0.87          9.78        16.31 o                         
 -12   4   2        197.87        190.66        14.82 o                         
 -11   4   2         10.17         20.40        14.12 o                         
 -10   4   2        322.71        297.99        15.54 o                         
  -9   4   2         12.53         -0.21        12.29 o                         
  -8   4   2       3366.07       3501.15        30.30 o                         
  -7   4   2        445.63        499.40        16.41 o                         
  -6   4   2       1918.88       2090.52        42.36 o                         
  -5   4   2         51.44         57.54        15.03 o                         
  -4   4   2       7205.38       7099.15       218.18 o                         
  -3   4   2         33.46         27.87        18.64 o                         
  -2   4   2     100818.84      84922.92      7949.68 o                         
  -1   4   2        165.94        222.01        29.20 o                         
   0   4   2     142376.69     134502.03       483.80 o                         
   1   4   2        308.69        294.01        17.31 o                         
   2   4   2       4216.83       4179.07        44.41 o                         
   3   4   2          2.91         -0.91        17.62 o                         
   4   4   2         22.45          9.62        16.45 o                         
   5   4   2        132.97        151.21        21.54 o                         
   6   4   2          2.73          5.17        15.72 o                         
   7   4   2         74.67        101.98        17.38 o                         
   8   4   2        547.44        514.47        24.28 o                         
   9   4   2         40.81         47.34        17.17 o                         
  10   4   2        476.45        491.72        26.20 o                         
  11   4   2        226.95        202.21        23.77 o                         
  12   4   2        271.16        306.09        25.16 o                         
  13   4   2        147.50        149.77        25.34 o                         
  14   4   2          9.13          7.86        24.34 o                         
 -15   5   2          7.25          1.73        18.20 o                         
 -14   5   2         15.32         22.44        14.72 o                         
 -13   5   2         32.67         21.43        13.77 o                         
 -12   5   2        417.63        380.54        16.43 o                         
 -11   5   2        118.33        129.30        15.39 o                         
 -10   5   2       1250.36       1228.49        31.74 o                         
  -9   5   2         33.66         43.38        13.73 o                         
  -8   5   2        118.64        118.29        13.58 o                         
  -7   5   2       3431.20       3741.24        35.14 o                         
  -6   5   2        166.90        173.95        16.40 o                         
  -5   5   2       6899.48       6979.32       273.78 o                         
  -4   5   2          4.72          0.80        12.97 o                         
  -3   5   2       3309.76       3172.46        36.03 o                         
  -2   5   2        367.53        360.75        23.49 o                         
  -1   5   2      15101.37      14947.45       328.62 o                         
   0   5   2      11196.43       9992.13      1287.83 o                         
   1   5   2         66.07         26.48        14.29 o                         
   2   5   2          3.52          3.81        14.02 o                         
   3   5   2        511.24        511.78        20.31 o                         
   4   5   2         71.36         76.70        21.51 o                         
   5   5   2        208.09        191.16        19.37 o                         
   6   5   2         42.07         45.22        17.42 o                         
   7   5   2         36.38         53.15        19.40 o                         
   8   5   2        262.00        235.91        22.74 o                         
   9   5   2        119.35        111.75        21.87 o                         
  10   5   2        214.31        227.53        23.11 o                         
  11   5   2         49.91         49.56        22.04 o                         
  12   5   2          1.90         11.60        24.14 o                         
  13   5   2         11.14         21.35        23.25 o                         
  14   5   2         12.75         18.31        24.81 o                         
 -15   6   2          3.85          3.59        21.09 o                         
 -14   6   2         11.80         24.47        17.37 o                         
 -13   6   2         25.15         37.41        18.47 o                         
 -12   6   2        492.15        438.72        19.61 o                         
 -11   6   2         49.47         54.06        17.56 o                         
 -10   6   2        595.24        597.82        19.51 o                         
  -9   6   2         24.03          8.45        17.27 o                         
  -8   6   2        628.52        668.23        20.57 o                         
  -7   6   2         14.02         15.16        14.81 o                         
  -6   6   2        657.16        670.16        26.36 o                         
  -5   6   2        859.54        961.85        71.83 o                         
  -4   6   2         31.79         28.36        14.51 o                         
  -3   6   2         22.44         24.14        19.68 o                         
  -2   6   2        223.72        188.18        24.57 o                         
  -1   6   2       1585.09       1634.67        40.91 o                         
   0   6   2        948.68        843.38        19.80 o                         
   1   6   2          5.27         18.50        15.02 o                         
   2   6   2        234.68        186.49        13.99 o                         
   3   6   2       2339.31       2589.99        31.69 o                         
   4   6   2        178.63        211.82        18.90 o                         
   5   6   2        659.99        599.09        25.96 o                         
   6   6   2        210.92        233.88        22.25 o                         
   7   6   2        437.89        416.90        23.34 o                         
   8   6   2        158.97        151.54        21.78 o                         
   9   6   2        401.15        373.36        23.63 o                         
  10   6   2         10.47         13.99        22.54 o                         
  11   6   2         17.97         29.79        22.74 o                         
  12   6   2        179.34        158.77        23.95 o                         
  13   6   2         49.49         52.64        24.96 o                         
  14   6   2          0.66         21.07        20.83 o                         
 -15   7   2         27.07         31.49        20.59 o                         
 -14   7   2         15.08          8.61        19.04 o                         
 -13   7   2         64.21         70.96        15.09 o                         
 -12   7   2          7.49         10.39        14.63 o                         
 -11   7   2         51.61         54.10        17.51 o                         
 -10   7   2        118.20        124.23        18.18 o                         
  -9   7   2          0.17         10.38        16.95 o                         
  -8   7   2        712.73        740.01        18.48 o                         
  -7   7   2       1197.00       1231.90        23.74 o                         
  -6   7   2       7485.94       7342.93       460.24 o                         
  -5   7   2       1942.60       1955.13        69.49 o                         
  -4   7   2       1829.56       1632.47        28.13 o                         
  -3   7   2        241.04        212.58        15.09 o                         
  -2   7   2       1680.40       1507.17        55.02 o                         
  -1   7   2       1437.25       1374.56        27.40 o                         
   0   7   2        410.95        485.64        16.81 o                         
   1   7   2        377.52        350.37        15.07 o                         
   2   7   2        851.21        860.99        33.09 o                         
   3   7   2        127.18        122.89        17.21 o                         
   4   7   2         72.88         67.57        18.48 o                         
   5   7   2        604.68        587.32        41.02 o                         
   6   7   2         10.78         13.90        16.73 o                         
   7   7   2        553.95        568.92        24.78 o                         
   8   7   2          4.56         11.57        20.69 o                         
   9   7   2        652.61        544.64        25.39 o                         
  10   7   2         23.16         15.71        18.99 o                         
  11   7   2         14.95         27.10        21.78 o                         
  12   7   2          9.07         17.21        22.00 o                         
  13   7   2         16.16         23.18        24.96 o                         
 -15   8   2          0.43         16.04        21.22 o                         
 -14   8   2          0.36         11.86        17.68 o                         
 -13   8   2         59.74         65.00        18.90 o                         
 -12   8   2          7.12         18.73        14.84 o                         
 -11   8   2         78.83         71.20        18.21 o                         
 -10   8   2         40.48         42.30        17.51 o                         
  -9   8   2         59.39         44.09        15.31 o                         
  -8   8   2        820.51        858.43        21.77 o                         
  -7   8   2         79.98         97.96        14.75 o                         
  -6   8   2         57.07         49.41        15.44 o                         
  -5   8   2        139.73        135.30        16.87 o                         
  -4   8   2       1960.08       1981.84        26.24 o                         
  -3   8   2         30.09         54.58        14.38 o                         
  -2   8   2       1290.90       1207.69        25.36 o                         
  -1   8   2        260.84        225.39        18.91 o                         
   0   8   2         29.64         35.12        13.12 o                         
   1   8   2        372.14        349.58        15.66 o                         
   2   8   2         30.07         16.21        12.36 o                         
   3   8   2          0.11          8.18        14.96 o                         
   4   8   2        252.27        284.14        18.16 o                         
   5   8   2         43.94         44.05        21.52 o                         
   6   8   2        628.83        666.78        32.35 o                         
   7   8   2        375.55        357.71        23.78 o                         
   8   8   2         21.87         66.79        20.68 o                         
   9   8   2          0.65          1.38        19.81 o                         
  10   8   2          7.51         33.36        24.28 o                         
  11   8   2        681.50        646.64        27.13 o                         
  12   8   2          7.66         25.60        18.66 o                         
  13   8   2         12.23         12.50        20.59 o                         
 -15   9   2          4.34          9.72        17.86 o                         
 -14   9   2         12.85         22.09        15.89 o                         
 -13   9   2         76.86         60.85        15.52 o                         
 -12   9   2        120.79        100.68        17.15 o                         
 -11   9   2          0.28          3.78        15.35 o                         
 -10   9   2          2.14         25.59        15.00 o                         
  -9   9   2        530.27        507.86        19.01 o                         
  -8   9   2         85.54         79.32        17.39 o                         
  -7   9   2        110.19        106.77        14.64 o                         
  -6   9   2       2501.22       2500.19        79.36 o                         
  -5   9   2         97.66        204.63        23.30 o                         
  -4   9   2       2685.97       2703.58        36.19 o                         
  -3   9   2       5900.56       5645.54       365.76 o                         
  -2   9   2        312.35        300.82        19.22 o                         
  -1   9   2        202.38        178.02        16.42 o                         
   0   9   2         13.63         13.73        12.61 o                         
   1   9   2        919.92        883.84        18.33 o                         
   2   9   2       4213.72       4323.56       102.49 o                         
   3   9   2          4.17         74.92        28.42 o                         
   4   9   2         26.67         34.83        13.80 o                         
   5   9   2        148.78        167.29        20.02 o                         
   6   9   2          1.59         -4.64        16.77 o                         
   7   9   2        149.40        153.62        22.66 o                         
   8   9   2         24.73         31.97        17.66 o                         
   9   9   2          0.00         26.38        20.77 o                         
  10   9   2        156.72        163.94        22.45 o                         
  11   9   2        343.15        324.78        39.88 o                         
  12   9   2          1.41          1.14        18.88 o                         
  13   9   2          4.65         15.92        24.63 o                         
 -14  10   2        112.69        107.62        19.25 o                         
 -13  10   2          0.29         10.12        18.01 o                         
 -12  10   2        245.61        226.11        17.65 o                         
 -11  10   2        241.71        241.80        14.80 o                         
 -10  10   2       1209.06       1276.44        21.77 o                         
  -9  10   2        216.60        214.70        13.26 o                         
  -8  10   2         26.73         33.42        11.94 o                         
  -7  10   2        756.23        812.19        16.98 o                         
  -6  10   2         39.64         52.92        13.71 o                         
  -5  10   2         53.49        131.91        14.89 o                         
  -4  10   2        394.53        433.06        21.30 o                         
  -3  10   2       1015.09       1039.94        22.20 o                         
  -2  10   2        530.38        473.56        18.19 o                         
  -1  10   2       2432.63       2111.99        60.15 o                         
   0  10   2        181.75        167.04        11.94 o                         
   1  10   2        968.91        959.67        25.04 o                         
   2  10   2        591.82        539.52        17.31 o                         
   3  10   2       1423.64       1475.03        62.82 o                         
   4  10   2        126.18        114.78        14.17 o                         
   5  10   2       1668.33       1608.54        25.99 o                         
   6  10   2       1089.07       1055.70        27.25 o                         
   7  10   2        912.09        942.14        30.06 o                         
   8  10   2        432.44        453.89        38.06 o                         
   9  10   2        148.25        120.84        18.51 o                         
  10  10   2          6.43        -10.86        18.02 o                         
  11  10   2         88.97         75.89        22.26 o                         
  12  10   2         85.36         71.63        17.36 o                         
  13  10   2          7.98         25.01        26.05 o                         
 -14  11   2          9.78         -8.56        17.46 o                         
 -13  11   2          1.96         -5.81        15.54 o                         
 -12  11   2          0.74         13.66        15.36 o                         
 -11  11   2         84.74         82.77        15.59 o                         
 -10  11   2        460.91        504.46        17.18 o                         
  -9  11   2        227.90        229.36        13.25 o                         
  -8  11   2        203.25        193.17        12.80 o                         
  -7  11   2        111.19        118.38        14.18 o                         
  -6  11   2        290.66        324.38        13.84 o                         
  -5  11   2        243.43        246.39        13.88 o                         
  -4  11   2         87.93         77.68        12.78 o                         
  -3  11   2         35.33         29.35        12.58 o                         
  -2  11   2        411.50        419.97        17.84 o                         
  -1  11   2        306.69        317.69        15.15 o                         
   0  11   2         58.74         38.32        10.43 o                         
   1  11   2         71.59         71.44        12.24 o                         
   2  11   2       1205.75       1229.11        21.69 o                         
   3  11   2        263.33        243.99        14.23 o                         
   4  11   2        573.60        593.07        18.20 o                         
   5  11   2        317.54        340.91        18.97 o                         
   6  11   2         32.29         22.33        15.49 o                         
   7  11   2        249.79        215.83        21.18 o                         
   8  11   2         76.00         93.34        22.25 o                         
   9  11   2        391.05        416.96        53.06 o                         
  10  11   2        471.33        468.80        21.94 o                         
  11  11   2         21.50         20.58        16.91 o                         
  12  11   2         39.63         49.61        19.76 o                         
 -14  12   2         12.39          9.64        16.75 o                         
 -13  12   2         23.52         27.42        14.56 o                         
 -12  12   2         16.83         18.89        16.84 o                         
 -11  12   2         55.94         60.23        13.64 o                         
 -10  12   2        395.21        418.79        16.69 o                         
  -9  12   2          6.52         -2.45        13.92 o                         
  -8  12   2        196.39        186.78        12.71 o                         
  -7  12   2        186.90        221.73        13.44 o                         
  -6  12   2         27.22         23.87        11.10 o                         
  -5  12   2         14.56         35.74        12.12 o                         
  -4  12   2          1.31          2.43        15.65 o                         
  -3  12   2          8.61          5.49        12.96 o                         
  -2  12   2         72.31         46.56        13.55 o                         
  -1  12   2        257.66        213.87        13.17 o                         
   0  12   2        226.99        284.50        13.19 o                         
   1  12   2        452.04        431.42        14.92 o                         
   2  12   2        484.74        494.80        15.15 o                         
   3  12   2        352.31        358.92        16.81 o                         
   4  12   2        378.50        372.62        14.99 o                         
   5  12   2        538.38        516.40        29.49 o                         
   6  12   2       1654.75       1693.34        36.28 o                         
   7  12   2       1472.04       1457.83        65.30 o                         
   8  12   2        695.98        682.12        29.59 o                         
   9  12   2        161.70        150.56        19.99 o                         
  10  12   2         56.09         45.66        18.21 o                         
  11  12   2         96.55         93.89        24.34 o                         
  12  12   2          0.03         -0.19        23.99 o                         
 -14  13   2          5.97          9.40        20.74 o                         
 -13  13   2          3.39         12.01        16.17 o                         
 -12  13   2         53.03         46.07        16.01 o                         
 -11  13   2         50.45         62.79        15.28 o                         
 -10  13   2         38.40         38.71        15.41 o                         
  -9  13   2         28.05         26.57        14.97 o                         
  -8  13   2          2.94          7.66        11.89 o                         
  -7  13   2         60.24         67.03        12.78 o                         
  -6  13   2         36.25         27.86        13.66 o                         
  -5  13   2        255.71        256.95        15.89 o                         
  -4  13   2         33.50         38.57        11.54 o                         
  -3  13   2          2.30          6.98        12.36 o                         
  -2  13   2        373.46        360.18        18.61 o                         
  -1  13   2        178.03        150.79        13.00 o                         
   0  13   2          2.99          7.70        10.19 o                         
   1  13   2       1030.38        842.49        30.51 o                         
   2  13   2        153.78        164.62        13.32 o                         
   3  13   2        203.46        231.94        13.36 o                         
   4  13   2        144.17        150.15        13.10 o                         
   5  13   2        647.24        681.83        21.02 o                         
   6  13   2         85.38         72.43        14.47 o                         
   7  13   2        242.38        231.11        17.21 o                         
   8  13   2          0.13          0.32        21.87 o                         
   9  13   2         91.55         86.24        16.35 o                         
  10  13   2          1.62         15.53        18.91 o                         
  11  13   2         13.36         26.69        29.52 o                         
  12  13   2          4.95        -14.65        20.08 o                         
 -13  14   2          0.92          9.73        15.49 o                         
 -12  14   2         11.45         13.51        16.87 o                         
 -11  14   2        306.30        294.29        17.59 o                         
 -10  14   2        172.85        180.67        13.38 o                         
  -9  14   2        200.65        206.66        16.29 o                         
  -8  14   2         47.99         42.67        14.84 o                         
  -7  14   2          0.89          3.17        12.04 o                         
  -6  14   2          0.64         -5.00        12.23 o                         
  -5  14   2        283.84        323.90        16.21 o                         
  -4  14   2          0.43          8.43        13.24 o                         
  -3  14   2        713.98        668.15        18.38 o                         
  -2  14   2         36.39         41.81        12.37 o                         
  -1  14   2         50.35         45.01        11.97 o                         
   0  14   2          1.76         -2.43        11.26 o                         
   1  14   2        117.13        109.86        13.70 o                         
   2  14   2        135.18        149.18        10.81 o                         
   3  14   2        274.90        252.61        13.91 o                         
   4  14   2        137.54        136.32        12.17 o                         
   5  14   2       1379.13       1290.33        48.52 o                         
   6  14   2        546.84        580.80        26.57 o                         
   7  14   2         12.63          3.56        17.73 o                         
   8  14   2        873.29        843.48        27.01 o                         
   9  14   2          2.13         23.92        17.86 o                         
  10  14   2        140.55        161.28        32.82 o                         
  11  14   2          0.24         -1.08        19.86 o                         
 -13  15   2          0.61          1.81        16.81 o                         
 -12  15   2          0.04          4.32        13.79 o                         
 -11  15   2         14.06         30.11        16.37 o                         
 -10  15   2         19.69         37.22        15.58 o                         
  -9  15   2          2.22          5.79        12.46 o                         
  -8  15   2          6.63         18.78        12.71 o                         
  -7  15   2         18.24         22.60        12.71 o                         
  -6  15   2        169.02        135.69        13.93 o                         
  -5  15   2         22.61         22.83        12.71 o                         
  -4  15   2        169.19        173.67        16.63 o                         
  -3  15   2        154.83        150.27        13.55 o                         
  -2  15   2         61.74         72.68        12.11 o                         
  -1  15   2        444.02        428.55        15.69 o                         
   0  15   2         25.59         23.84        13.97 o                         
   1  15   2          4.47         -0.71        11.14 o                         
   2  15   2        122.24        142.78        12.91 o                         
   3  15   2        387.08        381.65        13.60 o                         
   4  15   2         41.86         42.42        13.31 o                         
   5  15   2         21.43         14.03        14.70 o                         
   6  15   2         53.81         51.92        13.60 o                         
   7  15   2         18.66         29.76        13.60 o                         
   8  15   2         42.80         46.82        17.75 o                         
   9  15   2         59.76         42.35        18.09 o                         
  10  15   2          9.44          6.85        18.29 o                         
  11  15   2          0.08          6.02        24.48 o                         
 -12  16   2         29.76         30.79        17.69 o                         
 -11  16   2          6.71         12.97        13.47 o                         
 -10  16   2          1.46         12.62        14.43 o                         
  -9  16   2        216.53        215.60        14.47 o                         
  -8  16   2         23.33         43.11        11.99 o                         
  -7  16   2         94.35        130.32        12.95 o                         
  -6  16   2        207.84        198.90        14.23 o                         
  -5  16   2         92.24        122.87        16.58 o                         
  -4  16   2        203.87        199.32        15.49 o                         
  -3  16   2         40.29         33.53        13.99 o                         
  -2  16   2          8.82         21.29        12.13 o                         
  -1  16   2          2.57          5.45        13.35 o                         
   0  16   2        219.01        218.44        12.61 o                         
   1  16   2          0.23         15.25        12.57 o                         
   2  16   2         23.36         22.85        12.76 o                         
   3  16   2          2.07         22.06        14.36 o                         
   4  16   2        184.17        148.69        13.55 o                         
   5  16   2         41.82         50.18        17.35 o                         
   6  16   2         77.97         63.02        15.38 o                         
   7  16   2        190.10        235.35        18.68 o                         
   8  16   2        129.34        133.86        20.10 o                         
   9  16   2          8.70        -15.23        18.71 o                         
  10  16   2          0.01         -3.78        23.73 o                         
  11  16   2         67.61         87.97        25.52 o                         
 -12  17   2          4.44         26.82        16.63 o                         
 -11  17   2         10.33         -2.93        15.66 o                         
 -10  17   2          5.53          7.71        15.60 o                         
  -9  17   2         25.62         34.24        16.15 o                         
  -8  17   2         20.60         20.32        13.15 o                         
  -7  17   2        136.34        132.60        16.26 o                         
  -6  17   2          2.78         -4.72        14.14 o                         
  -5  17   2        872.32        824.07        56.37 o                         
  -4  17   2         32.35         41.34        15.51 o                         
  -3  17   2          4.48         27.37        17.23 o                         
  -2  17   2        110.79        116.28        13.99 o                         
  -1  17   2         35.67         40.24        11.84 o                         
   0  17   2          0.33          1.25        11.97 o                         
   1  17   2          2.95         11.31        11.39 o                         
   2  17   2         74.65         83.50        11.97 o                         
   3  17   2         12.95         14.16        13.28 o                         
   4  17   2         15.84         28.01        11.28 o                         
   5  17   2         34.33         60.89        18.24 o                         
   6  17   2         11.09         16.51        15.00 o                         
   7  17   2          3.63         20.14        16.11 o                         
   8  17   2          6.46         20.87        18.58 o                         
   9  17   2          0.24          6.77        24.11 o                         
  10  17   2          6.55        -10.94        24.44 o                         
 -11  18   2         57.65         74.36        16.15 o                         
 -10  18   2         39.60         58.38        16.94 o                         
  -9  18   2         67.26         60.62        14.71 o                         
  -8  18   2         23.53         34.38        15.75 o                         
  -7  18   2         46.97         54.70        15.09 o                         
  -6  18   2        106.06        109.16        16.03 o                         
  -5  18   2         53.47         60.07        13.79 o                         
  -4  18   2         58.30         59.56        15.10 o                         
  -3  18   2          9.44         16.01        17.15 o                         
  -2  18   2         14.29         20.87        13.58 o                         
  -1  18   2         35.39         56.92        12.26 o                         
   0  18   2        260.65        287.35        16.02 o                         
   1  18   2         20.73         32.94        12.26 o                         
   2  18   2        336.77        353.98        15.60 o                         
   3  18   2         28.81         39.07        13.61 o                         
   4  18   2         57.72         71.81        12.50 o                         
   5  18   2         10.92         16.91        13.01 o                         
   6  18   2         46.57         56.67        20.71 o                         
   7  18   2          0.00         -3.46        18.04 o                         
   8  18   2        340.02        343.10        19.43 o                         
   9  18   2          0.54          3.76        21.92 o                         
 -11  19   2         32.63         19.36        18.35 o                         
 -10  19   2          0.13          4.77        14.90 o                         
  -9  19   2         55.40         47.61        17.14 o                         
  -8  19   2        165.86        156.09        15.08 o                         
  -7  19   2          0.00          1.75        13.27 o                         
  -6  19   2        209.38        209.50        18.02 o                         
  -5  19   2         53.55         60.58        12.48 o                         
  -4  19   2        178.27        151.90        14.18 o                         
  -3  19   2        249.38        235.86        14.74 o                         
  -2  19   2         18.45         24.53        14.95 o                         
  -1  19   2        109.03        106.23        12.01 o                         
   0  19   2        255.31        274.55        14.75 o                         
   1  19   2         12.50         23.35        12.43 o                         
   2  19   2        108.35        117.93        16.37 o                         
   3  19   2         27.11         37.53        13.75 o                         
   4  19   2         43.43         48.66        13.37 o                         
   5  19   2          0.01         12.61        13.09 o                         
   6  19   2          4.85         14.63        17.98 o                         
   7  19   2         84.42         90.89        15.81 o                         
   8  19   2         41.11         59.56        17.43 o                         
   9  19   2        142.40        164.31        25.30 o                         
 -10  20   2         35.75         42.39        17.30 o                         
  -9  20   2         63.27         61.10        15.02 o                         
  -8  20   2          0.41         14.29        14.34 o                         
  -7  20   2        365.04        378.93        16.53 o                         
  -6  20   2         59.75         67.86        15.68 o                         
  -5  20   2          9.78          3.67        15.12 o                         
  -4  20   2        300.62        299.06        16.14 o                         
  -3  20   2          7.47         12.71        13.72 o                         
  -2  20   2          6.57         27.12        19.00 o                         
  -1  20   2        573.10        569.44        41.68 o                         
   0  20   2         26.53         48.03        12.77 o                         
   1  20   2        276.57        291.52        15.53 o                         
   2  20   2         29.27         27.45        11.70 o                         
   3  20   2         36.86         37.79        14.13 o                         
   4  20   2          0.02          7.39        13.64 o                         
   5  20   2          0.38         18.84        15.84 o                         
   6  20   2         23.36         16.19        14.46 o                         
   7  20   2          0.09         14.59        16.57 o                         
   8  20   2         52.54         48.70        15.49 o                         
  -9  21   2         32.73         29.84        17.09 o                         
  -8  21   2         45.39         55.73        15.01 o                         
  -7  21   2        163.66        152.89        25.35 o                         
  -6  21   2         22.48         27.30        16.17 o                         
  -5  21   2        111.22         96.19        16.62 o                         
  -4  21   2         31.28         59.29        18.06 o                         
  -3  21   2        186.70        201.03        34.96 o                         
  -2  21   2         30.50         40.75        12.88 o                         
  -1  21   2        246.99        242.98        17.23 o                         
   0  21   2          0.35         19.24        15.06 o                         
   1  21   2        143.56        179.51        16.43 o                         
   2  21   2          0.35          4.42        12.45 o                         
   3  21   2        157.12        164.44        16.66 o                         
   4  21   2         32.84         24.80        12.19 o                         
   5  21   2         34.60         37.40        14.76 o                         
   6  21   2          5.24         20.33        14.55 o                         
   7  21   2         23.96         28.98        16.56 o                         
  -8  22   2         88.43         83.67        14.49 o                         
  -7  22   2         15.69         19.42        16.29 o                         
  -6  22   2         37.46         50.28        17.11 o                         
  -5  22   2         52.74         52.95        13.79 o                         
  -4  22   2          0.70         14.40        14.43 o                         
  -3  22   2        147.22        150.48        14.56 o                         
  -2  22   2         59.72         63.65        15.53 o                         
  -1  22   2         29.31         26.79        13.38 o                         
   0  22   2        120.28        145.13        13.78 o                         
   1  22   2        192.14        192.88        15.70 o                         
   2  22   2        182.24        181.43        13.37 o                         
   3  22   2         39.36         52.21        14.38 o                         
   4  22   2         20.35          7.69        16.75 o                         
   5  22   2          0.02          6.38        15.54 o                         
   6  22   2         42.24         44.38        15.38 o                         
  -7  23   2         76.90         68.44        17.68 o                         
  -6  23   2          3.65         10.71        17.07 o                         
  -5  23   2         60.49         56.42        17.20 o                         
  -4  23   2          2.80          0.52        17.12 o                         
  -3  23   2        142.75        161.60        15.67 o                         
  -2  23   2          2.72         -8.50        16.40 o                         
  -1  23   2         77.95         85.07        19.35 o                         
   0  23   2          3.98          8.95        13.46 o                         
   1  23   2          0.00         -8.71        15.25 o                         
   2  23   2          3.35         13.30        16.87 o                         
   3  23   2          8.45          3.30        14.09 o                         
   4  23   2          0.49          0.09        16.04 o                         
   5  23   2          5.12          2.28        19.29 o                         
  -5  24   2         29.22         31.62        15.22 o                         
  -4  24   2          0.08         10.41        13.81 o                         
  -3  24   2          2.41         -7.04        20.30 o                         
  -2  24   2         23.87         26.63        13.80 o                         
  -1  24   2         28.34         32.73        14.91 o                         
   0  24   2          2.43         12.36        18.73 o                         
   1  24   2         57.66         66.33        15.53 o                         
   2  24   2         19.30         30.00        15.07 o                         
   3  24   2          6.11          7.67        15.48 o                         
   4  24   2          0.18         -7.62        16.91 o                         
  -3  25   2          2.25         -6.97        14.41 o                         
  -2  25   2         51.87         68.63        20.42 o                         
  -1  25   2         64.97         64.44        20.24 o                         
   0  25   2          9.24          5.04        15.63 o                         
   1  25   2         20.17         37.90        15.57 o                         
 -16   1   3         20.82         35.69        16.16 o                         
 -15   1   3         17.99         18.10        17.00 o                         
 -14   1   3        112.47        110.39        16.40 o                         
 -13   1   3         12.60         34.11        16.18 o                         
 -12   1   3        425.48        423.13        16.32 o                         
 -11   1   3        227.57        250.02        16.14 o                         
 -10   1   3         83.51         80.32        13.37 o                         
  -9   1   3          1.71          7.61        12.21 o                         
  -8   1   3        480.18        470.56        16.44 o                         
  -7   1   3        110.48        131.88        15.26 o                         
  -6   1   3         70.68         89.52        13.69 o                         
  -5   1   3        141.96        147.98        13.24 o                         
  -4   1   3       4881.05       4401.79       126.75 o                         
  -3   1   3         93.43         82.24        11.86 o                         
  -2   1   3      17429.66      16444.29       120.86 o                         
  -1   1   3        539.76        589.57        22.04 o                         
   0   1   3       1306.08       1466.64        32.56 o                         
   1   1   3          1.90         12.00        16.03 o                         
   2   1   3        841.42        839.50        32.72 o                         
   3   1   3         90.87        128.08        19.03 o                         
   4   1   3       2946.60       3047.60        44.10 o                         
   5   1   3        480.77        496.36        28.92 o                         
   6   1   3        734.32        724.33        33.37 o                         
   7   1   3        503.80        495.23        29.18 o                         
   8   1   3        268.94        249.91        25.62 o                         
   9   1   3          1.03         12.57        27.10 o                         
  10   1   3        194.89        172.26        27.36 o                         
  11   1   3         48.86         60.32        30.25 o                         
  12   1   3        176.16        173.54        33.02 o                         
  13   1   3        124.06        101.95        45.73 o                         
 -16   2   3         11.13         14.44        17.41 o                         
 -15   2   3          0.05          9.06        17.07 o                         
 -14   2   3         25.17         33.99        12.75 o                         
 -13   2   3         37.04         43.09        15.82 o                         
 -12   2   3          2.44         17.40        14.96 o                         
 -11   2   3        732.33        667.99        16.77 o                         
 -10   2   3        330.39        330.94        15.35 o                         
  -9   2   3         69.17         69.51        12.97 o                         
  -8   2   3          3.38          3.95        12.56 o                         
  -7   2   3       4027.01       4234.81        60.94 o                         
  -6   2   3          0.58          8.81        12.87 o                         
  -5   2   3       1725.38       1824.18        24.76 o                         
  -4   2   3        120.53        112.28        11.82 o                         
  -3   2   3       2015.00       2092.83        56.77 o                         
  -2   2   3       2226.15       2231.48        38.09 o                         
  -1   2   3       6129.65       6241.61       206.36 o                         
   0   2   3         60.14         47.40        24.54 o                         
   1   2   3       2711.07       2846.86        60.59 o                         
   2   2   3        751.75        781.81        32.13 o                         
   3   2   3          1.45         33.45        20.68 o                         
   4   2   3       2559.31       2497.13        41.53 o                         
   5   2   3        435.20        462.94        24.15 o                         
   6   2   3        872.76        939.06        30.12 o                         
   7   2   3         32.99         43.83        16.40 o                         
   8   2   3         52.40         49.78        17.51 o                         
   9   2   3          4.86         13.08        22.29 o                         
  10   2   3        969.30        926.99        40.89 o                         
  11   2   3          0.04         10.09        30.40 o                         
  12   2   3        506.36        465.38        42.23 o                         
  13   2   3         19.17         19.91        36.58 o                         
 -16   3   3         29.37         45.58        18.43 o                         
 -15   3   3         18.15         19.41        17.07 o                         
 -14   3   3          0.93          5.39        15.98 o                         
 -13   3   3        260.23        270.86        16.15 o                         
 -12   3   3          0.65         -6.07        11.12 o                         
 -11   3   3        469.87        455.73        15.09 o                         
 -10   3   3        517.06        524.95        17.63 o                         
  -9   3   3          5.31          1.25        12.21 o                         
  -8   3   3        444.76        444.89        16.91 o                         
  -7   3   3        256.79        276.06        15.63 o                         
  -6   3   3          2.11         11.85        13.02 o                         
  -5   3   3       1695.47       1628.39        40.44 o                         
  -4   3   3         39.03         31.86        10.98 o                         
  -3   3   3       2638.08       2599.00        41.66 o                         
  -2   3   3         13.73          4.52        14.21 o                         
  -1   3   3       5801.06       6055.75       108.82 o                         
   0   3   3      27282.28      27429.10       390.86 o                         
   1   3   3        342.26        329.96        20.13 o                         
   2   3   3       1657.74       1653.65        34.43 o                         
   3   3   3         37.69         86.69        23.36 o                         
   4   3   3        298.38        283.77        23.98 o                         
   5   3   3         54.49         90.64        17.25 o                         
   6   3   3         58.88         64.31        19.35 o                         
   7   3   3        125.46        112.68        27.77 o                         
   8   3   3         14.25         41.90        21.16 o                         
   9   3   3        132.36        121.72        23.14 o                         
  10   3   3          9.78         10.90        19.86 o                         
  11   3   3        119.13         87.96        32.01 o                         
  12   3   3         53.99         58.24        32.82 o                         
  13   3   3          0.31          2.29        33.63 o                         
 -16   4   3         27.05         42.06        17.26 o                         
 -15   4   3         33.11         46.59        15.15 o                         
 -14   4   3        154.44        152.62        16.75 o                         
 -13   4   3         92.22        100.25        14.28 o                         
 -12   4   3         57.11         62.52        14.12 o                         
 -11   4   3         21.01         15.89        13.54 o                         
 -10   4   3       2123.38       2040.79        36.01 o                         
  -9   4   3         38.83         39.85        10.60 o                         
  -8   4   3         19.82        160.53        13.45 o                         
  -7   4   3         41.06         49.53        14.33 o                         
  -6   4   3          0.54          1.82        10.68 o                         
  -5   4   3          5.36         10.78        12.47 o                         
  -4   4   3       1476.12       1533.05        95.50 o                         
  -3   4   3        278.36        228.96        16.88 o                         
  -2   4   3      25894.65      25432.75       645.75 o                         
  -1   4   3        470.42        434.25        25.46 o                         
   0   4   3      45627.63      47727.56       935.80 o                         
   1   4   3         94.04         93.79        18.37 o                         
   2   4   3          6.73          8.46        17.81 o                         
   3   4   3        278.92        258.72        26.35 o                         
   4   4   3        373.77        395.77        21.22 o                         
   5   4   3        217.87        225.16        18.58 o                         
   6   4   3        289.91        272.55        21.79 o                         
   7   4   3        357.27        358.47        20.50 o                         
   8   4   3        213.99        182.06        22.34 o                         
   9   4   3         53.40         42.44        21.26 o                         
  10   4   3          2.11          1.81        21.71 o                         
  11   4   3        113.62        124.37        23.08 o                         
  12   4   3          1.84          5.51        34.57 o                         
  13   4   3         48.06         28.78        42.37 o                         
 -16   5   3          0.57        -11.52        18.68 o                         
 -15   5   3         90.35         97.32        16.09 o                         
 -14   5   3        112.25        138.46        15.39 o                         
 -13   5   3        206.70        200.26        13.79 o                         
 -12   5   3        637.43        629.56        18.35 o                         
 -11   5   3         67.04         66.65        13.35 o                         
 -10   5   3       2131.02       2100.01        31.83 o                         
  -9   5   3        317.53        338.03        13.46 o                         
  -8   5   3        206.69        270.45        15.55 o                         
  -7   5   3        333.49        359.47        14.29 o                         
  -6   5   3       2978.44       3089.93        44.83 o                         
  -5   5   3        521.04        567.89        19.94 o                         
  -4   5   3       3403.56       3336.41        81.30 o                         
  -3   5   3         40.26         37.05        14.85 o                         
  -2   5   3       3344.24       3004.21       139.55 o                         
  -1   5   3        746.13        616.77        59.25 o                         
   0   5   3       2564.20       2738.88       105.89 o                         
   1   5   3        713.75        664.42        23.58 o                         
   2   5   3        283.24        312.41        21.34 o                         
   3   5   3         74.57        111.24        22.73 o                         
   4   5   3         59.74         43.21        20.91 o                         
   5   5   3       1565.90       1651.27        32.57 o                         
   6   5   3        619.04        657.85        25.01 o                         
   7   5   3        106.37        135.95        17.96 o                         
   8   5   3        194.21        168.18        19.23 o                         
   9   5   3          8.98         24.00        20.88 o                         
  10   5   3         12.73         12.41        22.49 o                         
  11   5   3          1.91          6.49        21.95 o                         
  12   5   3          3.94          1.33        23.86 o                         
  13   5   3          0.13         11.43        34.03 o                         
 -16   6   3          0.30          6.23        22.12 o                         
 -15   6   3         70.65         97.70        20.52 o                         
 -14   6   3         18.22         29.60        16.51 o                         
 -13   6   3         32.54         39.00        15.18 o                         
 -12   6   3        649.43        653.45        20.05 o                         
 -11   6   3         90.64        106.73        13.84 o                         
 -10   6   3        193.71        199.72        14.67 o                         
  -9   6   3         11.98         10.07        11.60 o                         
  -8   6   3          0.02         34.47        13.41 o                         
  -7   6   3       2681.77       2903.77        28.78 o                         
  -6   6   3        862.24        864.47        22.35 o                         
  -5   6   3       1656.72       1579.47        55.89 o                         
  -4   6   3          2.91          7.79        12.31 o                         
  -3   6   3       8603.06       8361.46       181.51 o                         
  -2   6   3        204.50        166.84        22.26 o                         
  -1   6   3       8220.16       7923.10       208.34 o                         
   0   6   3        422.83        433.24        21.61 o                         
   1   6   3       2613.66       2561.39        99.02 o                         
   2   6   3         22.00         38.15        16.31 o                         
   3   6   3       7301.24       7794.94        94.27 o                         
   4   6   3         72.23         97.61        17.38 o                         
   5   6   3         51.73         81.67        21.05 o                         
   6   6   3          9.60         19.04        28.85 o                         
   7   6   3          0.51          2.30        16.09 o                         
   8   6   3          1.91         17.99        17.28 o                         
   9   6   3        505.10        498.09        46.74 o                         
  10   6   3        497.77        529.21        44.39 o                         
  11   6   3        104.41        111.37        23.02 o                         
  12   6   3          0.10         12.97        24.25 o                         
  13   6   3          5.75         15.07        23.48 o                         
 -15   7   3          1.78          3.89        17.83 o                         
 -14   7   3          1.34         10.01        18.97 o                         
 -13   7   3         63.79         61.96        18.25 o                         
 -12   7   3        233.92        232.26        16.85 o                         
 -11   7   3         84.16         88.94        14.83 o                         
 -10   7   3         41.66         52.18        17.92 o                         
  -9   7   3         99.83         95.18        17.29 o                         
  -8   7   3          0.96         19.08        12.23 o                         
  -7   7   3        364.40        358.84        19.98 o                         
  -6   7   3       4532.48       4800.97       152.59 o                         
  -5   7   3        869.51        862.71        30.63 o                         
  -4   7   3       1993.30       2170.16        77.79 o                         
  -3   7   3         31.04         34.75        16.36 o                         
  -2   7   3        753.83        692.45        26.16 o                         
  -1   7   3         37.38         19.35        15.10 o                         
   0   7   3        382.73        333.40        27.51 o                         
   1   7   3        353.21        385.29        18.34 o                         
   2   7   3       3583.29       3993.78       120.15 o                         
   3   7   3       1323.88       1323.30        22.30 o                         
   4   7   3       2685.96       2820.56        60.18 o                         
   5   7   3        611.97        664.86        25.08 o                         
   6   7   3        239.28        244.07        22.06 o                         
   7   7   3         13.16         12.74        17.33 o                         
   8   7   3         58.72         88.65        21.64 o                         
   9   7   3        278.58        291.94        20.73 o                         
  10   7   3        152.29        146.03        23.52 o                         
  11   7   3        242.78        211.30        24.82 o                         
  12   7   3          0.03          8.88        23.58 o                         
  13   7   3         10.53         12.89        24.80 o                         
 -15   8   3         17.02         23.66        20.98 o                         
 -14   8   3         64.78         78.65        17.36 o                         
 -13   8   3          0.87         16.24        15.74 o                         
 -12   8   3         36.31         45.54        13.35 o                         
 -11   8   3        316.19        318.85        17.20 o                         
 -10   8   3         45.37         45.63        14.70 o                         
  -9   8   3        293.59        268.98        16.72 o                         
  -8   8   3        573.84        644.90        54.47 o                         
  -7   8   3        482.50        481.84        18.84 o                         
  -6   8   3       1021.94        898.16        54.51 o                         
  -5   8   3         35.74         48.63        13.80 o                         
  -4   8   3        632.52        672.10        21.70 o                         
  -3   8   3        551.11        552.69        20.23 o                         
  -2   8   3       8139.63       7616.10       273.76 o                         
  -1   8   3         14.17         11.63        14.82 o                         
   0   8   3         22.30         18.58        16.41 o                         
   1   8   3        776.42        847.94        23.59 o                         
   2   8   3        931.21       1006.04        50.83 o                         
   3   8   3        119.12        140.19        13.89 o                         
   4   8   3        433.36        453.62        18.20 o                         
   5   8   3        193.24        209.50        16.51 o                         
   6   8   3          3.13         23.60        17.62 o                         
   7   8   3         51.85         54.10        17.77 o                         
   8   8   3         23.52         10.57        15.95 o                         
   9   8   3        164.38        186.42        24.25 o                         
  10   8   3         13.61          6.06        22.16 o                         
  11   8   3        147.09        155.49        20.62 o                         
  12   8   3          9.79          9.49        17.06 o                         
  13   8   3         60.40         80.59        26.20 o                         
 -15   9   3          1.75          4.99        20.17 o                         
 -14   9   3          1.89         14.05        16.42 o                         
 -13   9   3        172.43        189.63        17.59 o                         
 -12   9   3         54.34         62.32        14.37 o                         
 -11   9   3          2.44         10.56        13.50 o                         
 -10   9   3          1.43         10.41        17.03 o                         
  -9   9   3        426.56        380.39        18.98 o                         
  -8   9   3        176.23        177.97        14.90 o                         
  -7   9   3       2997.23       3007.91        63.41 o                         
  -6   9   3        128.01        108.27        12.97 o                         
  -5   9   3       3703.91       3587.77       156.59 o                         
  -4   9   3        327.29        288.24        18.93 o                         
  -3   9   3        386.49        267.82        17.93 o                         
  -2   9   3       1056.68        939.07        20.41 o                         
  -1   9   3        400.00        429.97        18.02 o                         
   0   9   3       3119.32       3151.75       201.07 o                         
   1   9   3         83.75         85.18        12.84 o                         
   2   9   3         87.11        111.77        13.29 o                         
   3   9   3        408.59        453.58        17.54 o                         
   4   9   3         35.06         35.67        12.68 o                         
   5   9   3        256.72        302.07        22.58 o                         
   6   9   3         67.66         89.36        15.79 o                         
   7   9   3        263.29        262.01        22.39 o                         
   8   9   3         43.30         30.46        20.58 o                         
   9   9   3        373.27        387.26        21.81 o                         
  10   9   3          0.64          4.43        18.70 o                         
  11   9   3         49.20         38.05        16.33 o                         
  12   9   3          0.62         -2.92        24.92 o                         
 -15  10   3          6.66          2.63        14.97 o                         
 -14  10   3          1.35         -1.01        16.23 o                         
 -13  10   3          0.73         -0.08        17.93 o                         
 -12  10   3        255.68        210.21        17.35 o                         
 -11  10   3          0.12          8.82        15.29 o                         
 -10  10   3       1391.92       1439.52        47.06 o                         
  -9  10   3         70.57         83.15        13.68 o                         
  -8  10   3          3.90          7.37        15.62 o                         
  -7  10   3         65.81         46.47        15.90 o                         
  -6  10   3        110.43        153.60        12.23 o                         
  -5  10   3       1526.94       1413.10        42.34 o                         
  -4  10   3        668.73        601.32        18.38 o                         
  -3  10   3        152.55        132.66        15.81 o                         
  -2  10   3        320.94        354.50        16.08 o                         
  -1  10   3        401.28        404.40        20.98 o                         
   0  10   3       1184.71       1141.87        21.77 o                         
   1  10   3        246.35        239.49        12.80 o                         
   2  10   3        120.81         97.26        13.98 o                         
   3  10   3         68.72         89.51        27.47 o                         
   4  10   3         47.62         57.30        13.81 o                         
   5  10   3        497.19        453.37        22.40 o                         
   6  10   3        896.81        945.29        27.34 o                         
   7  10   3        517.90        512.68        21.04 o                         
   8  10   3        116.00        111.39        18.09 o                         
   9  10   3         12.39         25.19        18.58 o                         
  10  10   3          1.29          1.15        22.11 o                         
  11  10   3          0.16         25.14        18.05 o                         
  12  10   3          6.77         20.82        25.00 o                         
 -14  11   3        115.78        108.20        16.75 o                         
 -13  11   3         13.82          5.11        16.60 o                         
 -12  11   3        211.39        165.98        14.67 o                         
 -11  11   3         58.09         54.35        14.33 o                         
 -10  11   3        900.13        815.30        43.06 o                         
  -9  11   3          0.31          7.41        10.85 o                         
  -8  11   3         67.99         82.21        11.21 o                         
  -7  11   3          0.00         17.41        13.71 o                         
  -6  11   3        979.83        985.65        20.77 o                         
  -5  11   3         48.03         50.56        15.62 o                         
  -4  11   3         47.97         47.40        16.16 o                         
  -3  11   3        105.76        100.37        15.08 o                         
  -2  11   3       2213.34       2205.51        55.30 o                         
  -1  11   3        185.09        161.68        16.07 o                         
   0  11   3        862.61        858.32        23.28 o                         
   1  11   3        352.66        359.96        14.53 o                         
   2  11   3        316.21        325.94        17.22 o                         
   3  11   3         30.01         31.27        11.19 o                         
   4  11   3         13.78          9.69        13.35 o                         
   5  11   3         19.02          9.29        16.11 o                         
   6  11   3        139.66        161.00        18.28 o                         
   7  11   3         10.17         24.01        16.92 o                         
   8  11   3        605.38        609.56        31.74 o                         
   9  11   3         36.22         39.56        17.36 o                         
  10  11   3          3.66         19.64        23.44 o                         
  11  11   3         81.20        102.54        24.35 o                         
  12  11   3          3.07         11.94        21.32 o                         
 -14  12   3          1.46         20.15        15.31 o                         
 -13  12   3          3.38         10.73        13.31 o                         
 -12  12   3          3.15          6.66        14.20 o                         
 -11  12   3         15.10         19.09        13.46 o                         
 -10  12   3         17.25         32.33        15.29 o                         
  -9  12   3        124.60        134.24        15.22 o                         
  -8  12   3         13.51         17.81        12.59 o                         
  -7  12   3          5.28         15.20        13.64 o                         
  -6  12   3         10.91          9.47        12.45 o                         
  -5  12   3        126.48        125.23        16.22 o                         
  -4  12   3          3.17         11.36        14.30 o                         
  -3  12   3         39.83         37.13        14.61 o                         
  -2  12   3        197.85        161.05        17.78 o                         
  -1  12   3        283.63        281.71        18.26 o                         
   0  12   3        328.91        343.60        15.45 o                         
   1  12   3          0.09         -2.12        10.60 o                         
   2  12   3         60.70         66.72        11.15 o                         
   3  12   3          8.26          8.66        11.91 o                         
   4  12   3         88.87         98.90        13.39 o                         
   5  12   3          5.01         30.94        15.24 o                         
   6  12   3       3269.67       3437.57       112.04 o                         
   7  12   3         66.74         89.32        21.87 o                         
   8  12   3        422.50        401.10        24.92 o                         
   9  12   3         20.71         28.65        15.80 o                         
  10  12   3         39.34         52.39        16.04 o                         
  11  12   3          1.11         18.61        19.85 o                         
 -14  13   3          5.03         23.87        19.52 o                         
 -13  13   3          2.33          3.99        14.95 o                         
 -12  13   3        140.52        118.14        14.18 o                         
 -11  13   3         41.58         67.72        15.45 o                         
 -10  13   3         88.50         82.75        15.55 o                         
  -9  13   3        186.82        207.33        13.49 o                         
  -8  13   3        142.44        160.33        12.82 o                         
  -7  13   3          6.48         15.82        11.39 o                         
  -6  13   3         59.31         57.99        11.76 o                         
  -5  13   3          1.94          2.77        12.16 o                         
  -4  13   3        149.11        148.55        14.81 o                         
  -3  13   3         49.86         54.87        13.31 o                         
  -2  13   3         82.60         82.45        15.20 o                         
  -1  13   3        446.77        433.76        16.69 o                         
   0  13   3         66.16         65.56        12.62 o                         
   1  13   3         20.44         15.00        10.30 o                         
   2  13   3         13.47         17.99        13.65 o                         
   3  13   3          0.39         32.14        13.82 o                         
   4  13   3         66.60         73.22        13.17 o                         
   5  13   3        103.51        149.49        33.75 o                         
   6  13   3          3.09         -2.48        14.74 o                         
   7  13   3          1.09         23.47        15.73 o                         
   8  13   3          0.37         28.09        17.39 o                         
   9  13   3         11.69         19.94        18.21 o                         
  10  13   3          6.49         22.64        16.66 o                         
  11  13   3         10.32          1.60        19.43 o                         
 -13  14   3         33.98         35.28        14.53 o                         
 -12  14   3          0.26         13.82        14.11 o                         
 -11  14   3        378.75        391.76        16.32 o                         
 -10  14   3         81.46         71.64        13.78 o                         
  -9  14   3        161.16        171.35        13.96 o                         
  -8  14   3         64.04         64.98        13.53 o                         
  -7  14   3         44.23         37.75        13.21 o                         
  -6  14   3         97.29         77.74        14.79 o                         
  -5  14   3        337.69        360.45        16.09 o                         
  -4  14   3          0.00          0.83        11.37 o                         
  -3  14   3        254.36        260.14        16.58 o                         
  -2  14   3        377.22        329.67        16.64 o                         
  -1  14   3        386.38        411.80        18.70 o                         
   0  14   3        137.27        136.20        13.74 o                         
   1  14   3         14.21         12.04         9.86 o                         
   2  14   3        103.44        112.22        12.08 o                         
   3  14   3         52.78         71.12        11.65 o                         
   4  14   3          5.21          2.50        11.41 o                         
   5  14   3       2071.74       1987.71        92.05 o                         
   6  14   3         11.11          6.86        15.92 o                         
   7  14   3        698.29        702.91        26.25 o                         
   8  14   3         14.81          7.40        22.64 o                         
   9  14   3         16.55         29.56        22.58 o                         
  10  14   3          4.45          0.64        18.95 o                         
  11  14   3         22.82         34.63        20.87 o                         
 -13  15   3         38.53         40.65        17.83 o                         
 -12  15   3          0.04         18.28        16.64 o                         
 -11  15   3        147.07        145.07        14.29 o                         
 -10  15   3         35.63         13.79        12.17 o                         
  -9  15   3         52.05         60.15        15.74 o                         
  -8  15   3         82.26         92.79        14.02 o                         
  -7  15   3         11.99          5.34        13.03 o                         
  -6  15   3        503.77        464.76        30.45 o                         
  -5  15   3         14.30         31.82        16.49 o                         
  -4  15   3        261.03        254.71        14.65 o                         
  -3  15   3         34.61         38.77        13.38 o                         
  -2  15   3          4.32         20.73        13.65 o                         
  -1  15   3          4.29          4.59        14.87 o                         
   0  15   3        288.91        273.49        15.87 o                         
   1  15   3         49.94         62.71        12.63 o                         
   2  15   3          9.42         16.05        12.40 o                         
   3  15   3         21.84         42.54        14.54 o                         
   4  15   3         96.36         99.46        14.79 o                         
   5  15   3         14.20         36.36        18.07 o                         
   6  15   3         10.28         12.15        15.58 o                         
   7  15   3         31.53         26.75        18.54 o                         
   8  15   3          1.30         13.71        17.52 o                         
   9  15   3         94.13        115.95        19.97 o                         
  10  15   3         94.13        123.86        20.92 o                         
 -12  16   3         34.58         27.59        16.13 o                         
 -11  16   3         69.08         80.73        17.22 o                         
 -10  16   3         18.09         18.95        14.30 o                         
  -9  16   3         16.05          6.21        12.41 o                         
  -8  16   3          5.39          1.80        15.33 o                         
  -7  16   3         91.23         92.41        13.07 o                         
  -6  16   3         29.48         44.39        14.73 o                         
  -5  16   3         71.60         89.30        17.44 o                         
  -4  16   3        177.41        178.27        17.31 o                         
  -3  16   3          2.26          1.89        17.04 o                         
  -2  16   3        115.21        106.69        14.33 o                         
  -1  16   3          2.05         -7.47        14.50 o                         
   0  16   3        446.47        465.40        17.15 o                         
   1  16   3          0.83          9.10        11.57 o                         
   2  16   3          2.88         18.58        12.64 o                         
   3  16   3         23.33         25.90        12.99 o                         
   4  16   3       1040.50       1142.26        46.30 o                         
   5  16   3        148.87        152.32        15.72 o                         
   6  16   3          4.78         18.92        18.35 o                         
   7  16   3          9.02          9.52        15.71 o                         
   8  16   3        157.97        146.41        24.88 o                         
   9  16   3         34.15         66.07        24.53 o                         
  10  16   3          0.31          3.88        17.02 o                         
 -12  17   3          1.64         20.25        15.57 o                         
 -11  17   3          9.53         11.25        15.09 o                         
 -10  17   3          9.68         13.85        16.42 o                         
  -9  17   3         21.25          0.54        13.68 o                         
  -8  17   3          0.04          9.15        13.59 o                         
  -7  17   3        288.40        299.99        15.72 o                         
  -6  17   3          0.21         16.80        14.67 o                         
  -5  17   3         24.86         14.96        12.92 o                         
  -4  17   3         12.41         10.97        13.62 o                         
  -3  17   3         45.16         66.37        15.47 o                         
  -2  17   3         60.28         68.51        15.06 o                         
  -1  17   3          0.03         13.95        14.67 o                         
   0  17   3         24.98         14.46        14.28 o                         
   1  17   3        391.08        402.51        18.52 o                         
   2  17   3          0.00         -8.41        10.97 o                         
   3  17   3        158.83        179.12        14.84 o                         
   4  17   3          4.67         -3.13        13.27 o                         
   5  17   3         39.32         41.26        15.32 o                         
   6  17   3         10.73         16.34        13.29 o                         
   7  17   3        222.13        238.76        17.65 o                         
   8  17   3         67.91        100.04        20.12 o                         
   9  17   3          0.49         18.13        19.91 o                         
 -11  18   3         61.66         48.93        13.92 o                         
 -10  18   3        161.74        165.61        14.35 o                         
  -9  18   3        152.42        158.27        16.47 o                         
  -8  18   3        258.56        267.25        20.56 o                         
  -7  18   3         41.86         53.91        15.32 o                         
  -6  18   3         30.98         48.18        14.89 o                         
  -5  18   3        188.64        182.93        14.84 o                         
  -4  18   3        140.75        125.78        15.74 o                         
  -3  18   3        435.71        425.66        18.62 o                         
  -2  18   3        386.15        381.40        17.38 o                         
  -1  18   3         56.73         59.70        15.19 o                         
   0  18   3        115.28        125.52        14.84 o                         
   1  18   3        144.15        157.16        13.81 o                         
   2  18   3         23.61         42.44        15.74 o                         
   3  18   3        303.31        325.90        17.22 o                         
   4  18   3         52.56         60.04        14.49 o                         
   5  18   3        126.19        174.32        20.55 o                         
   6  18   3        274.89        262.63        18.66 o                         
   7  18   3         40.95         26.84        28.36 o                         
   8  18   3        186.06        230.44        29.32 o                         
   9  18   3          3.78         37.21        24.22 o                         
 -11  19   3          0.09          8.49        17.16 o                         
 -10  19   3          1.75         17.02        13.56 o                         
  -9  19   3          7.27          0.43        14.75 o                         
  -8  19   3        156.93        117.58        14.85 o                         
  -7  19   3         92.74        125.54        15.43 o                         
  -6  19   3         30.26         17.97        13.30 o                         
  -5  19   3          0.00         -3.12        13.30 o                         
  -4  19   3        222.90        208.22        16.47 o                         
  -3  19   3         14.14          0.00        13.95 o                         
  -2  19   3         37.77         30.72        20.84 o                         
  -1  19   3          6.81         14.44        13.71 o                         
   0  19   3        210.56        183.24        15.27 o                         
   1  19   3         50.13         39.80        13.86 o                         
   2  19   3        140.15        123.26        12.22 o                         
   3  19   3         22.86         14.91        14.88 o                         
   4  19   3         84.82         91.23        14.30 o                         
   5  19   3         56.43         44.76        16.07 o                         
   6  19   3          4.27          3.32        16.09 o                         
   7  19   3         11.72         22.66        18.20 o                         
   8  19   3         27.34         40.34        17.68 o                         
 -10  20   3         10.54         15.76        14.63 o                         
  -9  20   3         30.63         29.10        13.62 o                         
  -8  20   3          4.79          0.59        12.80 o                         
  -7  20   3        142.03        141.58        14.60 o                         
  -6  20   3          1.43          6.35        13.63 o                         
  -5  20   3        138.59        150.07        13.26 o                         
  -4  20   3         71.22         60.88        18.63 o                         
  -3  20   3          6.77         24.21        13.89 o                         
  -2  20   3         87.77        108.13        18.77 o                         
  -1  20   3        293.41        280.38        21.92 o                         
   0  20   3         94.66         84.14        17.88 o                         
   1  20   3         78.05         73.09        12.91 o                         
   2  20   3        278.54        264.83        14.81 o                         
   3  20   3         23.59         25.39        13.74 o                         
   4  20   3         28.06         31.71        14.13 o                         
   5  20   3          3.21          6.80        15.37 o                         
   6  20   3          0.86         10.56        19.49 o                         
   7  20   3          5.93         27.37        18.28 o                         
  -9  21   3          2.21          6.02        13.71 o                         
  -8  21   3         11.00         19.97        15.35 o                         
  -7  21   3         10.43         26.22        19.33 o                         
  -6  21   3          0.12          2.23        16.43 o                         
  -5  21   3        278.49        255.07        18.33 o                         
  -4  21   3         97.98        115.93        16.90 o                         
  -3  21   3        163.71        177.53        14.00 o                         
  -2  21   3          7.65          4.21        15.99 o                         
  -1  21   3        200.34        208.98        19.66 o                         
   0  21   3         53.59         48.01        16.18 o                         
   1  21   3        469.47        496.82        64.28 o                         
   2  21   3         11.24         24.06        14.06 o                         
   3  21   3         93.46         70.53        16.40 o                         
   4  21   3          0.02         11.34        14.26 o                         
   5  21   3          0.64          8.63        13.84 o                         
   6  21   3         28.00         32.94        19.07 o                         
  -8  22   3          4.24         23.11        15.68 o                         
  -7  22   3          0.17          7.50        19.10 o                         
  -6  22   3         12.37         26.96        16.96 o                         
  -5  22   3          2.72        -16.33        19.38 o                         
  -4  22   3          4.54         13.89        14.78 o                         
  -3  22   3         57.77         72.58        18.90 o                         
  -2  22   3         88.72         84.33        14.72 o                         
  -1  22   3         25.99         30.83        14.10 o                         
   0  22   3         10.03         16.50        14.65 o                         
   1  22   3         23.88         40.76        19.59 o                         
   2  22   3          0.87          5.47        13.09 o                         
   3  22   3         28.50         48.69        14.30 o                         
   4  22   3         68.98         83.30        13.41 o                         
   5  22   3         17.88         23.20        16.30 o                         
  -7  23   3         23.44         17.90        14.19 o                         
  -6  23   3          4.59          2.66        14.79 o                         
  -5  23   3         12.41         17.98        16.53 o                         
  -4  23   3          1.57         14.75        16.59 o                         
  -3  23   3          0.19         38.54        18.96 o                         
  -2  23   3        102.34        132.82        17.14 o                         
  -1  23   3          0.82         15.60        16.43 o                         
   0  23   3         96.81        118.95        20.84 o                         
   1  23   3          7.59          0.97        15.47 o                         
   2  23   3         11.15         25.77        16.56 o                         
   3  23   3          0.33         12.41        12.23 o                         
   4  23   3          4.74          9.31        12.37 o                         
  -5  24   3         83.16         65.44        19.10 o                         
  -4  24   3         21.52         23.91        16.86 o                         
  -3  24   3          0.00          9.60        17.09 o                         
  -2  24   3         17.30         37.99        15.94 o                         
  -1  24   3         60.61         66.22        16.17 o                         
   0  24   3         25.57         43.56        17.26 o                         
   1  24   3          5.06         23.16        17.10 o                         
   2  24   3          6.17          4.16        20.00 o                         
   3  24   3         32.02         37.25        16.34 o                         
  -2  25   3          9.29         39.74        17.88 o                         
  -1  25   3        121.51        102.30        17.93 o                         
 -16   0   4         45.76         61.15        25.30 o                         
 -15   0   4          0.64         11.90        19.52 o                         
 -14   0   4          1.02          5.72        22.15 o                         
 -13   0   4        137.46        193.35        24.57 o                         
 -12   0   4       4432.65       4414.75        96.30 o                         
 -11   0   4          0.17         -7.19        16.51 o                         
 -10   0   4       2677.27       2580.26        35.90 o                         
  -9   0   4          6.36         -2.56        19.59 o                         
  -8   0   4       7080.23       6825.94       225.63 o                         
  -7   0   4        101.16         93.03        17.50 o                         
  -6   0   4        758.45        750.77        26.30 o                         
  -5   0   4         11.64         10.60        18.97 o                         
  -4   0   4       3986.67       4319.51        86.35 o                         
  -3   0   4        165.31        157.81        17.50 o                         
  -2   0   4        809.81        853.72        77.61 o                         
  -1   0   4        782.00        773.69        29.77 o                         
   0   0   4         98.27        106.83        17.31 o                         
   1   0   4        844.71        893.23        43.44 o                         
   2   0   4        340.25        397.32        36.05 o                         
   3   0   4         23.50         30.50        20.35 o                         
   4   0   4       3241.18       3051.97        88.30 o                         
   5   0   4       1039.48       1046.02        45.46 o                         
   6   0   4        222.28        207.81        34.16 o                         
   7   0   4         24.49         25.69        28.65 o                         
   8   0   4        277.68        235.65        41.43 o                         
   9   0   4        725.73        749.04        46.13 o                         
  10   0   4        542.67        580.24        51.65 o                         
  11   0   4        325.93        269.35        35.60 o                         
  12   0   4        410.79        411.10        45.43 o                         
 -16   1   4          0.77          2.53        15.73 o                         
 -15   1   4          1.85         10.26        14.67 o                         
 -14   1   4         17.45         13.08        14.53 o                         
 -13   1   4        565.53        582.71        16.31 o                         
 -12   1   4       2379.39       2347.80        60.92 o                         
 -11   1   4        512.24        497.00        16.17 o                         
 -10   1   4        904.14        896.36        19.33 o                         
  -9   1   4        343.97        312.70        13.54 o                         
  -8   1   4         47.55         62.02        13.76 o                         
  -7   1   4       1886.02       2058.47        36.21 o                         
  -6   1   4          4.76          6.78        11.39 o                         
  -5   1   4          0.20          9.43        11.50 o                         
  -4   1   4       1127.57       1100.37        18.22 o                         
  -3   1   4        737.55        804.77        17.58 o                         
  -2   1   4       3045.61       2965.48        29.51 o                         
  -1   1   4       1341.23       1266.20        23.04 o                         
   0   1   4        732.19        704.52        23.56 o                         
   1   1   4       1929.24       1985.96        38.53 o                         
   2   1   4       1320.81       1457.63        36.79 o                         
   3   1   4         16.41         37.36        16.77 o                         
   4   1   4         85.70         82.37        17.39 o                         
   5   1   4        224.32        218.85        19.90 o                         
   6   1   4        135.09        142.68        18.68 o                         
   7   1   4         67.37         67.41        19.26 o                         
   8   1   4       1377.39       1253.11        34.24 o                         
   9   1   4        113.81        120.03        24.49 o                         
  10   1   4          0.23          6.55        25.23 o                         
  11   1   4        105.54         86.00        37.57 o                         
  12   1   4         49.78         69.94        41.83 o                         
  13   1   4          0.41          6.46        37.08 o                         
 -16   2   4         23.25         29.74        17.41 o                         
 -15   2   4         23.87         40.15        16.61 o                         
 -14   2   4        113.43        118.84        14.58 o                         
 -13   2   4        107.23        116.99        17.04 o                         
 -12   2   4        606.47        594.14        17.04 o                         
 -11   2   4       1644.21       1559.24        31.06 o                         
 -10   2   4        274.57        266.76        15.03 o                         
  -9   2   4          1.66          4.52        13.85 o                         
  -8   2   4        203.45        216.04        14.41 o                         
  -7   2   4       3159.89       3071.82        44.83 o                         
  -6   2   4         17.30         18.22        10.90 o                         
  -5   2   4         87.82        102.45        11.49 o                         
  -4   2   4          0.49          5.88        10.99 o                         
  -3   2   4       1070.16       1048.35        18.55 o                         
  -2   2   4        707.69        650.42        17.11 o                         
  -1   2   4        430.80        440.46        20.77 o                         
   0   2   4        438.86        412.94        21.30 o                         
   1   2   4        341.56        378.75        19.42 o                         
   2   2   4         22.99         35.57        20.45 o                         
   3   2   4       1110.56       1110.70        30.61 o                         
   4   2   4       1943.60       2036.81        34.43 o                         
   5   2   4       1092.78       1013.48        33.79 o                         
   6   2   4         35.66         39.20        19.39 o                         
   7   2   4        307.01        318.66        24.50 o                         
   8   2   4         31.78         40.34        22.26 o                         
   9   2   4          2.44          9.55        30.13 o                         
  10   2   4          0.28          0.81        29.59 o                         
  11   2   4        226.94        254.88        47.21 o                         
  12   2   4        145.16        116.61        44.65 o                         
  13   2   4         55.84         66.31        46.81 o                         
 -16   3   4         31.89         36.02        16.15 o                         
 -15   3   4          3.12         -1.56        16.57 o                         
 -14   3   4        110.88        103.44        13.72 o                         
 -13   3   4         66.28         71.74        14.65 o                         
 -12   3   4        648.39        633.45        17.40 o                         
 -11   3   4       1004.61       1014.03        36.15 o                         
 -10   3   4         23.88         22.69        14.87 o                         
  -9   3   4        184.98        183.66        13.53 o                         
  -8   3   4        904.98        961.14        16.93 o                         
  -7   3   4       1242.48       1272.66        19.67 o                         
  -6   3   4       1059.86       1173.48        21.34 o                         
  -5   3   4         29.54         13.25         9.50 o                         
  -4   3   4          0.98          6.21        10.87 o                         
  -3   3   4        590.78        526.28        19.72 o                         
  -2   3   4          2.16          5.01        13.51 o                         
  -1   3   4        280.47        286.92        19.63 o                         
   0   3   4       5620.68       5942.07        55.71 o                         
   1   3   4          5.29          0.83        19.15 o                         
   2   3   4        117.15        125.61        18.40 o                         
   3   3   4       1311.76       1328.67        32.57 o                         
   4   3   4       2022.53       2186.98        60.87 o                         
   5   3   4       1443.02       1439.99        33.54 o                         
   6   3   4          0.01          5.55        21.58 o                         
   7   3   4        614.75        634.58        37.12 o                         
   8   3   4         38.44         42.37        30.40 o                         
   9   3   4        498.73        432.56        35.24 o                         
  10   3   4          8.86         21.39        30.13 o                         
  11   3   4         29.45         29.05        32.82 o                         
  12   3   4         53.29         58.24        41.96 o                         
 -16   4   4          3.60         16.63        17.63 o                         
 -15   4   4         11.16         22.80        16.90 o                         
 -14   4   4         70.45         55.18        13.30 o                         
 -13   4   4         72.76         77.40        14.29 o                         
 -12   4   4        437.64        427.17        16.55 o                         
 -11   4   4        259.07        256.81        16.28 o                         
 -10   4   4          0.13          1.48        14.53 o                         
  -9   4   4          0.65          3.02        12.57 o                         
  -8   4   4       2685.02       2735.03        25.27 o                         
  -7   4   4          0.84          3.53        11.68 o                         
  -6   4   4        125.07        119.70        11.05 o                         
  -5   4   4         49.07         48.36        11.81 o                         
  -4   4   4       3693.83       3906.45       130.56 o                         
  -3   4   4        424.58        364.49        17.37 o                         
  -2   4   4       1179.11       1128.75        34.59 o                         
  -1   4   4        264.22        237.95        19.26 o                         
   0   4   4        652.67        671.66        29.19 o                         
   1   4   4        248.32        246.50        15.92 o                         
   2   4   4        821.26        950.59        52.10 o                         
   3   4   4        315.69        303.06        24.40 o                         
   4   4   4         49.65         57.38        16.29 o                         
   5   4   4         82.48        130.13        23.15 o                         
   6   4   4         12.94         25.42        29.99 o                         
   7   4   4        265.29        273.71        33.49 o                         
   8   4   4          0.00         14.66        30.40 o                         
   9   4   4          1.50         28.92        29.32 o                         
  10   4   4          5.29          9.95        30.67 o                         
  11   4   4        237.08        230.54        36.85 o                         
  12   4   4         64.78         51.11        34.30 o                         
 -16   5   4          0.04          8.46        14.48 o                         
 -15   5   4          1.20         22.17        15.44 o                         
 -14   5   4        191.44        178.64        15.69 o                         
 -13   5   4        160.86        153.02        14.80 o                         
 -12   5   4        582.89        542.51        23.28 o                         
 -11   5   4       1180.21       1114.31        47.91 o                         
 -10   5   4         34.40         42.82        15.36 o                         
  -9   5   4         82.16         78.78        13.25 o                         
  -8   5   4         16.04         22.87        12.69 o                         
  -7   5   4        242.21        273.96        14.80 o                         
  -6   5   4       1514.88       1618.41        41.08 o                         
  -5   5   4       3601.38       3576.23        89.00 o                         
  -4   5   4        112.51        125.45        15.23 o                         
  -3   5   4        771.64        771.41        19.76 o                         
  -2   5   4        348.66        323.87        19.52 o                         
  -1   5   4        346.64        345.83        21.65 o                         
   0   5   4       3251.85       3138.40        47.10 o                         
   1   5   4        627.34        574.13        20.04 o                         
   2   5   4        196.63        205.45        20.29 o                         
   3   5   4         23.65         30.54        18.84 o                         
   4   5   4       1754.14       1837.54        53.80 o                         
   5   5   4         51.26         24.48        29.32 o                         
   6   5   4        248.60        270.89        30.26 o                         
   7   5   4        642.33        674.53        37.53 o                         
   8   5   4        104.85         73.98        31.34 o                         
   9   5   4         30.17         30.13        33.22 o                         
  10   5   4         16.09         24.88        22.33 o                         
  11   5   4         68.58         78.55        34.97 o                         
  12   5   4         30.61         24.61        33.49 o                         
 -16   6   4          1.75          7.57        19.86 o                         
 -15   6   4          8.72         18.80        19.55 o                         
 -14   6   4          7.24         12.41        15.01 o                         
 -13   6   4         46.73         50.76        11.86 o                         
 -12   6   4        646.81        621.07        16.36 o                         
 -11   6   4        108.22         97.86        15.59 o                         
 -10   6   4        219.34        214.52        13.58 o                         
  -9   6   4        107.01        116.26        13.54 o                         
  -8   6   4         68.04         75.11        13.01 o                         
  -7   6   4         71.17         79.64        16.49 o                         
  -6   6   4        136.51        152.34        14.82 o                         
  -5   6   4        133.10        116.66        14.26 o                         
  -4   6   4        168.14        159.64        14.94 o                         
  -3   6   4        647.10        740.25        20.74 o                         
  -2   6   4         59.35         50.20        18.82 o                         
  -1   6   4      20181.02      18837.37        96.08 o                         
   0   6   4       2850.74       2851.93        74.65 o                         
   1   6   4       9296.44       9358.86       326.30 o                         
   2   6   4       1151.67       1200.45        41.94 o                         
   3   6   4        950.25       1008.63        27.98 o                         
   4   6   4       1345.75       1305.58        32.36 o                         
   5   6   4        894.92        967.07        32.95 o                         
   6   6   4         11.56         11.70        21.52 o                         
   7   6   4        270.83        261.61        25.69 o                         
   8   6   4        488.48        505.46        36.32 o                         
   9   6   4        255.67        216.41        33.89 o                         
  10   6   4         51.42         47.61        32.68 o                         
  11   6   4        207.97        155.89        36.58 o                         
  12   6   4         21.58         18.16        34.43 o                         
 -15   7   4         10.37          9.13        16.92 o                         
 -14   7   4         83.63         94.74        19.62 o                         
 -13   7   4        129.52        156.94        16.74 o                         
 -12   7   4        345.33        335.51        19.86 o                         
 -11   7   4        142.83        146.54        14.72 o                         
 -10   7   4        138.97        161.44        16.26 o                         
  -9   7   4          2.65         18.43        13.40 o                         
  -8   7   4        176.26        193.56        16.36 o                         
  -7   7   4        516.08        504.82        15.54 o                         
  -6   7   4         61.56         30.22        14.48 o                         
  -5   7   4       1187.76       1246.94        46.15 o                         
  -4   7   4        288.07        276.11        16.18 o                         
  -3   7   4          7.08          8.40        12.66 o                         
  -2   7   4        733.82        556.23       205.45 o                         
  -1   7   4       3195.85       3203.93       109.52 o                         
   0   7   4      12723.71      13256.55       391.75 o                         
   1   7   4        520.30        490.61        38.63 o                         
   2   7   4       2486.31       2564.64        49.00 o                         
   3   7   4        125.09        105.34        19.84 o                         
   4   7   4          2.22         10.42        23.48 o                         
   5   7   4        320.16        345.40        25.29 o                         
   6   7   4       1104.72       1128.07        40.49 o                         
   7   7   4        243.98        253.94        25.42 o                         
   8   7   4        192.23        235.24        33.63 o                         
   9   7   4         71.54         71.69        34.03 o                         
  10   7   4        111.15        112.31        33.22 o                         
  11   7   4         10.85         19.23        35.51 o                         
  12   7   4         19.87         19.10        33.76 o                         
 -15   8   4         20.12         33.48        15.41 o                         
 -14   8   4         56.30         49.03        19.82 o                         
 -13   8   4         84.45         84.87        16.54 o                         
 -12   8   4         31.40         39.50        18.16 o                         
 -11   8   4        227.41        243.46        16.49 o                         
 -10   8   4       1188.21       1140.20        43.34 o                         
  -9   8   4        221.43        207.45        15.69 o                         
  -8   8   4        544.90        592.10        17.91 o                         
  -7   8   4         56.87         67.95        13.85 o                         
  -6   8   4         19.57         14.21        11.47 o                         
  -5   8   4         80.66         76.18        15.67 o                         
  -4   8   4       1085.65       1189.42        54.21 o                         
  -3   8   4         69.16         79.89        17.37 o                         
  -2   8   4      17283.58      16481.28       390.52 o                         
  -1   8   4       1422.28       1379.06        23.90 o                         
   0   8   4      15808.73      16856.54       495.93 o                         
   1   8   4          3.84         10.09        13.58 o                         
   2   8   4        612.25        585.05        19.38 o                         
   3   8   4          5.75         12.34        17.00 o                         
   4   8   4        454.47        512.37        24.46 o                         
   5   8   4        700.49        650.99        36.45 o                         
   6   8   4       1401.08       1440.51        27.50 o                         
   7   8   4        861.17        974.17        22.63 o                         
   8   8   4        214.43        234.28        24.35 o                         
   9   8   4          0.09         -3.52        22.11 o                         
  10   8   4        152.39        141.36        34.57 o                         
  11   8   4        409.75        388.71        37.53 o                         
  12   8   4         34.37         14.80        37.80 o                         
 -15   9   4         84.03         77.70        20.96 o                         
 -14   9   4          0.13         11.06        14.74 o                         
 -13   9   4        227.10        231.69        15.54 o                         
 -12   9   4          0.32         17.25        13.96 o                         
 -11   9   4        164.26        136.00        14.85 o                         
 -10   9   4         36.11         56.39        15.09 o                         
  -9   9   4         77.17         84.73        13.13 o                         
  -8   9   4         13.42         29.29        15.84 o                         
  -7   9   4        264.35        267.36        15.33 o                         
  -6   9   4          5.10          7.00        13.26 o                         
  -5   9   4        870.26        751.42        21.35 o                         
  -4   9   4        261.36        259.19        17.69 o                         
  -3   9   4       5662.49       5547.47        67.48 o                         
  -2   9   4       9115.45       8602.70        47.13 o                         
  -1   9   4       1690.23       1537.02        22.94 o                         
   0   9   4       2744.70       2749.99        28.96 o                         
   1   9   4       1815.79       1825.13        30.32 o                         
   2   9   4         18.13         21.29        16.66 o                         
   3   9   4        447.58        471.74        20.16 o                         
   4   9   4         43.95         57.25        17.57 o                         
   5   9   4        464.24        490.68        33.49 o                         
   6   9   4        236.44        220.26        22.58 o                         
   7   9   4        140.36        129.61        21.38 o                         
   8   9   4        282.10        300.67        20.51 o                         
   9   9   4         32.95         57.55        22.77 o                         
  10   9   4        154.01        141.79        23.82 o                         
  11   9   4          0.70        -25.69        36.18 o                         
  12   9   4          2.95         -8.74        38.06 o                         
 -15  10   4          6.47         10.34        17.88 o                         
 -14  10   4          8.09         19.99        18.66 o                         
 -13  10   4          0.83          6.97        15.66 o                         
 -12  10   4        186.93        162.24        19.03 o                         
 -11  10   4          2.13          6.02        13.57 o                         
 -10  10   4       1089.76       1093.34        20.53 o                         
  -9  10   4          3.91          8.97        13.65 o                         
  -8  10   4        258.66        247.16        14.57 o                         
  -7  10   4         13.67         21.53        12.33 o                         
  -6  10   4         26.92         32.00        12.12 o                         
  -5  10   4          1.25         12.33        13.88 o                         
  -4  10   4          0.79          2.91        14.26 o                         
  -3  10   4         39.64         31.84        15.05 o                         
  -2  10   4          3.12         16.17        12.86 o                         
  -1  10   4        356.58        384.33        20.15 o                         
   0  10   4         26.75         48.59        12.80 o                         
   1  10   4         40.45         33.70        13.64 o                         
   2  10   4        116.69        115.60        16.58 o                         
   3  10   4        298.07        330.95        20.13 o                         
   4  10   4         22.22         24.96        14.36 o                         
   5  10   4        827.19        823.68        24.63 o                         
   6  10   4        138.74        142.62        21.99 o                         
   7  10   4         13.41         32.00        21.16 o                         
   8  10   4        216.56        225.76        17.33 o                         
   9  10   4          0.13         -6.06        21.76 o                         
  10  10   4         11.51         16.11        19.16 o                         
  11  10   4         18.81         23.94        35.11 o                         
 -15  11   4         34.15         38.37        19.28 o                         
 -14  11   4          0.30          4.09        16.66 o                         
 -13  11   4          0.09         15.85        15.52 o                         
 -12  11   4        170.37        182.30        16.88 o                         
 -11  11   4         23.96         36.97        13.93 o                         
 -10  11   4          9.20          7.33        17.54 o                         
  -9  11   4         52.08         67.17        14.75 o                         
  -8  11   4        297.25        248.14        15.62 o                         
  -7  11   4        126.93        130.47        12.85 o                         
  -6  11   4        173.44        187.27        13.34 o                         
  -5  11   4          2.02         16.86        11.13 o                         
  -4  11   4        372.30        359.64        15.17 o                         
  -3  11   4          5.05          7.79        14.65 o                         
  -2  11   4         27.72         16.26        13.20 o                         
  -1  11   4          4.50          8.74        12.56 o                         
   0  11   4         80.57         95.60        16.40 o                         
   1  11   4         75.93        104.05        20.69 o                         
   2  11   4          0.69          5.74        11.69 o                         
   3  11   4         68.16         82.95        17.26 o                         
   4  11   4          0.01          0.16        14.44 o                         
   5  11   4          3.85         20.19        19.16 o                         
   6  11   4         22.11         33.50        21.53 o                         
   7  11   4         11.10         20.29        16.49 o                         
   8  11   4         13.68         36.79        21.85 o                         
   9  11   4         63.66         74.25        19.83 o                         
  10  11   4          0.85         10.32        20.92 o                         
  11  11   4         26.58         45.04        24.01 o                         
 -14  12   4          8.61         -4.94        15.65 o                         
 -13  12   4         23.23         35.26        15.26 o                         
 -12  12   4         18.18         24.85        18.30 o                         
 -11  12   4          1.28         15.06        15.33 o                         
 -10  12   4        320.42        307.06        17.34 o                         
  -9  12   4        172.23        194.98        14.05 o                         
  -8  12   4        503.59        541.26        15.57 o                         
  -7  12   4         75.95         91.92        12.95 o                         
  -6  12   4         29.54         41.98        10.78 o                         
  -5  12   4        156.46        138.01        13.09 o                         
  -4  12   4         86.14         79.08        12.86 o                         
  -3  12   4          0.09         10.80        14.20 o                         
  -2  12   4         33.12         30.76        16.70 o                         
  -1  12   4        255.22        260.08        15.96 o                         
   0  12   4        364.60        357.54        15.05 o                         
   1  12   4          6.70         28.53        15.42 o                         
   2  12   4         48.20         49.62        13.85 o                         
   3  12   4          0.01          9.92        16.15 o                         
   4  12   4        651.82        654.58        17.96 o                         
   5  12   4        124.77        140.27        16.39 o                         
   6  12   4        193.36        199.48        23.54 o                         
   7  12   4         12.61         20.34        22.17 o                         
   8  12   4        171.05        152.30        23.54 o                         
   9  12   4          4.31         -0.39        23.92 o                         
  10  12   4         21.73         26.59        23.99 o                         
  11  12   4         26.27         12.97        20.42 o                         
 -14  13   4         55.19         65.81        17.97 o                         
 -13  13   4         79.33         90.66        15.72 o                         
 -12  13   4         19.95          4.32        16.29 o                         
 -11  13   4         32.66         40.93        13.61 o                         
 -10  13   4          6.28         14.44        13.94 o                         
  -9  13   4         71.31         63.24        15.42 o                         
  -8  13   4         68.73         65.19        12.02 o                         
  -7  13   4          7.95         10.70        10.71 o                         
  -6  13   4          2.02          5.73        11.49 o                         
  -5  13   4       1040.56       1078.58        19.86 o                         
  -4  13   4          1.92          2.04        12.57 o                         
  -3  13   4        484.72        493.15        17.62 o                         
  -2  13   4        633.06        567.52        15.63 o                         
  -1  13   4          0.80          9.38        12.40 o                         
   0  13   4        161.25        160.95        15.46 o                         
   1  13   4          9.01          6.21        15.20 o                         
   2  13   4         24.54         27.84        15.89 o                         
   3  13   4         17.05         26.63        11.52 o                         
   4  13   4          5.88          2.70        13.78 o                         
   5  13   4         96.72        118.04        15.29 o                         
   6  13   4          0.07         13.29        17.51 o                         
   7  13   4         38.74         35.56        15.82 o                         
   8  13   4        235.10        246.00        23.87 o                         
   9  13   4         67.43        102.48        24.73 o                         
  10  13   4         10.23         38.75        23.68 o                         
 -13  14   4          7.11          7.91        17.02 o                         
 -12  14   4          1.48         17.76        14.76 o                         
 -11  14   4         54.59         92.10        13.56 o                         
 -10  14   4         29.71         33.04        13.50 o                         
  -9  14   4          7.36          8.19        13.53 o                         
  -8  14   4          0.14         31.52        11.79 o                         
  -7  14   4        124.61        113.76        13.25 o                         
  -6  14   4        881.26        857.37        15.33 o                         
  -5  14   4         94.57        145.35        18.53 o                         
  -4  14   4          9.73         19.52        11.38 o                         
  -3  14   4        595.42        577.04        21.36 o                         
  -2  14   4         28.02         30.06        13.26 o                         
  -1  14   4        806.64        719.92        18.88 o                         
   0  14   4          4.74         16.41        13.32 o                         
   1  14   4         12.98         38.93        16.56 o                         
   2  14   4         94.86        113.45        17.34 o                         
   3  14   4        151.86        144.82        13.66 o                         
   4  14   4        542.57        585.39        16.71 o                         
   5  14   4        117.21         97.20        14.99 o                         
   6  14   4        113.03        120.64        18.24 o                         
   7  14   4        182.59        159.71        19.48 o                         
   8  14   4         21.68          4.60        18.91 o                         
   9  14   4          1.15         10.64        18.09 o                         
  10  14   4          6.87         15.87        24.82 o                         
 -13  15   4         16.78         26.06        16.99 o                         
 -12  15   4          4.81          7.63        15.32 o                         
 -11  15   4          7.72          1.90        14.24 o                         
 -10  15   4          9.93         16.43        13.55 o                         
  -9  15   4          0.58         11.64        11.65 o                         
  -8  15   4         39.45         64.91        13.92 o                         
  -7  15   4         13.32         17.38        11.18 o                         
  -6  15   4        529.81        496.18        14.57 o                         
  -5  15   4         78.61        100.56        13.65 o                         
  -4  15   4       1102.83       1048.52        29.82 o                         
  -3  15   4        131.74        136.76        13.92 o                         
  -2  15   4        128.63        129.33        13.10 o                         
  -1  15   4         44.33         43.79        14.82 o                         
   0  15   4        443.24        436.73        19.03 o                         
   1  15   4         93.93         97.37        15.28 o                         
   2  15   4        342.06        412.61        18.44 o                         
   3  15   4         58.73         66.84        12.26 o                         
   4  15   4          0.00         -1.32        12.17 o                         
   5  15   4         84.20        128.54        15.42 o                         
   6  15   4         24.64         14.99        16.86 o                         
   7  15   4         21.73         42.23        18.15 o                         
   8  15   4        181.40        205.94        24.42 o                         
   9  15   4        147.16        136.86        24.63 o                         
 -13  16   4          2.03         10.50        14.33 o                         
 -12  16   4          0.08         10.18        15.41 o                         
 -11  16   4         50.47         55.54        17.32 o                         
 -10  16   4         67.80         61.92        15.93 o                         
  -9  16   4          2.36         12.56        12.03 o                         
  -8  16   4        144.64        145.58        14.10 o                         
  -7  16   4        449.80        426.61        16.29 o                         
  -6  16   4          2.60         14.89        15.05 o                         
  -5  16   4         74.32         77.45        15.28 o                         
  -4  16   4        135.24        165.58        15.77 o                         
  -3  16   4         82.89         83.10        15.19 o                         
  -2  16   4         95.21        121.20        17.70 o                         
  -1  16   4         82.61         60.76        15.72 o                         
   0  16   4        257.48        252.20        21.62 o                         
   1  16   4          0.34          5.31        13.18 o                         
   2  16   4        282.21        288.89        22.95 o                         
   3  16   4         25.25         22.96        13.38 o                         
   4  16   4         51.13         66.32        13.86 o                         
   5  16   4        245.68        261.15        16.16 o                         
   6  16   4         20.93         28.08        19.64 o                         
   7  16   4         78.44         76.08        25.29 o                         
   8  16   4         56.05         60.21        18.88 o                         
   9  16   4         71.38         71.23        21.59 o                         
 -12  17   4          0.02         19.28        17.20 o                         
 -11  17   4        123.56        136.60        17.50 o                         
 -10  17   4        117.75         97.10        13.66 o                         
  -9  17   4         18.74         23.87        12.58 o                         
  -8  17   4          4.29         17.34        15.01 o                         
  -7  17   4         96.72         92.55        16.74 o                         
  -6  17   4          2.19         11.53        14.85 o                         
  -5  17   4        389.45        392.94        19.51 o                         
  -4  17   4        125.72        108.79        15.47 o                         
  -3  17   4        638.54        589.77        49.02 o                         
  -2  17   4          4.02          9.64        12.85 o                         
  -1  17   4        293.03        288.15        25.79 o                         
   0  17   4         19.07         29.30        13.12 o                         
   1  17   4         99.94         83.32        18.19 o                         
   2  17   4        169.37        164.47        16.06 o                         
   3  17   4        105.98         91.32        15.45 o                         
   4  17   4         69.98         76.29        15.04 o                         
   5  17   4         23.54         22.40        15.65 o                         
   6  17   4          0.93          3.65        16.92 o                         
   7  17   4         33.64         36.93        18.76 o                         
   8  17   4          7.43         11.75        21.18 o                         
 -11  18   4         17.10         29.11        14.85 o                         
 -10  18   4          4.96         10.95        14.76 o                         
  -9  18   4         39.90         37.04        13.12 o                         
  -8  18   4         65.92         58.19        13.35 o                         
  -7  18   4        160.83        157.31        12.57 o                         
  -6  18   4          8.67         26.91        13.48 o                         
  -5  18   4          0.82         23.02        13.53 o                         
  -4  18   4         31.15         19.47        15.28 o                         
  -3  18   4         32.34         39.72        14.08 o                         
  -2  18   4          5.95         24.74        17.14 o                         
  -1  18   4        182.57        176.52        16.14 o                         
   0  18   4        139.34        143.15        15.08 o                         
   1  18   4        184.79        203.46        14.10 o                         
   2  18   4        429.74        424.43        18.52 o                         
   3  18   4          8.11         12.17        15.10 o                         
   4  18   4         26.52         31.43        13.59 o                         
   5  18   4          2.54          2.05        16.00 o                         
   6  18   4         53.85         64.20        20.55 o                         
   7  18   4          4.67          0.34        20.17 o                         
   8  18   4         89.79         86.85        24.62 o                         
 -11  19   4         45.69         51.97        14.77 o                         
 -10  19   4         29.33         32.85        15.26 o                         
  -9  19   4          9.88         11.17        13.43 o                         
  -8  19   4         50.75         73.56        14.54 o                         
  -7  19   4         29.54         21.75        15.83 o                         
  -6  19   4        458.35        427.04        18.89 o                         
  -5  19   4         24.95         38.79        13.79 o                         
  -4  19   4        240.21        216.29        16.82 o                         
  -3  19   4        347.81        369.48        17.56 o                         
  -2  19   4        217.02        207.60        15.47 o                         
  -1  19   4        328.55        342.67        17.85 o                         
   0  19   4          0.13          3.01        17.23 o                         
   1  19   4          1.85         10.88        17.40 o                         
   2  19   4          0.70         -0.92        15.03 o                         
   3  19   4         44.82         27.39        17.92 o                         
   4  19   4          4.67          7.98        12.75 o                         
   5  19   4          0.10          3.11        19.86 o                         
   6  19   4         21.14         23.66        18.06 o                         
   7  19   4          0.12         -4.83        17.67 o                         
 -10  20   4         52.98         68.00        15.80 o                         
  -9  20   4          0.95          7.26        13.37 o                         
  -8  20   4         62.34         62.16        15.31 o                         
  -7  20   4        140.50        122.08        15.50 o                         
  -6  20   4         22.10         21.61        15.75 o                         
  -5  20   4         62.17         66.53        14.08 o                         
  -4  20   4        237.56        265.57        15.84 o                         
  -3  20   4         23.99         30.35        15.59 o                         
  -2  20   4        119.19        111.65        16.58 o                         
  -1  20   4        126.10        122.23        18.59 o                         
   0  20   4         17.89         19.51        15.33 o                         
   1  20   4         40.63         55.69        18.02 o                         
   2  20   4         13.18         22.64        18.28 o                         
   3  20   4         11.53         33.98        19.00 o                         
   4  20   4          5.75          5.48        16.68 o                         
   5  20   4          2.74         20.55        19.72 o                         
   6  20   4        107.50        119.86        18.48 o                         
  -9  21   4         23.61         10.77        15.27 o                         
  -8  21   4          0.66         10.30        14.70 o                         
  -7  21   4         75.91        101.82        16.85 o                         
  -6  21   4          2.55         -1.06        16.75 o                         
  -5  21   4         58.54         72.98        13.97 o                         
  -4  21   4        133.48        113.76        14.90 o                         
  -3  21   4         13.61         36.42        17.98 o                         
  -2  21   4         55.76         26.74        16.19 o                         
  -1  21   4         21.15         19.95        15.80 o                         
   0  21   4          6.71         19.87        14.27 o                         
   1  21   4        164.18        162.32        17.38 o                         
   2  21   4          1.35         18.00        15.82 o                         
   3  21   4         12.44         -2.58        16.13 o                         
   4  21   4          2.71          4.58        18.73 o                         
   5  21   4          4.63         20.39        23.61 o                         
  -8  22   4          3.89         12.31        13.99 o                         
  -7  22   4         31.56         31.15        14.28 o                         
  -6  22   4         16.48         18.94        17.46 o                         
  -5  22   4         24.86         24.25        13.47 o                         
  -4  22   4          5.29         18.40        15.10 o                         
  -3  22   4         47.54         58.46        16.85 o                         
  -2  22   4          0.05          7.83        15.73 o                         
  -1  22   4         32.15         46.87        15.31 o                         
   0  22   4         98.60         87.02        17.52 o                         
   1  22   4         34.76         46.18        19.20 o                         
   2  22   4         39.77         37.06        19.38 o                         
   3  22   4         19.72         25.74        19.53 o                         
   4  22   4         34.41         70.90        19.58 o                         
  -7  23   4         11.88         16.31        13.96 o                         
  -6  23   4          0.02         15.93        16.76 o                         
  -5  23   4         12.47          2.25        17.21 o                         
  -4  23   4          1.16         -0.14        13.76 o                         
  -3  23   4         11.59         31.39        14.99 o                         
  -2  23   4          1.39          1.98        14.80 o                         
  -1  23   4         33.86         33.67        17.10 o                         
   0  23   4         79.95        106.10        14.64 o                         
   1  23   4          0.49          1.85        14.29 o                         
   2  23   4         40.00         38.67        17.12 o                         
   3  23   4          0.35        -10.49        20.14 o                         
  -5  24   4          6.86          0.91        17.39 o                         
  -4  24   4         20.43         24.24        15.60 o                         
  -3  24   4         15.44         39.01        15.70 o                         
  -2  24   4          7.33         11.89        14.55 o                         
  -1  24   4          5.53         23.22        19.66 o                         
   0  24   4         29.99         28.64        14.64 o                         
   1  24   4         17.02         13.65        18.49 o                         
 -16   1   5         19.76         31.72        17.81 o                         
 -15   1   5         15.12         23.59        13.84 o                         
 -14   1   5        183.72        163.76        13.00 o                         
 -13   1   5         45.76         55.52        15.43 o                         
 -12   1   5       1946.72       1869.30        31.51 o                         
 -11   1   5          9.36          7.20        14.59 o                         
 -10   1   5        807.17        762.85        15.70 o                         
  -9   1   5        103.46         99.07        11.91 o                         
  -8   1   5        360.35        409.15        14.52 o                         
  -7   1   5        400.08        388.11        15.35 o                         
  -6   1   5       1509.07       1599.62        23.49 o                         
  -5   1   5         14.78          2.85        12.99 o                         
  -4   1   5         72.03         88.53        10.64 o                         
  -3   1   5        447.96        448.36        14.45 o                         
  -2   1   5        632.29        557.65        17.62 o                         
  -1   1   5        297.99        340.11        14.69 o                         
   0   1   5          5.59          2.48        14.78 o                         
   1   1   5        395.44        367.32        23.97 o                         
   2   1   5       1512.59       1693.52        35.72 o                         
   3   1   5        192.93        193.12        17.36 o                         
   4   1   5        157.38        161.29        14.85 o                         
   5   1   5         14.99         75.64        15.66 o                         
   6   1   5         33.97         48.49        17.34 o                         
   7   1   5        139.69        141.19        17.04 o                         
   8   1   5        209.52        227.47        18.62 o                         
   9   1   5          0.26          3.04        20.97 o                         
  10   1   5         38.25         44.93        23.15 o                         
  11   1   5        137.86        125.47        31.04 o                         
  12   1   5         31.15         28.65        36.83 o                         
 -16   2   5          3.90         11.15        16.01 o                         
 -15   2   5          9.20         14.79        14.51 o                         
 -14   2   5         91.60         82.00        16.09 o                         
 -13   2   5         92.36        117.18        16.30 o                         
 -12   2   5        535.27        508.03        13.63 o                         
 -11   2   5        307.62        303.72        17.85 o                         
 -10   2   5          9.79         13.89        12.22 o                         
  -9   2   5        307.17        290.53        12.71 o                         
  -8   2   5         13.40         23.09        12.64 o                         
  -7   2   5        191.27        171.46        14.29 o                         
  -6   2   5         59.39         71.23        10.45 o                         
  -5   2   5         31.23        109.56        13.65 o                         
  -4   2   5         97.56         80.47        10.77 o                         
  -3   2   5       1617.10       1716.11        42.55 o                         
  -2   2   5       1097.10       1019.44        22.12 o                         
  -1   2   5       1304.50       1481.49        59.78 o                         
   0   2   5        659.92        767.19        26.22 o                         
   1   2   5       2282.03       2372.28        32.45 o                         
   2   2   5         12.17         23.34        20.30 o                         
   3   2   5        665.98        669.87        22.23 o                         
   4   2   5         52.95         61.81        16.81 o                         
   5   2   5        197.33        201.86        19.77 o                         
   6   2   5        316.63        283.88        22.10 o                         
   7   2   5         18.78         26.36        20.06 o                         
   8   2   5        206.75        188.97        24.14 o                         
   9   2   5          7.58          2.96        29.32 o                         
  10   2   5        377.43        396.38        41.70 o                         
  11   2   5          8.10          5.92        40.62 o                         
  12   2   5         12.85         22.11        32.99 o                         
 -16   3   5          8.74         25.84        15.86 o                         
 -15   3   5         16.83         23.07        16.83 o                         
 -14   3   5         27.79         39.77        14.24 o                         
 -13   3   5        370.24        393.62        15.43 o                         
 -12   3   5        287.38        280.84        15.41 o                         
 -11   3   5        539.90        498.08        14.75 o                         
 -10   3   5         34.55         31.44        11.41 o                         
  -9   3   5        432.88        431.30        26.87 o                         
  -8   3   5        117.99        134.68        14.57 o                         
  -7   3   5        827.20        846.39        27.96 o                         
  -6   3   5       3733.46       3943.78        74.24 o                         
  -5   3   5         89.28        133.47        11.12 o                         
  -4   3   5          1.13         -7.28        10.77 o                         
  -3   3   5        340.10        321.06        14.46 o                         
  -2   3   5       1588.75       1439.05        43.02 o                         
  -1   3   5        275.70        307.04        19.66 o                         
   0   3   5       4968.71       5325.06       140.72 o                         
   1   3   5        642.74        678.68        22.28 o                         
   2   3   5        526.83        491.96        39.21 o                         
   3   3   5        256.92        289.49        24.45 o                         
   4   3   5         22.21         15.63        15.99 o                         
   5   3   5         27.74         28.10        18.96 o                         
   6   3   5         11.24         18.95        20.30 o                         
   7   3   5        163.22        164.95        24.26 o                         
   8   3   5         16.55          6.32        31.61 o                         
   9   3   5        291.84        263.22        35.24 o                         
  10   3   5          0.31          9.28        32.01 o                         
  11   3   5        141.36        136.92        42.37 o                         
  12   3   5         79.16         84.74        47.75 o                         
 -16   4   5         95.67        111.13        14.50 o                         
 -15   4   5         23.44         40.44        15.57 o                         
 -14   4   5        117.04        119.01        14.17 o                         
 -13   4   5        299.67        299.28        15.37 o                         
 -12   4   5       1255.29       1242.77        41.90 o                         
 -11   4   5        462.23        444.86        20.87 o                         
 -10   4   5        104.95        107.05        12.50 o                         
  -9   4   5         81.59         78.34        12.18 o                         
  -8   4   5       1406.11       1428.35        26.21 o                         
  -7   4   5        173.97        199.81        13.14 o                         
  -6   4   5        157.49        171.75        13.76 o                         
  -5   4   5        209.68        203.16        11.52 o                         
  -4   4   5        120.67        137.61        16.15 o                         
  -3   4   5        276.75        235.83        16.17 o                         
  -2   4   5       1597.54       1603.45        31.71 o                         
  -1   4   5         12.91         18.04        17.05 o                         
   0   4   5       2771.11       3057.48       103.47 o                         
   1   4   5        290.62        294.84        30.80 o                         
   2   4   5        439.36        436.45        22.29 o                         
   3   4   5        144.98        131.55        22.79 o                         
   4   4   5        509.51        559.17        24.34 o                         
   5   4   5         80.48         77.78        20.50 o                         
   6   4   5          0.25         -0.67        21.46 o                         
   7   4   5          0.20         15.20        31.20 o                         
   8   4   5          5.29        -13.85        30.94 o                         
   9   4   5        259.61        231.48        33.09 o                         
  10   4   5         10.30         20.58        32.68 o                         
  11   4   5        159.69        120.78        42.91 o                         
  12   4   5          9.23         25.69        37.53 o                         
 -16   5   5         24.02         36.79        18.10 o                         
 -15   5   5         36.11         56.93        17.30 o                         
 -14   5   5        152.06        151.21        16.87 o                         
 -13   5   5        129.81        137.18        14.99 o                         
 -12   5   5         12.70         18.71        13.63 o                         
 -11   5   5        125.65        124.62        12.90 o                         
 -10   5   5         34.64         45.16        11.48 o                         
  -9   5   5        608.43        589.70        17.18 o                         
  -8   5   5          7.74         20.80        10.00 o                         
  -7   5   5       1730.12       1776.08        40.63 o                         
  -6   5   5       1760.70       1894.12        53.35 o                         
  -5   5   5       1199.27       1324.88        50.19 o                         
  -4   5   5        413.63        414.81        18.03 o                         
  -3   5   5       1813.67       1694.42        87.89 o                         
  -2   5   5        187.55        160.84        13.29 o                         
  -1   5   5       1477.30       1472.84        33.94 o                         
   0   5   5        127.77         94.59        20.82 o                         
   1   5   5       2335.20       2291.03        69.79 o                         
   2   5   5        763.54        747.58        24.79 o                         
   3   5   5        112.07         90.45        18.59 o                         
   4   5   5          0.04         12.37        19.92 o                         
   5   5   5         20.19         29.85        22.13 o                         
   6   5   5        140.80        147.01        23.27 o                         
   7   5   5         80.08         75.19        31.20 o                         
   8   5   5        163.18        148.76        26.90 o                         
   9   5   5          5.42         11.03        31.74 o                         
  10   5   5         56.75         52.59        34.30 o                         
  11   5   5          5.96         21.52        33.49 o                         
 -16   6   5          4.01          3.19        17.12 o                         
 -15   6   5         17.14         14.34        15.63 o                         
 -14   6   5         37.81         49.00        14.96 o                         
 -13   6   5         15.34         19.12        15.88 o                         
 -12   6   5        499.33        482.51        17.32 o                         
 -11   6   5        326.92        364.65        16.72 o                         
 -10   6   5        187.64        168.79        13.89 o                         
  -9   6   5        254.46        224.67        14.21 o                         
  -8   6   5          3.58          8.98        11.17 o                         
  -7   6   5         39.72         47.78        11.99 o                         
  -6   6   5         28.00         25.53        12.00 o                         
  -5   6   5         66.23         89.00        12.96 o                         
  -4   6   5          1.27          6.67        11.83 o                         
  -3   6   5       2350.54       2532.75        40.75 o                         
  -2   6   5        614.95        589.88        18.97 o                         
  -1   6   5       5285.07       5133.85       314.53 o                         
   0   6   5         53.25         42.09        14.82 o                         
   1   6   5        133.94        112.61        17.40 o                         
   2   6   5         78.98         76.95        16.47 o                         
   3   6   5          0.50          5.66        17.20 o                         
   4   6   5        354.98        374.75        26.30 o                         
   5   6   5        233.85        226.12        25.60 o                         
   6   6   5        852.23        929.95        38.06 o                         
   7   6   5        254.63        252.06        33.49 o                         
   8   6   5         58.66         49.90        33.89 o                         
   9   6   5          0.17          2.56        31.07 o                         
  10   6   5        677.94        700.62        40.49 o                         
  11   6   5         12.06         12.37        32.95 o                         
 -16   7   5          2.71         18.84        15.40 o                         
 -15   7   5         10.19          7.81        17.42 o                         
 -14   7   5        151.24        160.06        17.48 o                         
 -13   7   5          1.34         11.98        14.17 o                         
 -12   7   5        131.00        104.01        16.71 o                         
 -11   7   5          2.07          2.05        13.25 o                         
 -10   7   5       1962.78       1904.89        72.87 o                         
  -9   7   5         51.18         64.98        14.37 o                         
  -8   7   5        271.71        271.47        15.30 o                         
  -7   7   5         10.77         16.11        13.00 o                         
  -6   7   5        292.08        332.53        16.08 o                         
  -5   7   5          0.73         30.79        15.16 o                         
  -4   7   5        279.45        290.88        16.63 o                         
  -3   7   5       2978.84       2877.34       115.45 o                         
  -2   7   5       9751.35       8792.08       577.75 o                         
  -1   7   5       1046.42        887.70        25.49 o                         
   0   7   5       6519.55       6768.65       324.47 o                         
   1   7   5        427.80        401.66        19.33 o                         
   2   7   5          3.62          5.11        15.64 o                         
   3   7   5          4.87         12.64        16.64 o                         
   4   7   5          2.53         13.60        17.92 o                         
   5   7   5        130.10        100.07        31.34 o                         
   6   7   5        527.20        542.85        28.51 o                         
   7   7   5          1.25          7.40        29.86 o                         
   8   7   5        156.05        165.03        35.51 o                         
   9   7   5         85.62         79.22        23.13 o                         
  10   7   5         15.70        -13.45        34.57 o                         
  11   7   5         49.42         66.98        35.51 o                         
 -15   8   5          0.50         18.61        15.11 o                         
 -14   8   5         78.50         94.11        17.20 o                         
 -13   8   5         13.92         14.37        14.04 o                         
 -12   8   5        152.34        135.66        19.07 o                         
 -11   8   5          4.46         19.38        15.11 o                         
 -10   8   5        105.50        117.90        28.27 o                         
  -9   8   5          1.08          1.88        13.34 o                         
  -8   8   5         72.94         85.50        12.82 o                         
  -7   8   5         58.35         53.67        13.64 o                         
  -6   8   5          0.31         23.36        13.22 o                         
  -5   8   5         41.86         41.53        13.80 o                         
  -4   8   5       1408.80       1372.31        48.63 o                         
  -3   8   5          0.07          5.43        12.82 o                         
  -2   8   5       5849.89       5293.44        48.16 o                         
  -1   8   5       1823.62       1728.47        81.79 o                         
   0   8   5        111.80        151.26        15.09 o                         
   1   8   5         94.27         90.08        14.45 o                         
   2   8   5        740.91        776.92        26.32 o                         
   3   8   5         23.64          8.05        15.32 o                         
   4   8   5         29.84         36.70        21.20 o                         
   5   8   5         36.81         68.46        29.46 o                         
   6   8   5       2485.44       2455.61        48.82 o                         
   7   8   5         42.39         56.76        20.31 o                         
   8   8   5        176.87        190.19        34.84 o                         
   9   8   5          0.79         15.60        31.88 o                         
  10   8   5          5.76         12.37        25.29 o                         
  11   8   5        102.13         94.56        38.60 o                         
 -15   9   5          3.74          0.18        17.44 o                         
 -14   9   5         12.68         27.19        16.77 o                         
 -13   9   5         86.36        115.03        16.27 o                         
 -12   9   5          4.38         11.42        15.84 o                         
 -11   9   5         75.66         90.47        15.54 o                         
 -10   9   5          5.95         10.49        13.09 o                         
  -9   9   5          9.98         22.16        13.70 o                         
  -8   9   5         21.98         30.38        12.64 o                         
  -7   9   5         56.06         58.52        16.13 o                         
  -6   9   5        153.05        144.98        13.13 o                         
  -5   9   5          4.05         21.38        12.88 o                         
  -4   9   5        164.41        145.10        21.11 o                         
  -3   9   5       1436.93       1288.36        25.01 o                         
  -2   9   5       1118.81        946.45        84.97 o                         
  -1   9   5        717.89        716.32        18.26 o                         
   0   9   5        152.11        148.07        15.64 o                         
   1   9   5         39.41         27.99        15.06 o                         
   2   9   5          0.01         -3.34        16.36 o                         
   3   9   5        193.13        219.68        17.37 o                         
   4   9   5        192.31        204.84        21.52 o                         
   5   9   5        349.20        300.21        33.36 o                         
   6   9   5        342.53        409.56        32.28 o                         
   7   9   5        114.79        130.87        32.95 o                         
   8   9   5         53.61         43.04        33.63 o                         
   9   9   5          4.00         20.44        33.63 o                         
  10   9   5         18.58         50.03        34.84 o                         
  11   9   5         33.07         35.11        37.39 o                         
 -15  10   5         69.13        100.83        21.08 o                         
 -14  10   5          3.49         15.30        16.12 o                         
 -13  10   5         81.76         93.70        16.69 o                         
 -12  10   5          6.05          6.61        12.55 o                         
 -11  10   5         98.36         80.16        14.36 o                         
 -10  10   5         49.23         47.25        15.14 o                         
  -9  10   5        313.09        354.03        13.87 o                         
  -8  10   5          2.43         29.04        16.34 o                         
  -7  10   5        433.47        447.48        18.86 o                         
  -6  10   5        124.69        124.64        16.32 o                         
  -5  10   5          4.15         69.94        16.24 o                         
  -4  10   5          2.54          7.99        13.97 o                         
  -3  10   5       2440.81       2281.91        26.17 o                         
  -2  10   5          8.75         16.51        13.99 o                         
  -1  10   5       6846.96       6571.45        98.87 o                         
   0  10   5         98.13        112.00        14.44 o                         
   1  10   5        493.41        437.77        16.06 o                         
   2  10   5        125.54        117.80        17.41 o                         
   3  10   5          5.41         27.33        16.67 o                         
   4  10   5          6.58         15.60        16.16 o                         
   5  10   5       3018.04       2941.16        49.90 o                         
   6  10   5        251.69        245.74        31.47 o                         
   7  10   5        612.93        551.06        27.71 o                         
   8  10   5         27.82         24.21        31.88 o                         
   9  10   5          1.53         46.67        31.88 o                         
  10  10   5         41.37         33.36        23.94 o                         
 -15  11   5          0.96         24.31        15.39 o                         
 -14  11   5          7.05         10.97        14.81 o                         
 -13  11   5         39.99         48.28        14.49 o                         
 -12  11   5         20.75         15.92        15.68 o                         
 -11  11   5         49.93         51.81        15.44 o                         
 -10  11   5         34.88         47.50        13.08 o                         
  -9  11   5          2.69         -4.19        16.51 o                         
  -8  11   5          6.85          9.59        14.01 o                         
  -7  11   5        166.31        161.86        14.66 o                         
  -6  11   5        174.55        184.40        16.56 o                         
  -5  11   5        146.30        150.00        14.54 o                         
  -4  11   5        117.16        116.89        13.14 o                         
  -3  11   5        202.07        197.81        15.50 o                         
  -2  11   5        150.37        102.38        13.20 o                         
  -1  11   5        382.40        385.59        15.23 o                         
   0  11   5         11.89         30.00        16.33 o                         
   1  11   5         18.68         21.61        15.82 o                         
   2  11   5        169.46        181.04        17.97 o                         
   3  11   5         78.83         68.04        18.41 o                         
   4  11   5         71.30         83.42        20.21 o                         
   5  11   5        498.86        479.55        31.61 o                         
   6  11   5          4.82         24.75        19.50 o                         
   7  11   5        364.64        355.09        33.89 o                         
   8  11   5          1.73          3.23        23.00 o                         
   9  11   5          0.00          5.38        34.30 o                         
  10  11   5         11.76         35.24        34.84 o                         
 -14  12   5         40.24         48.75        15.81 o                         
 -13  12   5         36.66         30.16        15.29 o                         
 -12  12   5         53.87         64.36        15.85 o                         
 -11  12   5         40.79         33.61        14.92 o                         
 -10  12   5        281.87        267.96        16.84 o                         
  -9  12   5         49.05         41.38        14.92 o                         
  -8  12   5        297.34        287.47        14.85 o                         
  -7  12   5        156.09        173.36        15.51 o                         
  -6  12   5         45.45         48.57        13.53 o                         
  -5  12   5         17.02         35.59        10.35 o                         
  -4  12   5        617.17        586.79        18.13 o                         
  -3  12   5        354.75        310.88        18.45 o                         
  -2  12   5        931.58        863.92        93.96 o                         
  -1  12   5         27.20         20.06        14.37 o                         
   0  12   5        316.78        316.69        14.84 o                         
   1  12   5         77.88         69.69        15.93 o                         
   2  12   5          3.45          8.21        14.55 o                         
   3  12   5         95.89        118.08        15.67 o                         
   4  12   5        480.02        436.52        22.62 o                         
   5  12   5         60.19         50.93        18.13 o                         
   6  12   5         43.52         77.47        23.81 o                         
   7  12   5          1.43         13.32        22.60 o                         
   8  12   5          1.85         -8.61        34.57 o                         
   9  12   5         86.84         85.14        34.70 o                         
  10  12   5          0.01         -9.82        35.24 o                         
 -14  13   5          0.25          6.37        17.72 o                         
 -13  13   5         41.28         41.45        13.26 o                         
 -12  13   5         90.44         88.02        14.91 o                         
 -11  13   5          3.68         21.85        15.48 o                         
 -10  13   5         91.58        103.62        16.31 o                         
  -9  13   5         32.44         30.90        13.49 o                         
  -8  13   5         56.02         72.76        12.00 o                         
  -7  13   5        216.12        230.26        14.10 o                         
  -6  13   5        265.94        256.56        15.63 o                         
  -5  13   5         38.60         54.56        13.57 o                         
  -4  13   5         98.03        103.29        16.74 o                         
  -3  13   5       1579.71       1502.92        37.03 o                         
  -2  13   5        552.28        480.51        24.55 o                         
  -1  13   5        249.59        228.10        14.41 o                         
   0  13   5         85.11        100.76        13.24 o                         
   1  13   5        406.58        401.80        32.67 o                         
   2  13   5        110.59        121.18        15.14 o                         
   3  13   5        348.54        388.58        20.29 o                         
   4  13   5          3.42          4.15        15.90 o                         
   5  13   5          0.58          2.83        18.10 o                         
   6  13   5         18.41         52.19        31.61 o                         
   7  13   5        190.09        195.70        33.89 o                         
   8  13   5         10.76          9.55        34.03 o                         
   9  13   5          9.79          4.44        34.43 o                         
 -13  14   5          1.38          7.54        15.08 o                         
 -12  14   5          5.58         14.05        13.56 o                         
 -11  14   5         87.15         75.96        13.38 o                         
 -10  14   5         78.75         88.98        15.60 o                         
  -9  14   5         33.15         45.33        12.74 o                         
  -8  14   5         39.80         34.34        10.87 o                         
  -7  14   5         32.74         48.28        13.46 o                         
  -6  14   5          4.82          3.29        11.67 o                         
  -5  14   5         83.76        143.75        15.39 o                         
  -4  14   5        122.50         97.83        17.10 o                         
  -3  14   5         84.64         76.88        13.96 o                         
  -2  14   5        124.26        124.14        17.64 o                         
  -1  14   5         83.95         77.77        14.98 o                         
   0  14   5         28.79         27.40        13.07 o                         
   1  14   5          0.68          9.39        14.51 o                         
   2  14   5         32.88         31.90        16.91 o                         
   3  14   5        214.27        199.25        16.56 o                         
   4  14   5         33.16         43.75        18.04 o                         
   5  14   5         75.69         95.72        18.86 o                         
   6  14   5         20.95          7.53        31.34 o                         
   7  14   5          9.97          6.46        32.68 o                         
   8  14   5          0.19          7.40        24.21 o                         
   9  14   5         23.33         40.08        25.02 o                         
 -13  15   5          8.09         19.64        14.41 o                         
 -12  15   5          0.81         -1.43        13.60 o                         
 -11  15   5          8.90         22.30        12.87 o                         
 -10  15   5         26.89         22.26        12.44 o                         
  -9  15   5          0.07          7.99        11.86 o                         
  -8  15   5         58.13         72.70        15.43 o                         
  -7  15   5         19.58         27.15        12.12 o                         
  -6  15   5        253.95        266.46        13.63 o                         
  -5  15   5        100.58        106.74        21.35 o                         
  -4  15   5         11.18         17.00        16.93 o                         
  -3  15   5        244.23        229.04        21.44 o                         
  -2  15   5       1714.74       1635.24        32.99 o                         
  -1  15   5        454.92        430.59        33.21 o                         
   0  15   5        243.48        259.18        18.91 o                         
   1  15   5          3.64         11.98        17.16 o                         
   2  15   5         46.01         49.43        17.04 o                         
   3  15   5         27.19         51.83        17.27 o                         
   4  15   5         25.74         18.86        19.12 o                         
   5  15   5          3.45         12.24        17.09 o                         
   6  15   5         37.49         28.78        31.61 o                         
   7  15   5         23.14         67.65        23.27 o                         
   8  15   5          1.49         52.72        33.89 o                         
   9  15   5         35.19         30.53        36.32 o                         
 -12  16   5         10.51          3.96        15.25 o                         
 -11  16   5         15.17         27.00        13.64 o                         
 -10  16   5         83.29         68.05        13.40 o                         
  -9  16   5          7.78          9.57        13.12 o                         
  -8  16   5         23.21         59.71        15.11 o                         
  -7  16   5        660.55        612.02        23.99 o                         
  -6  16   5          5.94         23.54        12.57 o                         
  -5  16   5         14.26         28.99        15.58 o                         
  -4  16   5        493.79        493.95        23.10 o                         
  -3  16   5          5.04          5.47        12.63 o                         
  -2  16   5          1.38         12.61        17.26 o                         
  -1  16   5        558.54        505.36        18.54 o                         
   0  16   5       1022.08       1064.61        23.04 o                         
   1  16   5          1.65         12.00        15.71 o                         
   2  16   5        120.73        106.38        16.29 o                         
   3  16   5          0.33         14.07        14.66 o                         
   4  16   5         24.42         15.98        16.32 o                         
   5  16   5          8.10          4.02        17.90 o                         
   6  16   5         13.23         25.91        28.59 o                         
   7  16   5         89.70         82.45        23.13 o                         
   8  16   5          4.32         25.15        34.30 o                         
 -12  17   5          5.58         -1.95        14.67 o                         
 -11  17   5        139.54        161.17        17.70 o                         
 -10  17   5          0.03          6.38        12.89 o                         
  -9  17   5          7.23         15.65        11.93 o                         
  -8  17   5         27.66         37.56        12.26 o                         
  -7  17   5        227.64        209.96        14.66 o                         
  -6  17   5         85.56         72.94        18.70 o                         
  -5  17   5       1199.33       1113.81        23.55 o                         
  -4  17   5        582.38        562.40        18.39 o                         
  -3  17   5        254.00        259.44        18.80 o                         
  -2  17   5         39.46         17.81        15.33 o                         
  -1  17   5        452.04        406.76        16.13 o                         
   0  17   5         15.22         26.01        16.72 o                         
   1  17   5        317.17        293.61        17.24 o                         
   2  17   5         11.59         11.02        17.44 o                         
   3  17   5         14.55         24.83        17.12 o                         
   4  17   5          0.03         19.69        16.24 o                         
   5  17   5          9.09         12.84        20.24 o                         
   6  17   5          1.08          3.68        28.92 o                         
   7  17   5         16.63         13.05        32.55 o                         
 -11  18   5         55.18         69.01        13.89 o                         
 -10  18   5         11.98         18.46        14.61 o                         
  -9  18   5          7.87         11.10        14.49 o                         
  -8  18   5         95.07        106.14        14.82 o                         
  -7  18   5         49.99         61.94        13.27 o                         
  -6  18   5        197.55        177.72        14.41 o                         
  -5  18   5          0.50          6.73        15.06 o                         
  -4  18   5         14.27         20.08        13.83 o                         
  -3  18   5          5.22         -4.21        14.32 o                         
  -2  18   5        129.21        111.64        14.81 o                         
  -1  18   5          5.26          7.39        13.33 o                         
   0  18   5         90.78         99.20        15.72 o                         
   1  18   5         38.47         38.20        17.55 o                         
   2  18   5          5.10          6.11        15.13 o                         
   3  18   5         17.75         30.75        17.85 o                         
   4  18   5          2.87          6.37        18.34 o                         
   5  18   5          9.57          3.36        21.31 o                         
   6  18   5         49.17         58.71        30.03 o                         
   7  18   5          0.91        -15.33        36.85 o                         
 -11  19   5          0.17          9.75        14.78 o                         
 -10  19   5          1.30         -0.46        15.99 o                         
  -9  19   5          0.20         -6.11        14.51 o                         
  -8  19   5         40.45         51.71        13.41 o                         
  -7  19   5         12.05         15.48        13.05 o                         
  -6  19   5          0.03         14.91        12.89 o                         
  -5  19   5        167.10        174.73        16.69 o                         
  -4  19   5         43.27         56.93        18.38 o                         
  -3  19   5          0.03         -3.08        15.06 o                         
  -2  19   5        133.03        128.73        14.83 o                         
  -1  19   5         13.99         19.56        13.30 o                         
   0  19   5        250.80        286.44        17.06 o                         
   1  19   5         12.85         22.27        13.88 o                         
   2  19   5         74.99         40.86        18.35 o                         
   3  19   5         12.48         18.44        16.13 o                         
   4  19   5          0.07         10.16        19.04 o                         
   5  19   5         37.02         53.96        20.03 o                         
   6  19   5         17.67         22.32        29.18 o                         
 -10  20   5         39.68         38.40        15.72 o                         
  -9  20   5          0.09          8.04        13.12 o                         
  -8  20   5         33.23         43.20        12.02 o                         
  -7  20   5          2.87         -0.42        13.45 o                         
  -6  20   5         32.05         47.11        19.32 o                         
  -5  20   5         21.37         21.88        13.96 o                         
  -4  20   5          9.24         17.62        15.73 o                         
  -3  20   5         18.30         32.62        14.29 o                         
  -2  20   5         12.31         30.80        16.14 o                         
  -1  20   5         16.23         19.23        16.63 o                         
   0  20   5          4.72         33.82        18.63 o                         
   1  20   5          2.76          3.89        15.71 o                         
   2  20   5         71.08         83.04        16.51 o                         
   3  20   5         16.07         24.69        19.66 o                         
   4  20   5         83.69         87.61        18.24 o                         
   5  20   5          0.92         28.15        24.17 o                         
  -9  21   5          0.66         -5.76        13.91 o                         
  -8  21   5          2.47         26.75        13.62 o                         
  -7  21   5          9.88         26.57        12.80 o                         
  -6  21   5          9.12         -2.53        19.67 o                         
  -5  21   5         42.36         48.69        15.22 o                         
  -4  21   5         58.20         42.44        14.88 o                         
  -3  21   5         64.44         70.74        16.72 o                         
  -2  21   5         77.20         83.55        15.37 o                         
  -1  21   5        339.92        310.45        21.24 o                         
   0  21   5          3.47          2.41        16.65 o                         
   1  21   5         15.81         36.85        19.07 o                         
   2  21   5          4.66         18.24        19.29 o                         
   3  21   5         16.95         16.60        16.79 o                         
   4  21   5         16.20         16.95        16.77 o                         
  -7  22   5          0.00          5.80        12.77 o                         
  -6  22   5          4.93         12.33        17.30 o                         
  -5  22   5         10.68         27.75        13.78 o                         
  -4  22   5         74.45         95.81        13.80 o                         
  -3  22   5          0.18          9.43        15.71 o                         
  -2  22   5          0.04         12.99        19.22 o                         
  -1  22   5          0.06         30.54        19.59 o                         
   0  22   5         26.67         30.91        17.31 o                         
   1  22   5          2.35         12.95        15.30 o                         
   2  22   5         11.37         14.12        16.64 o                         
   3  22   5         20.41         36.34        17.06 o                         
  -6  23   5          0.35         22.01        19.47 o                         
  -5  23   5          7.56        -14.29        15.91 o                         
  -4  23   5          1.34         17.07        15.38 o                         
  -3  23   5         23.51         35.54        15.70 o                         
  -2  23   5          2.80         22.01        23.20 o                         
  -1  23   5          0.79         19.63        16.52 o                         
   0  23   5          5.08         27.76        19.67 o                         
   1  23   5          0.91          4.85        17.94 o                         
 -16   0   6         41.10         37.08        24.14 o                         
 -15   0   6         80.78         92.44        20.35 o                         
 -14   0   6          0.76         10.76        19.61 o                         
 -13   0   6        298.41        317.00        28.58 o                         
 -12   0   6        224.66        224.03        22.64 o                         
 -11   0   6        126.53        144.58        22.02 o                         
 -10   0   6         99.55        112.89        22.40 o                         
  -9   0   6          0.23          2.74        16.45 o                         
  -8   0   6        491.79        490.28        19.71 o                         
  -7   0   6         49.30         71.46        16.51 o                         
  -6   0   6       5402.82       5279.19       154.14 o                         
  -5   0   6         41.24         52.17        17.45 o                         
  -4   0   6       2011.10       2037.74        30.94 o                         
  -3   0   6         79.33         71.49        19.81 o                         
  -2   0   6        843.53        838.35        44.65 o                         
  -1   0   6         27.74         43.91        20.86 o                         
   0   0   6        805.42        793.02        38.47 o                         
   1   0   6          0.00        -10.89        18.83 o                         
   2   0   6       1197.80       1453.03        45.33 o                         
   3   0   6         12.35         27.76        18.54 o                         
   4   0   6          3.27         -2.08        19.88 o                         
   5   0   6        118.90        137.26        22.38 o                         
   6   0   6        209.96        196.98        23.40 o                         
   7   0   6          5.33          3.52        19.97 o                         
   8   0   6         40.09         35.34        25.99 o                         
   9   0   6        278.44        235.05        30.76 o                         
  10   0   6          7.19         18.99        31.65 o                         
  11   0   6         47.22         45.09        43.67 o                         
 -16   1   6          4.37          0.95        15.78 o                         
 -15   1   6         25.55         25.24        14.21 o                         
 -14   1   6          0.00          6.89        15.90 o                         
 -13   1   6        902.29        919.64        18.21 o                         
 -12   1   6          4.94         10.68        13.47 o                         
 -11   1   6        952.38        934.06        16.80 o                         
 -10   1   6        220.80        212.26        14.25 o                         
  -9   1   6          9.01         25.68        11.51 o                         
  -8   1   6          8.85         24.06        13.89 o                         
  -7   1   6        129.57        129.81        12.86 o                         
  -6   1   6         62.20         72.82        12.44 o                         
  -5   1   6        315.64        311.79        12.64 o                         
  -4   1   6         38.30         54.99        12.12 o                         
  -3   1   6         53.80         60.27        11.33 o                         
  -2   1   6         98.42         87.96        13.46 o                         
  -1   1   6          6.75         15.95        16.61 o                         
   0   1   6          0.36         -2.14        14.05 o                         
   1   1   6        181.41        182.63        18.63 o                         
   2   1   6         78.77         96.81        15.40 o                         
   3   1   6         80.97         90.96        13.67 o                         
   4   1   6         22.26         21.30        13.88 o                         
   5   1   6         22.69         36.72        14.87 o                         
   6   1   6        120.02        112.59        17.23 o                         
   7   1   6          0.98         16.76        15.80 o                         
   8   1   6        549.29        524.37        23.61 o                         
   9   1   6         12.88         18.32        20.57 o                         
  10   1   6         49.74         39.57        22.31 o                         
  11   1   6          8.85          9.34        32.14 o                         
 -16   2   6          6.48          5.66        15.98 o                         
 -15   2   6          0.89          1.63        15.28 o                         
 -14   2   6         23.72         18.87        16.00 o                         
 -13   2   6        167.03        176.54        13.09 o                         
 -12   2   6         17.32         36.75        12.41 o                         
 -11   2   6        854.05        811.21        40.49 o                         
 -10   2   6         81.36         81.76        12.30 o                         
  -9   2   6          1.45          9.57        12.59 o                         
  -8   2   6          1.10          1.97        11.94 o                         
  -7   2   6          2.86          2.04        10.94 o                         
  -6   2   6         33.76         35.91        10.46 o                         
  -5   2   6        888.45        969.39        20.23 o                         
  -4   2   6          9.72          8.39        10.43 o                         
  -3   2   6       1294.13       1261.89        28.70 o                         
  -2   2   6        411.38        427.96        22.82 o                         
  -1   2   6        190.13        216.82        16.02 o                         
   0   2   6        374.75        405.05        18.01 o                         
   1   2   6       1085.56       1101.52        29.66 o                         
   2   2   6        272.58        284.88        19.00 o                         
   3   2   6        294.43        266.10        17.04 o                         
   4   2   6        120.72        136.01        16.30 o                         
   5   2   6        251.24        257.58        16.11 o                         
   6   2   6        475.71        493.64        19.66 o                         
   7   2   6         59.97         65.50        18.24 o                         
   8   2   6        197.41        180.59        19.95 o                         
   9   2   6        129.79        125.42        25.34 o                         
  10   2   6        122.62        140.06        27.79 o                         
  11   2   6        180.57        179.07        34.14 o                         
 -16   3   6          8.52          6.61        15.93 o                         
 -15   3   6          1.45         13.41        12.92 o                         
 -14   3   6         64.16         67.63        14.91 o                         
 -13   3   6         63.70         68.74        14.57 o                         
 -12   3   6         38.25         45.30        12.78 o                         
 -11   3   6         22.05         23.22        13.31 o                         
 -10   3   6         85.92         89.17        10.56 o                         
  -9   3   6         13.46         17.14        11.42 o                         
  -8   3   6         70.66         65.15        12.54 o                         
  -7   3   6        312.66        325.92        12.38 o                         
  -6   3   6       1346.82       1282.36        18.67 o                         
  -5   3   6       1171.91       1259.99        16.64 o                         
  -4   3   6        402.41        398.95        14.45 o                         
  -3   3   6        924.50        866.18        20.83 o                         
  -2   3   6          9.43          4.51        13.82 o                         
  -1   3   6          8.29         13.40        13.17 o                         
   0   3   6       4284.71       4601.26        98.71 o                         
   1   3   6        747.25        788.42        29.51 o                         
   2   3   6        566.33        634.90        26.43 o                         
   3   3   6        201.61        195.79        17.83 o                         
   4   3   6         63.87         53.84        15.36 o                         
   5   3   6         57.55         71.52        16.49 o                         
   6   3   6       1222.34       1236.93        31.03 o                         
   7   3   6        153.99        148.08        22.89 o                         
   8   3   6        222.14        190.99        32.55 o                         
   9   3   6         73.60         89.45        26.59 o                         
  10   3   6         33.81         23.82        24.43 o                         
  11   3   6         42.92         39.26        32.38 o                         
 -16   4   6          1.84          8.51        13.24 o                         
 -15   4   6          1.50         13.24        14.65 o                         
 -14   4   6         61.77         45.30        13.60 o                         
 -13   4   6         95.16         85.36        13.10 o                         
 -12   4   6        598.99        662.52        26.15 o                         
 -11   4   6        335.97        340.27        15.03 o                         
 -10   4   6         25.18         18.49        11.16 o                         
  -9   4   6        108.20        106.46        11.96 o                         
  -8   4   6        265.91        250.01        11.98 o                         
  -7   4   6          5.72         24.36        13.45 o                         
  -6   4   6          2.90         19.15        11.10 o                         
  -5   4   6          4.51         27.24        13.43 o                         
  -4   4   6        258.43        287.36        18.31 o                         
  -3   4   6         19.02         21.79        12.77 o                         
  -2   4   6         15.99         13.09        12.01 o                         
  -1   4   6        117.11        104.35        16.18 o                         
   0   4   6       1328.70       1510.21        26.40 o                         
   1   4   6         41.90         47.59        16.18 o                         
   2   4   6        125.46        135.36        13.84 o                         
   3   4   6        317.14        335.21        23.38 o                         
   4   4   6        142.42        144.60        21.62 o                         
   5   4   6          6.09         21.56        18.99 o                         
   6   4   6        114.28        114.34        22.55 o                         
   7   4   6        373.11        368.67        39.41 o                         
   8   4   6         30.39         21.79        31.61 o                         
   9   4   6        140.81        150.78        41.43 o                         
  10   4   6        316.02        335.72        39.27 o                         
  11   4   6         63.68         60.87        31.29 o                         
 -16   5   6          4.96         15.43        16.20 o                         
 -15   5   6          0.33         -4.56        13.76 o                         
 -14   5   6         11.71         17.74        14.25 o                         
 -13   5   6         29.11         42.11        13.20 o                         
 -12   5   6         66.93         77.24        14.21 o                         
 -11   5   6        407.39        445.19        19.45 o                         
 -10   5   6         37.41         29.50        11.23 o                         
  -9   5   6         98.25        104.91        11.98 o                         
  -8   5   6         17.68         27.71        10.23 o                         
  -7   5   6         33.64         47.38        11.41 o                         
  -6   5   6        150.24        138.94        11.98 o                         
  -5   5   6        678.83        723.64        22.77 o                         
  -4   5   6        142.12        129.53        15.33 o                         
  -3   5   6        890.03        881.46        20.76 o                         
  -2   5   6       1327.35       1205.06        85.30 o                         
  -1   5   6        101.28        111.02        15.59 o                         
   0   5   6       1691.07       1689.46        67.90 o                         
   1   5   6        272.31        286.80        14.71 o                         
   2   5   6         20.08         24.84        15.67 o                         
   3   5   6         75.01         80.57        17.57 o                         
   4   5   6          7.83         10.58        22.53 o                         
   5   5   6         19.33         27.81        19.83 o                         
   6   5   6        875.80        857.89        32.35 o                         
   7   5   6         13.54         45.06        33.63 o                         
   8   5   6        128.34         96.71        32.28 o                         
   9   5   6        102.99        116.34        25.56 o                         
  10   5   6        137.26        142.84        36.05 o                         
 -16   6   6          0.76         26.18        21.78 o                         
 -15   6   6          2.42         16.60        15.33 o                         
 -14   6   6          1.22          6.35        13.26 o                         
 -13   6   6          1.02         16.31        14.52 o                         
 -12   6   6        291.18        294.03        15.22 o                         
 -11   6   6          2.12         14.48        12.06 o                         
 -10   6   6        636.70        610.03        14.28 o                         
  -9   6   6        356.45        349.78        14.33 o                         
  -8   6   6          0.45          3.32        13.18 o                         
  -7   6   6        383.50        348.62        16.65 o                         
  -6   6   6         17.74         26.71        12.06 o                         
  -5   6   6        101.82         95.28        13.99 o                         
  -4   6   6        106.97         98.15        13.38 o                         
  -3   6   6        215.80        210.98        14.71 o                         
  -2   6   6        481.19        426.18        17.71 o                         
  -1   6   6        520.02        586.07        17.45 o                         
   0   6   6        942.15        991.36        38.73 o                         
   1   6   6         79.74         88.16        16.07 o                         
   2   6   6         92.07        108.21        16.82 o                         
   3   6   6         59.14         84.67        18.37 o                         
   4   6   6        186.73        191.19        22.96 o                         
   5   6   6        265.57        274.02        24.67 o                         
   6   6   6        206.92        177.68        33.36 o                         
   7   6   6         32.65         41.02        24.21 o                         
   8   6   6          6.49         27.44        32.55 o                         
   9   6   6         42.56         57.57        34.03 o                         
  10   6   6         11.12         15.87        32.42 o                         
 -15   7   6          1.92         11.78        20.03 o                         
 -14   7   6         45.55         41.33        13.19 o                         
 -13   7   6          2.92          4.91        18.20 o                         
 -12   7   6        348.86        335.39        23.09 o                         
 -11   7   6          1.17         15.71        14.52 o                         
 -10   7   6        504.15        443.79        23.86 o                         
  -9   7   6        113.93        107.98        14.27 o                         
  -8   7   6        188.53        181.02        14.66 o                         
  -7   7   6        157.13        173.20        14.84 o                         
  -6   7   6         15.40         11.29        11.64 o                         
  -5   7   6         29.58         59.54        15.99 o                         
  -4   7   6        585.68        554.11        28.62 o                         
  -3   7   6        415.70        407.49        15.91 o                         
  -2   7   6        588.28        565.90        19.83 o                         
  -1   7   6        116.19         88.96        14.97 o                         
   0   7   6        477.59        451.30        20.49 o                         
   1   7   6         32.15         44.52        15.48 o                         
   2   7   6        327.74        331.89        18.99 o                         
   3   7   6         13.09         14.90        15.55 o                         
   4   7   6          0.26          9.36        23.00 o                         
   5   7   6          3.43         -3.35        17.39 o                         
   6   7   6        170.14        146.88        35.24 o                         
   7   7   6          5.77          7.67        32.28 o                         
   8   7   6          0.01         -4.57        24.08 o                         
   9   7   6          5.68         34.16        32.42 o                         
  10   7   6         12.74         18.83        34.97 o                         
 -15   8   6          0.43         15.43        19.54 o                         
 -14   8   6        173.61        180.56        15.58 o                         
 -13   8   6          0.01         12.26        15.70 o                         
 -12   8   6        132.79        154.59        16.46 o                         
 -11   8   6         60.63         72.42        18.12 o                         
 -10   8   6       1120.38       1146.24        26.03 o                         
  -9   8   6          0.00          7.64        13.64 o                         
  -8   8   6        458.37        490.12        19.69 o                         
  -7   8   6         15.48          6.68        12.29 o                         
  -6   8   6        211.18        224.21        14.97 o                         
  -5   8   6          2.11         18.87        12.19 o                         
  -4   8   6          0.08         14.17        12.72 o                         
  -3   8   6        125.06        132.53        13.25 o                         
  -2   8   6         38.93         47.74        14.50 o                         
  -1   8   6        423.01        415.55        23.76 o                         
   0   8   6        417.38        436.83        19.01 o                         
   1   8   6        107.88        121.59        15.22 o                         
   2   8   6         23.10         22.59        14.88 o                         
   3   8   6        233.48        239.93        17.15 o                         
   4   8   6         75.79         72.42        18.11 o                         
   5   8   6          1.19          8.59        17.60 o                         
   6   8   6         93.31        115.54        32.01 o                         
   7   8   6         80.89         75.72        34.30 o                         
   8   8   6          4.97         26.36        23.54 o                         
   9   8   6         30.59         18.43        34.03 o                         
  10   8   6          7.66          9.28        36.85 o                         
 -15   9   6          0.54          7.20        17.21 o                         
 -14   9   6         44.27         57.50        16.48 o                         
 -13   9   6         95.93         79.40        13.78 o                         
 -12   9   6         64.83         77.28        16.52 o                         
 -11   9   6         47.29         33.14        15.34 o                         
 -10   9   6          0.15         -1.58        12.95 o                         
  -9   9   6        159.96        170.32        15.46 o                         
  -8   9   6         20.78         36.97        14.78 o                         
  -7   9   6        275.61        268.52        15.62 o                         
  -6   9   6        595.23        574.14        17.28 o                         
  -5   9   6        542.49        529.07        22.62 o                         
  -4   9   6         70.57         58.68        14.43 o                         
  -3   9   6        323.46        302.71        15.19 o                         
  -2   9   6          2.36         -3.10        15.86 o                         
  -1   9   6       2745.36       2819.80       138.66 o                         
   0   9   6         27.22         28.91        14.05 o                         
   1   9   6        595.53        626.89        28.28 o                         
   2   9   6        234.20        240.56        16.26 o                         
   3   9   6          0.81         11.50        17.40 o                         
   4   9   6          9.81         35.99        24.37 o                         
   5   9   6        160.28        161.35        27.53 o                         
   6   9   6        132.93        133.83        31.61 o                         
   7   9   6         22.28         40.62        32.15 o                         
   8   9   6          8.90         55.15        33.49 o                         
   9   9   6          1.39         28.38        35.64 o                         
  10   9   6          0.03         18.16        34.84 o                         
 -15  10   6          9.39         26.18        20.48 o                         
 -14  10   6          3.93         16.69        16.44 o                         
 -13  10   6          1.16          2.38        15.06 o                         
 -12  10   6          8.29         11.84        14.04 o                         
 -11  10   6         19.68          5.13        12.22 o                         
 -10  10   6        184.60        178.35        15.65 o                         
  -9  10   6          9.31         13.24        12.57 o                         
  -8  10   6         35.72         41.78        16.76 o                         
  -7  10   6         13.76         41.35        14.62 o                         
  -6  10   6         70.69         72.74        15.93 o                         
  -5  10   6        116.59        133.15        14.49 o                         
  -4  10   6          7.30         18.60        12.65 o                         
  -3  10   6        658.59        616.11        20.70 o                         
  -2  10   6         39.06         34.75        16.46 o                         
  -1  10   6       1189.77       1155.24        20.20 o                         
   0  10   6        715.64        743.83        19.97 o                         
   1  10   6        520.31        530.93        24.11 o                         
   2  10   6         19.28         37.53        14.58 o                         
   3  10   6         34.87         29.02        18.38 o                         
   4  10   6        268.36        245.26        18.59 o                         
   5  10   6        556.01        507.51        32.10 o                         
   6  10   6          0.08        -13.58        22.06 o                         
   7  10   6        232.79        245.33        33.63 o                         
   8  10   6         31.14         70.88        33.22 o                         
   9  10   6          2.43         -4.04        34.03 o                         
 -14  11   6        101.99        120.17        18.43 o                         
 -13  11   6         13.17         10.82        15.28 o                         
 -12  11   6         23.15         41.36        18.26 o                         
 -11  11   6         13.45         13.30        15.05 o                         
 -10  11   6          4.79          8.04        14.81 o                         
  -9  11   6         93.07        117.97        16.88 o                         
  -8  11   6        187.80        198.09        15.31 o                         
  -7  11   6         63.93         60.89        13.26 o                         
  -6  11   6       3619.57       3270.33       162.05 o                         
  -5  11   6          0.24         10.64        12.64 o                         
  -4  11   6        107.56        111.29        13.16 o                         
  -3  11   6        964.58        955.60        42.87 o                         
  -2  11   6        134.34        151.86        17.28 o                         
  -1  11   6        904.43        884.67        25.57 o                         
   0  11   6        588.83        614.18        21.19 o                         
   1  11   6        219.61        230.80        19.08 o                         
   2  11   6         59.18         67.07        15.24 o                         
   3  11   6          0.42         -6.00        16.17 o                         
   4  11   6        201.38        249.01        21.92 o                         
   5  11   6          0.32         12.87        27.23 o                         
   6  11   6        102.82         72.09        23.81 o                         
   7  11   6         23.97         10.49        31.74 o                         
   8  11   6         18.05          9.28        25.56 o                         
   9  11   6         24.80         16.68        34.57 o                         
 -14  12   6          7.72         -1.27        16.11 o                         
 -13  12   6          0.25          7.53        17.15 o                         
 -12  12   6         16.70         10.09        15.99 o                         
 -11  12   6         44.52         43.04        13.49 o                         
 -10  12   6         35.81         24.55        14.88 o                         
  -9  12   6         29.37         35.25        13.10 o                         
  -8  12   6         13.07         24.35        14.28 o                         
  -7  12   6        215.42        202.27        14.51 o                         
  -6  12   6        147.46        142.35        14.73 o                         
  -5  12   6        322.58        291.64        16.37 o                         
  -4  12   6         66.10         62.58        11.49 o                         
  -3  12   6         92.03         85.55        17.08 o                         
  -2  12   6       1540.97       1450.06        31.99 o                         
  -1  12   6        243.22        217.83        17.99 o                         
   0  12   6       1102.61       1113.42        23.11 o                         
   1  12   6          0.70         -1.96        14.76 o                         
   2  12   6        150.29        164.52        16.63 o                         
   3  12   6        117.96        138.79        16.08 o                         
   4  12   6          3.57          4.09        18.90 o                         
   5  12   6        192.06        202.90        29.74 o                         
   6  12   6          0.21         19.23        23.40 o                         
   7  12   6        102.23         99.26        25.29 o                         
   8  12   6         28.42         38.60        34.43 o                         
   9  12   6         31.44         56.76        36.45 o                         
 -14  13   6          6.74         -5.25        15.80 o                         
 -13  13   6         93.01        109.60        16.38 o                         
 -12  13   6         11.11         12.02        15.96 o                         
 -11  13   6        125.81         95.80        13.51 o                         
 -10  13   6        168.86        127.51        17.40 o                         
  -9  13   6         10.59         14.32        14.41 o                         
  -8  13   6         67.64         88.29        15.00 o                         
  -7  13   6       1860.22       1853.49        51.54 o                         
  -6  13   6          9.83          2.51        11.49 o                         
  -5  13   6       1141.18       1119.39        34.30 o                         
  -4  13   6        878.08        858.16        22.99 o                         
  -3  13   6         66.90         83.31        13.91 o                         
  -2  13   6       1920.24       1776.23        33.42 o                         
  -1  13   6          0.22         -0.09        14.79 o                         
   0  13   6        587.69        633.20        27.10 o                         
   1  13   6         67.93         69.93        15.72 o                         
   2  13   6        191.57        195.78        18.76 o                         
   3  13   6          2.04         17.01        19.58 o                         
   4  13   6          2.55         -2.39        15.37 o                         
   5  13   6          0.51         16.90        19.39 o                         
   6  13   6         10.93         33.76        22.73 o                         
   7  13   6          7.81          9.95        24.61 o                         
   8  13   6         84.65         98.72        24.88 o                         
 -13  14   6          3.63          9.30        15.48 o                         
 -12  14   6          9.09         14.11        13.32 o                         
 -11  14   6          0.08         -1.46        14.09 o                         
 -10  14   6        102.30         91.61        13.09 o                         
  -9  14   6        189.66        178.33        12.24 o                         
  -8  14   6        365.02        330.37        15.32 o                         
  -7  14   6        193.26        166.40        13.48 o                         
  -6  14   6          1.29         -8.55        13.46 o                         
  -5  14   6        126.91        177.80        14.92 o                         
  -4  14   6        242.18        257.00        18.22 o                         
  -3  14   6        128.69        125.29        14.22 o                         
  -2  14   6          0.01         11.12        16.82 o                         
  -1  14   6        134.28        102.37        14.97 o                         
   0  14   6        180.69        188.23        15.64 o                         
   1  14   6         17.22         33.77        15.37 o                         
   2  14   6          0.50         -6.07        18.12 o                         
   3  14   6          0.11         13.33        15.23 o                         
   4  14   6         37.78         44.57        19.68 o                         
   5  14   6          3.00         17.22        18.09 o                         
   6  14   6          8.87        -13.99        30.26 o                         
   7  14   6         46.72         43.98        33.09 o                         
   8  14   6          1.31         14.80        35.51 o                         
 -13  15   6          6.28          1.49        15.60 o                         
 -12  15   6         50.17         46.88        13.86 o                         
 -11  15   6          3.67          9.07        14.67 o                         
 -10  15   6          6.66          6.63        14.05 o                         
  -9  15   6         12.88         21.72        13.53 o                         
  -8  15   6        296.17        252.85        13.59 o                         
  -7  15   6          7.15         15.11        12.58 o                         
  -6  15   6        674.63        663.15        16.85 o                         
  -5  15   6          3.37          4.88        11.51 o                         
  -4  15   6        942.18        955.53        31.63 o                         
  -3  15   6        420.12        386.16        17.75 o                         
  -2  15   6        215.53        186.75        14.10 o                         
  -1  15   6        347.31        302.66        16.73 o                         
   0  15   6          1.28         15.72        15.56 o                         
   1  15   6          9.51         23.43        16.11 o                         
   2  15   6         74.67         66.33        15.31 o                         
   3  15   6          2.55         13.99        17.33 o                         
   4  15   6         29.17         18.93        19.79 o                         
   5  15   6         46.76         65.43        19.25 o                         
   6  15   6          9.18          3.90        33.89 o                         
   7  15   6         11.85         15.60        33.76 o                         
 -12  16   6          3.54          4.19        14.02 o                         
 -11  16   6          0.02         15.58        13.46 o                         
 -10  16   6          0.36          1.84        13.11 o                         
  -9  16   6          0.87         -2.45        13.90 o                         
  -8  16   6        193.72        212.06        15.17 o                         
  -7  16   6         10.28          1.91        11.74 o                         
  -6  16   6         19.58         19.25        13.69 o                         
  -5  16   6          5.67          0.10        11.61 o                         
  -4  16   6        340.95        333.20        17.50 o                         
  -3  16   6         19.03         38.29        13.69 o                         
  -2  16   6          0.03          0.64        12.20 o                         
  -1  16   6          0.98          8.57        17.11 o                         
   0  16   6        256.77        235.80        15.37 o                         
   1  16   6          0.14         -0.51        15.11 o                         
   2  16   6          7.91          9.89        14.91 o                         
   3  16   6          7.89          6.21        15.48 o                         
   4  16   6         37.09         52.80        16.96 o                         
   5  16   6          7.75         21.97        21.75 o                         
   6  16   6         27.27          9.55        35.37 o                         
   7  16   6          8.36         19.91        24.61 o                         
 -12  17   6          2.31          2.99        17.52 o                         
 -11  17   6         30.56         37.41        13.73 o                         
 -10  17   6         60.44         54.61        15.32 o                         
  -9  17   6         17.05         22.97        14.25 o                         
  -8  17   6          5.73         10.36        15.19 o                         
  -7  17   6         39.84         56.81        13.06 o                         
  -6  17   6          2.70         11.15        11.89 o                         
  -5  17   6          3.94         -5.10        15.59 o                         
  -4  17   6        309.00        336.19        17.70 o                         
  -3  17   6        371.84        376.32        26.06 o                         
  -2  17   6        159.31        155.15        15.58 o                         
  -1  17   6        160.58        208.51        18.07 o                         
   0  17   6          2.75         13.75        15.06 o                         
   1  17   6        429.43        431.13        19.26 o                         
   2  17   6          4.67          4.60        17.57 o                         
   3  17   6         30.51         47.37        18.26 o                         
   4  17   6         66.51         86.43        19.69 o                         
   5  17   6          4.09         19.54        22.82 o                         
   6  17   6         15.68         23.67        35.51 o                         
 -11  18   6         57.80         55.18        17.69 o                         
 -10  18   6          0.65          5.20        16.30 o                         
  -9  18   6         14.93         18.14        13.32 o                         
  -8  18   6         10.91         12.15        13.63 o                         
  -7  18   6          6.36         19.97        14.01 o                         
  -6  18   6         12.37         28.64        14.72 o                         
  -5  18   6         25.47         35.12        14.55 o                         
  -4  18   6         13.62         20.42        15.65 o                         
  -3  18   6         85.74         74.48        16.03 o                         
  -2  18   6          1.20         12.50        17.47 o                         
  -1  18   6         47.85         58.46        17.66 o                         
   0  18   6         14.86         26.27        14.98 o                         
   1  18   6          0.50          9.59        15.66 o                         
   2  18   6         17.33         23.73        15.79 o                         
   3  18   6          0.09         15.50        17.38 o                         
   4  18   6         73.68         62.34        22.03 o                         
   5  18   6          7.79         25.91        22.63 o                         
   6  18   6         13.41         23.81        33.89 o                         
 -10  19   6          6.43          6.97        14.07 o                         
  -9  19   6          1.21          3.58        14.65 o                         
  -8  19   6          0.69         17.70        12.40 o                         
  -7  19   6          6.72         13.08        11.46 o                         
  -6  19   6          0.19         14.02        11.76 o                         
  -5  19   6          8.68         11.73        15.11 o                         
  -4  19   6         15.97         25.85        13.79 o                         
  -3  19   6          7.31         30.93        18.23 o                         
  -2  19   6          3.43         14.06        18.41 o                         
  -1  19   6         22.71         28.81        15.73 o                         
   0  19   6        217.32        205.37        18.00 o                         
   1  19   6         18.69         36.06        16.15 o                         
   2  19   6        124.75        131.79        19.98 o                         
   3  19   6          1.29          0.20        16.43 o                         
   4  19   6          0.98          8.76        18.05 o                         
   5  19   6         27.51         29.48        22.36 o                         
  -9  20   6          0.34         14.80        13.58 o                         
  -8  20   6          0.40         13.79        13.71 o                         
  -7  20   6          0.21          9.04        13.10 o                         
  -6  20   6          5.83         20.65        14.74 o                         
  -5  20   6          8.43          3.68        16.45 o                         
  -4  20   6         53.38         66.99        15.20 o                         
  -3  20   6         10.20         21.57        14.95 o                         
  -2  20   6         29.93         27.35        16.46 o                         
  -1  20   6         49.51         47.34        16.84 o                         
   0  20   6          4.96         26.23        18.74 o                         
   1  20   6          0.14         -9.12        15.89 o                         
   2  20   6         11.87         21.10        14.91 o                         
   3  20   6         24.02         24.13        19.35 o                         
   4  20   6         14.74         16.99        17.67 o                         
  -8  21   6          8.11         15.31        13.14 o                         
  -7  21   6         27.36         35.68        14.22 o                         
  -6  21   6         20.21         29.85        15.74 o                         
  -5  21   6          6.89         16.81        15.60 o                         
  -4  21   6          0.83         17.13        16.07 o                         
  -3  21   6          1.02         21.48        14.69 o                         
  -2  21   6          7.09         21.68        19.83 o                         
  -1  21   6         29.89         30.82        17.42 o                         
   0  21   6          1.45         11.58        19.09 o                         
   1  21   6          6.14          7.98        19.46 o                         
   2  21   6         58.77         51.94        19.81 o                         
   3  21   6          0.50         15.65        17.50 o                         
  -7  22   6          4.03          6.15        16.16 o                         
  -6  22   6          7.02         12.23        15.53 o                         
  -5  22   6          1.51         18.52        16.92 o                         
  -4  22   6          0.02          8.80        20.36 o                         
  -3  22   6          1.50         12.04        14.69 o                         
  -2  22   6          0.58         -2.14        19.10 o                         
  -1  22   6          5.20          6.96        15.32 o                         
   0  22   6         56.37         59.13        17.36 o                         
   1  22   6          0.20          9.39        17.58 o                         
  -4  23   6          5.69         17.23        17.78 o                         
  -3  23   6         18.52         24.67        16.13 o                         
  -2  23   6          3.09         12.68        17.78 o                         
  -1  23   6         21.92         25.16        17.82 o                         
 -16   1   7          0.19          3.65        15.58 o                         
 -15   1   7          1.68         19.06        15.28 o                         
 -14   1   7        107.40        107.34        16.47 o                         
 -13   1   7          5.13         -4.72        11.27 o                         
 -12   1   7        228.97        253.38        16.44 o                         
 -11   1   7         18.38         22.29        12.47 o                         
 -10   1   7         23.46         39.05        11.74 o                         
  -9   1   7         17.48         14.46        12.05 o                         
  -8   1   7        801.75        799.95        21.92 o                         
  -7   1   7        368.91        398.41        12.43 o                         
  -6   1   7       1510.25       1536.57        37.40 o                         
  -5   1   7        356.93        377.59        13.33 o                         
  -4   1   7        119.91        129.46        12.70 o                         
  -3   1   7         42.11         33.49        12.46 o                         
  -2   1   7        359.87        375.77        21.41 o                         
  -1   1   7         60.37         61.36        15.06 o                         
   0   1   7       1674.90       1711.36        32.13 o                         
   1   1   7         13.76         14.97        19.97 o                         
   2   1   7        113.79        113.72        17.43 o                         
   3   1   7        193.61        225.29        16.94 o                         
   4   1   7        487.86        465.53        18.24 o                         
   5   1   7        926.72        915.54        20.90 o                         
   6   1   7        370.18        348.77        18.33 o                         
   7   1   7        403.84        423.98        20.26 o                         
   8   1   7          9.13         20.73        19.54 o                         
   9   1   7        115.40         97.60        23.45 o                         
  10   1   7         11.11          5.95        32.95 o                         
 -16   2   7          2.45         17.37        17.52 o                         
 -15   2   7          0.09         -1.07        13.80 o                         
 -14   2   7         86.57         98.39        14.90 o                         
 -13   2   7        142.31        164.32        14.84 o                         
 -12   2   7         20.01         24.32        12.68 o                         
 -11   2   7         59.99         67.28        11.46 o                         
 -10   2   7          0.00         -6.25        11.76 o                         
  -9   2   7        694.53        725.98        19.98 o                         
  -8   2   7          9.23         27.73        11.26 o                         
  -7   2   7         12.05         15.03        11.95 o                         
  -6   2   7        433.04        429.68        18.42 o                         
  -5   2   7        288.17        309.54        12.95 o                         
  -4   2   7          3.12          8.27        11.77 o                         
  -3   2   7       1005.95       1019.01        17.16 o                         
  -2   2   7        184.29        206.42        22.17 o                         
  -1   2   7        265.01        280.88        18.42 o                         
   0   2   7       1439.25       1486.62        51.40 o                         
   1   2   7        301.72        288.17        18.90 o                         
   2   2   7        233.35        245.73        17.64 o                         
   3   2   7        209.99        234.09        18.06 o                         
   4   2   7         23.55         18.75        14.86 o                         
   5   2   7        642.71        611.26        18.72 o                         
   6   2   7        628.34        598.24        21.54 o                         
   7   2   7          7.68         15.11        17.56 o                         
   8   2   7        239.72        264.83        22.62 o                         
   9   2   7          0.00         17.55        23.58 o                         
  10   2   7        226.81        218.66        35.69 o                         
 -16   3   7          7.08          5.73        14.46 o                         
 -15   3   7          0.03          3.00        13.68 o                         
 -14   3   7        304.88        301.76        20.85 o                         
 -13   3   7          1.93         16.31        14.02 o                         
 -12   3   7       1425.34       1382.70        40.24 o                         
 -11   3   7         29.80         28.25        13.44 o                         
 -10   3   7        220.40        212.83        12.05 o                         
  -9   3   7         76.05         77.78        11.42 o                         
  -8   3   7        469.67        465.38        12.58 o                         
  -7   3   7         92.87         87.57        11.19 o                         
  -6   3   7        180.13        213.28        14.10 o                         
  -5   3   7        421.20        464.55        16.47 o                         
  -4   3   7         24.43         28.10        11.06 o                         
  -3   3   7        575.03        531.05        30.60 o                         
  -2   3   7        214.79        243.32        18.22 o                         
  -1   3   7        556.83        581.70        17.52 o                         
   0   3   7        177.57        162.48        15.93 o                         
   1   3   7       1771.13       1726.67        78.68 o                         
   2   3   7        675.22        701.05        24.96 o                         
   3   3   7         42.74         35.27        17.29 o                         
   4   3   7        166.71        181.59        16.34 o                         
   5   3   7         35.40         39.02        16.59 o                         
   6   3   7         66.61         56.14        18.36 o                         
   7   3   7          1.30          8.85        18.48 o                         
   8   3   7         59.71         57.28        21.08 o                         
   9   3   7         37.06         46.56        24.53 o                         
  10   3   7          7.17         14.53        26.17 o                         
 -16   4   7         10.42          7.75        16.02 o                         
 -15   4   7          6.76         10.51        13.74 o                         
 -14   4   7         38.42         29.21        13.34 o                         
 -13   4   7          1.41         21.10        12.04 o                         
 -12   4   7       1329.81       1275.12        43.06 o                         
 -11   4   7          9.72         27.09        13.28 o                         
 -10   4   7        407.69        406.65        15.14 o                         
  -9   4   7         45.56         51.54        11.72 o                         
  -8   4   7        170.18        159.59        13.75 o                         
  -7   4   7          3.92          5.10        10.24 o                         
  -6   4   7        327.01        317.87        12.78 o                         
  -5   4   7         55.67         59.16        10.43 o                         
  -4   4   7        142.59        127.79        14.76 o                         
  -3   4   7         31.65         30.48        14.24 o                         
  -2   4   7        166.62        138.40        15.22 o                         
  -1   4   7        226.63        204.73        14.59 o                         
   0   4   7        426.56        420.89        17.46 o                         
   1   4   7        302.79        318.66        18.55 o                         
   2   4   7         84.22         92.07        17.79 o                         
   3   4   7         83.79         91.51        17.41 o                         
   4   4   7        694.63        679.83        24.58 o                         
   5   4   7         62.66         62.44        16.29 o                         
   6   4   7        631.24        635.87        23.35 o                         
   7   4   7         44.31         29.32        20.44 o                         
   8   4   7         11.47         31.54        23.92 o                         
   9   4   7          0.12          5.79        24.44 o                         
  10   4   7          1.04         13.13        28.18 o                         
 -16   5   7          5.59          0.32        14.11 o                         
 -15   5   7         25.98         35.53        15.64 o                         
 -14   5   7         38.48         38.54        12.56 o                         
 -13   5   7         11.47         42.71        16.31 o                         
 -12   5   7        260.68        285.48        15.26 o                         
 -11   5   7         28.02         34.71        12.19 o                         
 -10   5   7         27.58         40.18        12.53 o                         
  -9   5   7        251.48        260.50        11.38 o                         
  -8   5   7         46.12         40.86        11.89 o                         
  -7   5   7        876.24        865.56        15.44 o                         
  -6   5   7        224.50        245.84        12.57 o                         
  -5   5   7         43.62         37.09        13.56 o                         
  -4   5   7          4.06         12.30        13.98 o                         
  -3   5   7         63.11         62.66        11.85 o                         
  -2   5   7         48.69         54.30        13.87 o                         
  -1   5   7          0.02          9.46        12.53 o                         
   0   5   7        795.76        841.96        21.90 o                         
   1   5   7         14.02         14.16        14.38 o                         
   2   5   7          1.52        -10.64        16.91 o                         
   3   5   7         12.32         15.90        14.52 o                         
   4   5   7        125.93        138.10        16.76 o                         
   5   5   7        188.70        183.65        18.84 o                         
   6   5   7        668.99        644.69        24.42 o                         
   7   5   7        118.14        125.93        24.25 o                         
   8   5   7         13.40         18.73        24.15 o                         
   9   5   7          0.55          7.27        24.87 o                         
 -15   6   7          0.06         13.71        13.62 o                         
 -14   6   7          3.37         -4.47        16.62 o                         
 -13   6   7         14.07         19.23        12.10 o                         
 -12   6   7         90.46         91.42        13.52 o                         
 -11   6   7        192.98        199.74        14.17 o                         
 -10   6   7         81.80         46.53        13.72 o                         
  -9   6   7        214.14        212.24        14.37 o                         
  -8   6   7         39.47         51.80        12.49 o                         
  -7   6   7        177.78        187.11        20.95 o                         
  -6   6   7         70.32         76.11        11.25 o                         
  -5   6   7        114.31        117.81        15.84 o                         
  -4   6   7          2.79         20.27        15.92 o                         
  -3   6   7        141.94        136.60        16.66 o                         
  -2   6   7        232.91        226.38        15.43 o                         
  -1   6   7        103.81        103.35        15.03 o                         
   0   6   7          1.87         -2.74        14.44 o                         
   1   6   7        218.31        215.40        14.61 o                         
   2   6   7        198.93        193.56        13.55 o                         
   3   6   7        248.91        248.07        23.34 o                         
   4   6   7        244.99        240.62        25.14 o                         
   5   6   7       1387.13       1330.80        50.81 o                         
   6   6   7         42.22         32.18        20.69 o                         
   7   6   7        260.89        275.19        25.82 o                         
   8   6   7         21.63         34.97        34.57 o                         
   9   6   7          2.20        -13.58        35.91 o                         
 -15   7   7          0.07         15.95        17.09 o                         
 -14   7   7          3.57          2.76        18.85 o                         
 -13   7   7          9.12         12.85        12.75 o                         
 -12   7   7         38.18         47.85        15.19 o                         
 -11   7   7          0.60          3.35        17.15 o                         
 -10   7   7        220.90        221.45        13.46 o                         
  -9   7   7         41.36         41.61        12.69 o                         
  -8   7   7         16.56         12.49        12.30 o                         
  -7   7   7          2.78          2.37        15.63 o                         
  -6   7   7        634.58        601.68        22.72 o                         
  -5   7   7         25.78         44.12        14.22 o                         
  -4   7   7         10.28          5.70        12.60 o                         
  -3   7   7        131.36        122.94        13.21 o                         
  -2   7   7        144.52        144.95        16.65 o                         
  -1   7   7        312.68        321.71        15.65 o                         
   0   7   7        163.26        162.62        12.98 o                         
   1   7   7          4.43         19.57        14.45 o                         
   2   7   7         37.33         43.68        17.29 o                         
   3   7   7         67.61         71.40        20.97 o                         
   4   7   7         10.53         10.40        18.06 o                         
   5   7   7        974.68        993.38        52.64 o                         
   6   7   7         42.30         70.48        32.15 o                         
   7   7   7        256.99        217.22        35.37 o                         
   8   7   7          6.38         11.30        34.57 o                         
   9   7   7          3.74         19.37        35.51 o                         
 -15   8   7          0.03          9.94        17.61 o                         
 -14   8   7        155.42        168.04        20.12 o                         
 -13   8   7         38.15         46.92        14.53 o                         
 -12   8   7         33.03         41.80        13.95 o                         
 -11   8   7         18.29          6.95        14.75 o                         
 -10   8   7        192.53        195.54        16.29 o                         
  -9   8   7         67.85         87.29        14.35 o                         
  -8   8   7        453.69        428.23        14.32 o                         
  -7   8   7          0.15         13.38        12.31 o                         
  -6   8   7        186.42        180.19        11.90 o                         
  -5   8   7         75.36         99.78        11.85 o                         
  -4   8   7         10.22         13.13        12.90 o                         
  -3   8   7         52.25         62.68        14.55 o                         
  -2   8   7        149.96        149.64        13.95 o                         
  -1   8   7        103.81        102.07        12.29 o                         
   0   8   7        235.56        221.90        15.18 o                         
   1   8   7          5.44         13.23        14.05 o                         
   2   8   7         15.68         20.59        18.10 o                         
   3   8   7        116.30        129.24        18.77 o                         
   4   8   7        223.39        209.03        25.46 o                         
   5   8   7          8.64         17.94        23.59 o                         
   6   8   7         67.58         81.91        34.70 o                         
   7   8   7          0.26         17.49        23.67 o                         
   8   8   7          0.76          8.47        34.70 o                         
   9   8   7         55.88         70.88        25.42 o                         
 -15   9   7         15.64         34.79        15.54 o                         
 -14   9   7         46.74         69.01        20.37 o                         
 -13   9   7         48.19         58.37        19.34 o                         
 -12   9   7         96.35         84.63        18.09 o                         
 -11   9   7         35.81         35.34        15.06 o                         
 -10   9   7        250.45        233.84        16.52 o                         
  -9   9   7        101.53         93.71        12.42 o                         
  -8   9   7          0.69          5.01        14.07 o                         
  -7   9   7        108.92        108.84        13.22 o                         
  -6   9   7        142.06        140.74        17.14 o                         
  -5   9   7         16.46         33.93        13.81 o                         
  -4   9   7          0.61          5.94        14.11 o                         
  -3   9   7         71.52         81.69        16.78 o                         
  -2   9   7        102.89        101.43        13.70 o                         
  -1   9   7        350.70        354.94        15.61 o                         
   0   9   7          1.33          7.09        14.50 o                         
   1   9   7         11.78         14.63        16.81 o                         
   2   9   7         22.25         22.82        16.95 o                         
   3   9   7         32.61         26.57        17.81 o                         
   4   9   7         49.45         29.98        17.28 o                         
   5   9   7          9.22         11.43        25.99 o                         
   6   9   7          0.47          6.99        31.47 o                         
   7   9   7         25.75         41.16        34.43 o                         
   8   9   7         14.19         35.64        34.57 o                         
   9   9   7          7.63         19.64        27.17 o                         
 -15  10   7          2.97         -8.62        20.91 o                         
 -14  10   7          0.01          7.15        17.35 o                         
 -13  10   7         15.07         17.74        16.64 o                         
 -12  10   7          0.36          5.66        15.31 o                         
 -11  10   7         91.26         96.29        13.97 o                         
 -10  10   7          0.18          3.70        14.98 o                         
  -9  10   7          0.14          9.83        16.39 o                         
  -8  10   7         15.41         30.32        12.75 o                         
  -7  10   7         23.57         28.50        12.62 o                         
  -6  10   7        190.55        177.77        15.35 o                         
  -5  10   7        491.45        469.99        35.83 o                         
  -4  10   7         19.17         43.05        15.17 o                         
  -3  10   7       1252.45       1108.05        22.13 o                         
  -2  10   7          5.96         11.18        14.37 o                         
  -1  10   7       1066.93       1076.60        27.29 o                         
   0  10   7         32.72         49.44        17.12 o                         
   1  10   7         61.57         60.94        16.68 o                         
   2  10   7          0.06         13.11        17.03 o                         
   3  10   7         32.49         34.99        15.72 o                         
   4  10   7         37.51         46.41        24.08 o                         
   5  10   7         14.22         34.07        21.31 o                         
   6  10   7         12.00         36.45        31.20 o                         
   7  10   7          5.76         31.61        34.43 o                         
   8  10   7         27.30         18.16        23.67 o                         
 -14  11   7        150.75        166.15        20.75 o                         
 -13  11   7          4.92         -3.91        19.16 o                         
 -12  11   7         58.16         54.33        15.98 o                         
 -11  11   7          6.90         18.94        13.39 o                         
 -10  11   7        455.95        411.50        21.01 o                         
  -9  11   7          0.52         -7.15        12.84 o                         
  -8  11   7        706.52        679.96        27.98 o                         
  -7  11   7        400.79        417.25        16.88 o                         
  -6  11   7        128.65        135.46        15.12 o                         
  -5  11   7        128.83        129.58        15.77 o                         
  -4  11   7       1314.86       1205.03        73.71 o                         
  -3  11   7        149.01        143.82        13.91 o                         
  -2  11   7       4428.35       4116.45        62.32 o                         
  -1  11   7        629.95        602.03        17.71 o                         
   0  11   7        545.91        598.60        28.90 o                         
   1  11   7         34.14         35.58        15.23 o                         
   2  11   7        346.65        324.87        19.38 o                         
   3  11   7         13.24         21.85        17.59 o                         
   4  11   7         12.39         16.27        20.89 o                         
   5  11   7         19.93         11.35        20.61 o                         
   6  11   7         41.23         17.35        33.76 o                         
   7  11   7        105.67        107.20        25.56 o                         
   8  11   7          1.15          5.92        34.03 o                         
 -14  12   7         29.99         25.35        18.18 o                         
 -13  12   7         10.06         16.14        15.37 o                         
 -12  12   7         12.99         18.81        13.45 o                         
 -11  12   7         83.45         74.55        14.02 o                         
 -10  12   7        189.92        160.21        16.02 o                         
  -9  12   7         12.13          5.65        12.27 o                         
  -8  12   7        187.93        218.60        14.78 o                         
  -7  12   7        109.78         94.80        13.78 o                         
  -6  12   7        451.62        476.38        16.11 o                         
  -5  12   7          0.35         17.01        11.14 o                         
  -4  12   7       3361.04       3240.32        76.92 o                         
  -3  12   7        137.11        133.43        11.70 o                         
  -2  12   7        756.57        701.18        18.95 o                         
  -1  12   7        390.07        373.94        16.11 o                         
   0  12   7       1268.79       1254.20        30.38 o                         
   1  12   7         42.71         40.27        15.43 o                         
   2  12   7          0.80         15.16        17.67 o                         
   3  12   7         22.54         19.67        18.05 o                         
   4  12   7         34.19         24.72        16.85 o                         
   5  12   7         21.81         25.27        28.42 o                         
   6  12   7         25.32        -15.06        33.36 o                         
   7  12   7          3.95         27.30        34.16 o                         
   8  12   7         21.79          7.40        24.75 o                         
 -13  13   7         50.22         42.33        17.29 o                         
 -12  13   7          0.58         18.84        14.63 o                         
 -11  13   7         20.53         22.64        13.73 o                         
 -10  13   7          0.17         -4.37        13.27 o                         
  -9  13   7         15.47         26.99        17.13 o                         
  -8  13   7          0.04          5.42        17.58 o                         
  -7  13   7        530.08        503.19        20.00 o                         
  -6  13   7        298.39        296.79        14.88 o                         
  -5  13   7       1234.93       1189.98        17.35 o                         
  -4  13   7         57.44         59.23        11.71 o                         
  -3  13   7       1515.49       1486.20        35.26 o                         
  -2  13   7          1.88         -2.95        16.67 o                         
  -1  13   7       1135.81        999.12        48.77 o                         
   0  13   7         10.79          4.77        15.59 o                         
   1  13   7        173.17        137.46        17.75 o                         
   2  13   7         26.62         26.83        15.19 o                         
   3  13   7        243.87        229.70        17.46 o                         
   4  13   7          0.00         18.16        21.21 o                         
   5  13   7         91.39         83.15        27.80 o                         
   6  13   7         17.61          0.40        32.82 o                         
   7  13   7          2.69         14.26        34.84 o                         
 -13  14   7          7.70          8.95        15.35 o                         
 -12  14   7         19.81         39.74        19.04 o                         
 -11  14   7          1.29         11.16        13.10 o                         
 -10  14   7         13.46         23.54        13.80 o                         
  -9  14   7          3.82         14.94        13.39 o                         
  -8  14   7        182.58        177.34        13.45 o                         
  -7  14   7         93.82         76.08        12.05 o                         
  -6  14   7         19.29         30.97        12.13 o                         
  -5  14   7        174.92        171.75        12.44 o                         
  -4  14   7          0.16         19.50        12.14 o                         
  -3  14   7        244.75        229.27        15.77 o                         
  -2  14   7         63.30         40.95        11.96 o                         
  -1  14   7         65.22         56.71        18.49 o                         
   0  14   7         29.63         42.83        16.51 o                         
   1  14   7         31.96         58.22        18.42 o                         
   2  14   7         17.99         21.65        14.86 o                         
   3  14   7          4.59          3.18        18.75 o                         
   4  14   7         22.42         25.80        18.17 o                         
   5  14   7          0.07         21.12        27.42 o                         
   6  14   7          0.10         14.66        34.43 o                         
   7  14   7         17.28         46.67        34.97 o                         
 -12  15   7         12.28         32.26        14.26 o                         
 -11  15   7         21.99         25.11        13.41 o                         
 -10  15   7          0.80         -5.96        11.11 o                         
  -9  15   7         38.11         36.86        15.59 o                         
  -8  15   7        161.61        181.22        14.41 o                         
  -7  15   7         50.55         46.26        11.60 o                         
  -6  15   7        717.84        635.16        15.00 o                         
  -5  15   7        158.55        181.35        13.37 o                         
  -4  15   7         91.91         96.95        15.55 o                         
  -3  15   7        272.42        277.00        18.67 o                         
  -2  15   7        269.61        271.87        17.25 o                         
  -1  15   7         11.91          6.76        13.19 o                         
   0  15   7        531.44        496.81        19.24 o                         
   1  15   7        114.66        122.32        16.07 o                         
   2  15   7        157.67        116.25        18.49 o                         
   3  15   7          1.88         -3.36        16.92 o                         
   4  15   7          1.28         18.82        20.86 o                         
   5  15   7         15.78         23.69        24.63 o                         
   6  15   7         12.35         73.84        35.11 o                         
 -12  16   7         10.11         24.89        14.62 o                         
 -11  16   7         18.44         22.18        13.55 o                         
 -10  16   7         54.48         52.51        13.72 o                         
  -9  16   7          8.02          4.73        15.82 o                         
  -8  16   7         12.20         14.16        13.01 o                         
  -7  16   7         55.77         64.17        12.58 o                         
  -6  16   7         38.37         56.63        12.66 o                         
  -5  16   7         18.30         27.28        12.00 o                         
  -4  16   7        489.86        474.13        15.37 o                         
  -3  16   7         14.74         10.66        14.54 o                         
  -2  16   7        130.32        157.69        18.18 o                         
  -1  16   7          6.26          7.71        14.46 o                         
   0  16   7          6.20         14.73        17.48 o                         
   1  16   7          7.84         22.00        17.41 o                         
   2  16   7          4.94         17.90        18.51 o                         
   3  16   7         12.34         14.81        18.91 o                         
   4  16   7         31.00         27.91        21.89 o                         
   5  16   7          7.58          7.45        20.89 o                         
   6  16   7         35.60         44.92        36.18 o                         
 -11  17   7          0.49         11.99        13.88 o                         
 -10  17   7          0.21          6.20        14.62 o                         
  -9  17   7         34.14         51.18        13.52 o                         
  -8  17   7         59.00         62.42        16.42 o                         
  -7  17   7         71.55        114.26        15.93 o                         
  -6  17   7          9.22          7.38        13.68 o                         
  -5  17   7         77.55         94.15        14.06 o                         
  -4  17   7          1.61        -11.94        17.86 o                         
  -3  17   7         31.60         20.12        17.63 o                         
  -2  17   7        123.80        119.71        15.71 o                         
  -1  17   7        200.62        208.81        15.23 o                         
   0  17   7          0.67         20.97        15.51 o                         
   1  17   7          0.58         -4.32        13.95 o                         
   2  17   7         21.30         14.57        16.79 o                         
   3  17   7          5.61         18.49        17.38 o                         
   4  17   7          5.55         -3.86        19.31 o                         
   5  17   7          5.14         15.25        21.59 o                         
 -10  18   7         29.57         28.48        13.55 o                         
  -9  18   7         12.89         19.79        13.88 o                         
  -8  18   7         14.70         25.88        12.94 o                         
  -7  18   7          2.38         18.22        14.28 o                         
  -6  18   7         56.84         62.87        14.34 o                         
  -5  18   7         94.30        101.79        13.05 o                         
  -4  18   7         59.73         53.40        16.16 o                         
  -3  18   7         54.36         53.26        15.92 o                         
  -2  18   7          5.18         31.90        15.92 o                         
  -1  18   7         32.64         27.20        14.66 o                         
   0  18   7          3.25         18.36        18.97 o                         
   1  18   7          1.18         11.69        14.46 o                         
   2  18   7         12.46          7.15        19.04 o                         
   3  18   7          1.24         13.18        20.68 o                         
   4  18   7         14.29          9.91        18.83 o                         
 -10  19   7          1.36         -4.67        15.60 o                         
  -9  19   7          0.06          4.59        15.49 o                         
  -8  19   7         17.47         13.80        11.65 o                         
  -7  19   7          3.28         14.22        12.64 o                         
  -6  19   7          0.42          6.26        12.44 o                         
  -5  19   7          2.82          1.51        13.65 o                         
  -4  19   7         38.48         45.84        14.76 o                         
  -3  19   7         16.51         35.11        13.24 o                         
  -2  19   7          1.63          8.08        18.88 o                         
  -1  19   7          2.66          2.68        16.27 o                         
   0  19   7          0.44         32.83        15.86 o                         
   1  19   7          0.01          7.03        19.47 o                         
   2  19   7         26.17         27.16        17.11 o                         
   3  19   7          0.35          8.18        20.37 o                         
  -8  20   7          0.57          6.18        15.40 o                         
  -7  20   7          0.06         14.63        16.97 o                         
  -6  20   7          0.64          3.32        17.42 o                         
  -5  20   7         20.43         18.47        15.31 o                         
  -4  20   7          0.12         -5.98        14.36 o                         
  -3  20   7          9.79         13.92        16.49 o                         
  -2  20   7         19.29         38.45        19.69 o                         
  -1  20   7          0.00          5.40        18.71 o                         
   0  20   7         13.88          7.03        16.38 o                         
   1  20   7          1.72         -3.73        16.24 o                         
   2  20   7         14.09         19.81        19.87 o                         
  -7  21   7          0.55        -14.72        16.93 o                         
  -6  21   7         11.76         15.65        14.51 o                         
  -5  21   7          0.15         11.69        15.12 o                         
  -4  21   7          6.73         -7.69        16.99 o                         
  -3  21   7          2.07          9.95        14.13 o                         
  -2  21   7         10.10         21.44        17.44 o                         
  -1  21   7          6.85          2.02        15.50 o                         
   0  21   7          0.01         12.93        17.65 o                         
   1  21   7          2.88         -1.12        15.80 o                         
  -4  22   7         36.00         49.51        18.46 o                         
  -3  22   7          3.81         27.53        17.48 o                         
  -2  22   7         12.67         25.36        20.46 o                         
 -16   0   8         11.54         14.85        21.95 o                         
 -15   0   8          5.36          4.55        23.48 o                         
 -14   0   8         30.70         33.41        18.43 o                         
 -13   0   8        231.13        286.66        23.78 o                         
 -12   0   8        138.48        125.67        18.80 o                         
 -11   0   8        179.09        190.22        16.45 o                         
 -10   0   8         80.51         95.93        21.20 o                         
  -9   0   8          0.82         -1.98        19.40 o                         
  -8   0   8        105.69        131.29        34.43 o                         
  -7   0   8        189.95        189.71        16.96 o                         
  -6   0   8         21.89         25.56        15.50 o                         
  -5   0   8        164.86        154.56        14.96 o                         
  -4   0   8       1049.31       1055.02        58.17 o                         
  -3   0   8        266.52        294.04        22.68 o                         
  -2   0   8        797.92        854.41        65.23 o                         
  -1   0   8        456.26        434.98        34.70 o                         
   0   0   8        120.16        142.84        31.47 o                         
   1   0   8        916.38        919.73        39.41 o                         
   2   0   8        139.90        173.78        32.42 o                         
   3   0   8         13.29         14.04        17.61 o                         
   4   0   8       1230.53       1171.64        81.98 o                         
   5   0   8         10.00         -1.61        21.92 o                         
   6   0   8          6.00          4.96        22.68 o                         
   7   0   8         16.80          9.52        23.39 o                         
   8   0   8         17.58         21.55        26.81 o                         
   9   0   8         27.42         40.70        32.95 o                         
 -16   1   8          1.29         11.97        13.44 o                         
 -15   1   8         38.50         35.16        15.38 o                         
 -14   1   8         14.59         18.22        11.90 o                         
 -13   1   8       1088.62       1099.03        33.16 o                         
 -12   1   8         27.58         41.43        14.56 o                         
 -11   1   8        739.46        715.40        20.95 o                         
 -10   1   8         84.03         98.96        13.52 o                         
  -9   1   8        530.96        538.19        15.29 o                         
  -8   1   8        218.58        229.74        13.90 o                         
  -7   1   8       1959.06       1996.98        24.88 o                         
  -6   1   8         44.38         51.35        10.35 o                         
  -5   1   8       1442.51       1366.32        18.06 o                         
  -4   1   8         48.28         47.81        12.57 o                         
  -3   1   8        276.56        265.37        12.76 o                         
  -2   1   8       1358.45       1429.57        59.68 o                         
  -1   1   8       1606.51       1635.82        24.83 o                         
   0   1   8       2666.77       2651.44        35.96 o                         
   1   1   8       1683.45       1544.26        28.29 o                         
   2   1   8         10.62         13.40        16.12 o                         
   3   1   8          9.99          9.85        17.97 o                         
   4   1   8        843.11        875.08        21.36 o                         
   5   1   8        112.68        109.47        16.60 o                         
   6   1   8        807.01        760.08        34.87 o                         
   7   1   8         67.73         64.80        19.60 o                         
   8   1   8         51.51         66.74        20.60 o                         
   9   1   8          0.25          3.09        22.74 o                         
 -16   2   8          1.16          1.01        13.41 o                         
 -15   2   8         18.63         28.25        15.61 o                         
 -14   2   8         13.62         17.17        15.92 o                         
 -13   2   8         59.47         57.79        12.44 o                         
 -12   2   8        273.74        282.33        15.60 o                         
 -11   2   8        232.96        254.34        19.94 o                         
 -10   2   8         15.62         30.64        12.30 o                         
  -9   2   8          0.34          2.32        12.15 o                         
  -8   2   8         44.05         35.20        10.42 o                         
  -7   2   8         13.60         26.71        10.44 o                         
  -6   2   8         79.11         75.72        11.23 o                         
  -5   2   8         30.25         33.91        10.04 o                         
  -4   2   8        115.67        122.46        10.95 o                         
  -3   2   8        108.29         93.46        16.69 o                         
  -2   2   8         10.64         13.35        13.17 o                         
  -1   2   8        784.00        852.80        56.73 o                         
   0   2   8        214.54        224.53        19.67 o                         
   1   2   8         41.15         31.35        17.19 o                         
   2   2   8         39.41         43.14        21.06 o                         
   3   2   8        512.72        523.15        25.98 o                         
   4   2   8        110.64        101.74        15.58 o                         
   5   2   8        642.52        635.95        20.99 o                         
   6   2   8         18.22         11.01        16.91 o                         
   7   2   8         24.40         29.48        17.21 o                         
   8   2   8         76.42         74.70        20.18 o                         
   9   2   8         38.89         41.07        28.76 o                         
 -16   3   8         11.03          5.83        14.68 o                         
 -15   3   8          4.61         -0.52        13.68 o                         
 -14   3   8         65.71         53.14        15.23 o                         
 -13   3   8        362.43        387.29        16.36 o                         
 -12   3   8        403.80        428.58        14.66 o                         
 -11   3   8         76.91         62.21        11.93 o                         
 -10   3   8        179.50        180.23        15.96 o                         
  -9   3   8        131.63        133.18        11.91 o                         
  -8   3   8        700.74        683.88        14.62 o                         
  -7   3   8        592.23        570.99        13.98 o                         
  -6   3   8         49.30         35.24         9.30 o                         
  -5   3   8         56.83         47.99        10.95 o                         
  -4   3   8        414.70        406.67        15.38 o                         
  -3   3   8         69.95         83.65        12.29 o                         
  -2   3   8          1.88         13.24        14.52 o                         
  -1   3   8        431.33        447.31        16.68 o                         
   0   3   8         61.45         56.15        15.42 o                         
   1   3   8          1.85         14.78        17.19 o                         
   2   3   8          4.68         24.92        14.94 o                         
   3   3   8        252.50        241.84        16.43 o                         
   4   3   8        557.57        526.20        19.80 o                         
   5   3   8        887.75        838.57        29.37 o                         
   6   3   8        425.77        457.04        23.51 o                         
   7   3   8         24.13         41.14        19.35 o                         
   8   3   8        138.51        133.71        23.46 o                         
 -15   4   8          1.65         11.04        15.50 o                         
 -14   4   8        105.74        116.42        17.23 o                         
 -13   4   8          0.00         22.85        12.93 o                         
 -12   4   8         79.99         71.36        14.35 o                         
 -11   4   8          5.36         18.19        15.17 o                         
 -10   4   8        845.65        886.27        24.67 o                         
  -9   4   8          9.69         10.09        14.10 o                         
  -8   4   8        169.97        176.89        13.57 o                         
  -7   4   8         68.81         79.90        11.43 o                         
  -6   4   8        458.37        480.31        13.41 o                         
  -5   4   8         53.56         42.87        13.35 o                         
  -4   4   8         86.94         62.99        14.23 o                         
  -3   4   8         13.40         23.49        12.80 o                         
  -2   4   8         46.70         45.18        15.00 o                         
  -1   4   8         26.94         49.89        15.32 o                         
   0   4   8        387.43        388.21        19.92 o                         
   1   4   8         48.57         54.04        16.74 o                         
   2   4   8          1.32         11.97        16.99 o                         
   3   4   8         13.05         15.90        14.80 o                         
   4   4   8        136.83        139.74        19.30 o                         
   5   4   8          1.09         19.68        16.95 o                         
   6   4   8         24.72         32.11        18.69 o                         
   7   4   8          9.94          5.73        19.49 o                         
   8   4   8          0.86         17.95        24.20 o                         
 -15   5   8          5.80         16.51        17.26 o                         
 -14   5   8         49.03         53.42        15.60 o                         
 -13   5   8        175.66        188.47        19.13 o                         
 -12   5   8         56.32         63.04        13.00 o                         
 -11   5   8         21.46         41.78        11.73 o                         
 -10   5   8         13.47         27.04        12.32 o                         
  -9   5   8         33.65         21.77        12.74 o                         
  -8   5   8        462.89        440.37        13.40 o                         
  -7   5   8        131.56         95.92        12.65 o                         
  -6   5   8        658.41        657.73        16.11 o                         
  -5   5   8          3.59         17.25        12.14 o                         
  -4   5   8          7.95         18.15        14.22 o                         
  -3   5   8          0.02          4.34        13.98 o                         
  -2   5   8          5.40          8.46        16.74 o                         
  -1   5   8        209.68        200.07        16.45 o                         
   0   5   8        311.13        344.48        22.57 o                         
   1   5   8        297.67        310.55        14.45 o                         
   2   5   8         43.72         49.65        16.87 o                         
   3   5   8        143.55        158.82        15.87 o                         
   4   5   8         89.58         96.01        20.20 o                         
   5   5   8        202.17        233.01        18.78 o                         
   6   5   8        149.83        147.70        17.20 o                         
   7   5   8         17.64         47.03        25.39 o                         
   8   5   8         93.33         69.30        25.89 o                         
 -15   6   8          1.13         15.20        17.27 o                         
 -14   6   8         52.41         68.19        14.05 o                         
 -13   6   8        481.88        486.00        18.64 o                         
 -12   6   8          2.69         13.59        11.11 o                         
 -11   6   8        495.18        464.59        24.22 o                         
 -10   6   8         10.03         12.02        12.40 o                         
  -9   6   8         10.11         22.49        12.69 o                         
  -8   6   8         19.99         23.63        15.79 o                         
  -7   6   8         29.31         18.24        12.08 o                         
  -6   6   8         44.82         58.27        13.94 o                         
  -5   6   8        157.94        185.15        12.45 o                         
  -4   6   8        417.47        411.39        16.85 o                         
  -3   6   8        292.82        289.44        15.86 o                         
  -2   6   8        200.17        199.54        17.93 o                         
  -1   6   8        139.08        128.92        17.62 o                         
   0   6   8          0.03         13.37        17.05 o                         
   1   6   8         60.94         63.96        13.62 o                         
   2   6   8          6.37         10.39        15.00 o                         
   3   6   8          6.99          9.88        13.30 o                         
   4   6   8         66.36         48.95        17.52 o                         
   5   6   8        332.39        338.18        17.92 o                         
   6   6   8         72.11         81.98        17.56 o                         
   7   6   8         35.83         30.59        24.78 o                         
   8   6   8         20.02         23.55        25.30 o                         
 -15   7   8          0.73         30.22        19.76 o                         
 -14   7   8        198.85        202.43        20.58 o                         
 -13   7   8         10.22         20.87        14.64 o                         
 -12   7   8         92.36         64.10        16.09 o                         
 -11   7   8          6.89         14.16        17.49 o                         
 -10   7   8        164.81        126.99        17.20 o                         
  -9   7   8        267.58        260.39        17.76 o                         
  -8   7   8        464.71        452.40        15.93 o                         
  -7   7   8        131.26        120.17        14.70 o                         
  -6   7   8        482.86        505.36        15.68 o                         
  -5   7   8         15.46         23.28        14.28 o                         
  -4   7   8        442.15        412.62        17.30 o                         
  -3   7   8        142.24        142.55        16.21 o                         
  -2   7   8         51.98         63.66        13.42 o                         
  -1   7   8        219.40        222.21        13.20 o                         
   0   7   8        305.62        309.55        14.99 o                         
   1   7   8         50.13         48.19        12.70 o                         
   2   7   8         47.03         63.55        13.35 o                         
   3   7   8          8.95         27.76        17.00 o                         
   4   7   8         18.87         29.47        14.50 o                         
   5   7   8        293.39        291.18        20.57 o                         
   6   7   8        101.11        121.65        22.23 o                         
   7   7   8          5.92         21.66        25.67 o                         
   8   7   8          0.13        -21.94        27.54 o                         
 -15   8   8          4.57         22.83        20.54 o                         
 -14   8   8        226.01        241.98        21.01 o                         
 -13   8   8         15.71         31.65        15.15 o                         
 -12   8   8       1329.34       1183.36        61.44 o                         
 -11   8   8         25.35         37.58        14.88 o                         
 -10   8   8        117.45        113.05        15.71 o                         
  -9   8   8         22.70         20.12        14.15 o                         
  -8   8   8         36.74         34.53        14.33 o                         
  -7   8   8          1.66         17.55        12.82 o                         
  -6   8   8        505.74        491.79        23.07 o                         
  -5   8   8        213.79        220.08        15.56 o                         
  -4   8   8        477.89        481.82        17.08 o                         
  -3   8   8        121.73         96.52        15.74 o                         
  -2   8   8         31.89         29.58        12.74 o                         
  -1   8   8        308.24        306.56        14.75 o                         
   0   8   8         25.22         33.28        12.93 o                         
   1   8   8         46.16         46.30        12.85 o                         
   2   8   8         11.77         22.37        13.30 o                         
   3   8   8        284.30        262.90        18.63 o                         
   4   8   8        156.62        186.94        17.53 o                         
   5   8   8        102.14        108.74        23.59 o                         
   6   8   8         72.24         74.92        33.63 o                         
   7   8   8        213.34        207.67        26.09 o                         
   8   8   8          9.43         42.73        26.00 o                         
 -14   9   8          1.57        -15.37        17.42 o                         
 -13   9   8         31.05         35.10        15.15 o                         
 -12   9   8          1.44          9.52        18.27 o                         
 -11   9   8        102.97        110.80        15.32 o                         
 -10   9   8        178.55        164.15        17.91 o                         
  -9   9   8         30.97         39.47        14.34 o                         
  -8   9   8         33.76         13.29        14.08 o                         
  -7   9   8       1393.01       1478.81        35.53 o                         
  -6   9   8         60.88         74.21        14.67 o                         
  -5   9   8        308.97        289.78        16.44 o                         
  -4   9   8         59.34         58.74        17.03 o                         
  -3   9   8         41.39         30.91        12.86 o                         
  -2   9   8        219.70        203.41        13.12 o                         
  -1   9   8        109.75        143.42        12.16 o                         
   0   9   8        334.47        380.67        16.84 o                         
   1   9   8         21.97         37.27        14.15 o                         
   2   9   8         19.51         16.38        12.60 o                         
   3   9   8         37.44         24.17        22.47 o                         
   4   9   8         69.17         69.48        20.45 o                         
   5   9   8          1.96          0.90        23.72 o                         
   6   9   8         18.18         55.28        34.03 o                         
   7   9   8          1.65         15.47        34.57 o                         
 -14  10   8         13.48         35.61        20.41 o                         
 -13  10   8          4.60         11.27        17.15 o                         
 -12  10   8          2.85         14.20        18.26 o                         
 -11  10   8         40.30         27.39        13.88 o                         
 -10  10   8         85.06         83.32        16.47 o                         
  -9  10   8         54.02         37.93        15.01 o                         
  -8  10   8        294.67        287.34        16.20 o                         
  -7  10   8         77.75         79.43        15.36 o                         
  -6  10   8         18.21         25.86        17.13 o                         
  -5  10   8          2.30        151.30        24.22 o                         
  -4  10   8        538.63        537.48        28.97 o                         
  -3  10   8        125.91        112.45        15.67 o                         
  -2  10   8         13.52         24.68        12.56 o                         
  -1  10   8         92.49        101.63        13.09 o                         
   0  10   8         81.45         85.89        12.80 o                         
   1  10   8          0.81         -3.92        15.48 o                         
   2  10   8        102.83        111.93        15.56 o                         
   3  10   8        116.60        134.83        17.20 o                         
   4  10   8         18.30         20.97        23.23 o                         
   5  10   8          6.89          9.66        19.78 o                         
   6  10   8          0.74         37.39        33.63 o                         
   7  10   8         62.58         97.65        35.64 o                         
 -14  11   8         28.26         21.10        15.65 o                         
 -13  11   8          2.52         19.41        16.51 o                         
 -12  11   8         75.46         86.16        14.63 o                         
 -11  11   8          0.53         11.47        17.62 o                         
 -10  11   8          2.12          1.36        12.96 o                         
  -9  11   8          2.82          3.19        15.02 o                         
  -8  11   8        133.49        131.27        14.59 o                         
  -7  11   8          3.70         25.09        17.38 o                         
  -6  11   8       1067.34       1086.60        38.85 o                         
  -5  11   8         47.05         67.67        15.86 o                         
  -4  11   8        700.63        672.99        19.09 o                         
  -3  11   8       1005.38        948.56        17.76 o                         
  -2  11   8          9.60         22.62        13.30 o                         
  -1  11   8        447.38        448.62        15.90 o                         
   0  11   8         28.36         34.53        12.82 o                         
   1  11   8          1.15         -1.66        13.73 o                         
   2  11   8         92.86         81.98        18.20 o                         
   3  11   8         81.16         89.51        19.05 o                         
   4  11   8          9.01         22.21        25.19 o                         
   5  11   8        133.88        114.59        23.03 o                         
   6  11   8         16.45         31.07        34.43 o                         
   7  11   8          2.98          9.68        26.09 o                         
 -13  12   8          0.42         25.85        16.83 o                         
 -12  12   8         34.75         53.96        14.98 o                         
 -11  12   8         10.91          1.88        14.21 o                         
 -10  12   8         45.13         20.37        13.95 o                         
  -9  12   8          1.09          5.71        13.52 o                         
  -8  12   8        477.27        461.37        16.42 o                         
  -7  12   8         31.07         36.22        13.81 o                         
  -6  12   8          3.83          3.64        14.86 o                         
  -5  12   8          3.24         11.97        12.95 o                         
  -4  12   8        478.89        470.63        23.32 o                         
  -3  12   8        103.86        102.42        14.89 o                         
  -2  12   8         78.74         72.48        11.64 o                         
  -1  12   8        249.90        245.46        15.38 o                         
   0  12   8        326.40        344.52        20.56 o                         
   1  12   8          1.46         15.06        15.82 o                         
   2  12   8         33.11         47.56        17.77 o                         
   3  12   8         71.60         40.28        20.03 o                         
   4  12   8          0.34          7.72        20.28 o                         
   5  12   8          0.13         -3.50        29.85 o                         
   6  12   8          7.74         23.54        35.24 o                         
 -13  13   8         59.86         88.87        17.61 o                         
 -12  13   8          3.32         10.23        18.68 o                         
 -11  13   8         32.21         37.43        14.71 o                         
 -10  13   8         32.17         54.67        17.99 o                         
  -9  13   8         28.59         31.57        17.23 o                         
  -8  13   8         14.22         27.60        15.19 o                         
  -7  13   8          2.70         22.23        13.69 o                         
  -6  13   8         65.22         53.67        12.69 o                         
  -5  13   8        185.82        217.65        13.57 o                         
  -4  13   8        128.77        148.44        14.14 o                         
  -3  13   8        751.11        688.72        31.72 o                         
  -2  13   8          7.64         14.75        11.05 o                         
  -1  13   8        104.29         91.14        16.12 o                         
   0  13   8        343.19        325.33        18.42 o                         
   1  13   8          9.02          9.70        15.76 o                         
   2  13   8         71.48         66.62        16.19 o                         
   3  13   8         14.20         14.52        17.04 o                         
   4  13   8         24.24         41.40        21.90 o                         
   5  13   8         55.74         74.27        31.74 o                         
   6  13   8         29.43         32.95        36.85 o                         
 -12  14   8          2.35         20.07        18.99 o                         
 -11  14   8         38.97         31.08        14.89 o                         
 -10  14   8         12.30         13.03        14.44 o                         
  -9  14   8         43.20         24.47        12.78 o                         
  -8  14   8          7.93         -5.18        14.86 o                         
  -7  14   8         50.38         54.89        11.61 o                         
  -6  14   8         87.04        108.00        12.84 o                         
  -5  14   8        414.56        381.80        15.36 o                         
  -4  14   8         70.60         72.54        12.06 o                         
  -3  14   8        331.25        306.86        13.90 o                         
  -2  14   8          4.31          3.69        11.82 o                         
  -1  14   8        149.55        162.34        16.90 o                         
   0  14   8         19.49         39.00        17.80 o                         
   1  14   8         10.68         11.58        18.15 o                         
   2  14   8         83.69         61.14        16.11 o                         
   3  14   8          0.01          7.54        20.19 o                         
   4  14   8         47.94         47.87        18.13 o                         
   5  14   8          0.51          7.24        32.03 o                         
 -12  15   8          1.94          0.49        17.28 o                         
 -11  15   8          8.20         14.59        13.05 o                         
 -10  15   8         29.34         29.52        15.59 o                         
  -9  15   8         26.79         24.17        13.92 o                         
  -8  15   8        226.79        223.76        12.96 o                         
  -7  15   8          2.13          8.95        12.61 o                         
  -6  15   8          0.00          1.12        15.17 o                         
  -5  15   8          0.29         22.20        15.38 o                         
  -4  15   8          9.38         12.58        12.56 o                         
  -3  15   8        475.43        480.11        18.27 o                         
  -2  15   8         50.17         57.26        15.14 o                         
  -1  15   8        109.53         99.29        18.23 o                         
   0  15   8        140.86        121.33        14.81 o                         
   1  15   8         23.17         28.17        18.60 o                         
   2  15   8         25.84         44.33        18.70 o                         
   3  15   8          6.23         14.61        18.12 o                         
   4  15   8         20.90         31.44        22.66 o                         
   5  15   8         61.27         71.20        33.55 o                         
 -11  16   8          4.84         13.74        13.71 o                         
 -10  16   8          4.16         16.92        14.81 o                         
  -9  16   8          7.02         20.99        15.12 o                         
  -8  16   8          9.09          0.58        13.37 o                         
  -7  16   8         23.10         41.78        12.89 o                         
  -6  16   8         12.91         21.32        12.83 o                         
  -5  16   8          0.00         13.43        14.01 o                         
  -4  16   8         44.37         48.15        12.17 o                         
  -3  16   8         33.34         40.59        12.77 o                         
  -2  16   8         29.17         32.74        15.44 o                         
  -1  16   8          5.14         13.19        15.84 o                         
   0  16   8          5.42         -9.86        18.54 o                         
   1  16   8         10.86         20.02        15.86 o                         
   2  16   8          7.86          2.39        19.13 o                         
   3  16   8         55.20         49.92        21.51 o                         
   4  16   8          0.35          7.08        23.89 o                         
 -10  17   8          8.43         21.53        14.91 o                         
  -9  17   8          1.70         10.46        14.35 o                         
  -8  17   8          2.02          5.87        11.78 o                         
  -7  17   8         29.01         39.62        13.84 o                         
  -6  17   8         13.51         11.75        14.88 o                         
  -5  17   8          0.05         -5.92        12.93 o                         
  -4  17   8        172.66        193.44        15.53 o                         
  -3  17   8         88.98         84.14        12.67 o                         
  -2  17   8         74.44         71.14        19.40 o                         
  -1  17   8        152.13        141.34        19.79 o                         
   0  17   8         40.56         45.69        16.77 o                         
   1  17   8         93.77         87.57        17.67 o                         
   2  17   8         13.34         15.61        17.40 o                         
   3  17   8         24.37         24.67        17.37 o                         
 -10  18   8         22.30         32.13        14.44 o                         
  -9  18   8         13.58         18.11        16.77 o                         
  -8  18   8          0.00          2.85        16.71 o                         
  -7  18   8          0.70          9.99        15.46 o                         
  -6  18   8          6.34          6.60        14.27 o                         
  -5  18   8         32.76         59.83        14.95 o                         
  -4  18   8         52.74         51.96        15.19 o                         
  -3  18   8         62.03         57.25        18.82 o                         
  -2  18   8          0.09          0.56        16.73 o                         
  -1  18   8         16.97         16.88        19.20 o                         
   0  18   8          5.30         19.17        16.65 o                         
   1  18   8          1.24         14.75        20.09 o                         
   2  18   8         21.48         27.00        20.05 o                         
  -8  19   8          0.85          0.07        13.89 o                         
  -7  19   8          0.07         10.86        14.13 o                         
  -6  19   8          8.38         -6.63        15.39 o                         
  -5  19   8          0.26          3.40        13.25 o                         
  -4  19   8         17.95         23.79        14.89 o                         
  -3  19   8         34.73         46.03        16.57 o                         
  -2  19   8         27.70         29.37        17.32 o                         
  -1  19   8          1.79          5.30        19.31 o                         
   0  19   8         10.92         17.33        16.53 o                         
   1  19   8          6.01         19.40        17.40 o                         
  -7  20   8         28.31         30.65        13.50 o                         
  -6  20   8         40.49         62.38        14.41 o                         
  -5  20   8         17.64         23.55        16.35 o                         
  -4  20   8         34.52         45.38        13.78 o                         
  -3  20   8          2.22         12.40        19.48 o                         
  -2  20   8          0.47         20.54        16.74 o                         
  -1  20   8         15.78         23.00        20.26 o                         
   0  20   8          0.69         20.28        21.14 o                         
 -15   1   9          0.41          8.21        11.93 o                         
 -14   1   9         35.59         46.61        16.21 o                         
 -13   1   9         18.20         10.45        13.98 o                         
 -12   1   9        119.21        126.35        13.62 o                         
 -11   1   9          0.02         16.86        12.31 o                         
 -10   1   9          9.26          8.78        10.99 o                         
  -9   1   9          0.26         16.78        12.41 o                         
  -8   1   9         60.84        104.26        13.15 o                         
  -7   1   9         87.10         81.67        10.95 o                         
  -6   1   9         52.19         58.48        11.64 o                         
  -5   1   9        154.18        171.75        13.27 o                         
  -4   1   9          3.56         -3.27        14.03 o                         
  -3   1   9        345.20        338.32        18.89 o                         
  -2   1   9         61.40         73.75        15.13 o                         
  -1   1   9         59.21         52.20        17.79 o                         
   0   1   9        782.36        795.51        26.09 o                         
   1   1   9        693.74        671.43        26.80 o                         
   2   1   9         39.56         50.01        23.19 o                         
   3   1   9         83.37         81.10        17.35 o                         
   4   1   9         26.13         33.57        14.42 o                         
   5   1   9        422.19        422.12        22.08 o                         
   6   1   9         32.71         48.54        18.67 o                         
   7   1   9         47.09         53.79        18.82 o                         
 -15   2   9          2.17         13.71        14.03 o                         
 -14   2   9          0.80          4.15        13.50 o                         
 -13   2   9        299.93        293.55        26.17 o                         
 -12   2   9          0.12          5.14        12.83 o                         
 -11   2   9       1406.27       1490.42        46.55 o                         
 -10   2   9          2.39          5.85        12.64 o                         
  -9   2   9         95.20         90.39        10.91 o                         
  -8   2   9          8.22         15.39        11.53 o                         
  -7   2   9          3.08         10.57        13.86 o                         
  -6   2   9         40.41         39.86        12.67 o                         
  -5   2   9        139.31        149.11        11.26 o                         
  -4   2   9         16.90         12.05        14.16 o                         
  -3   2   9        316.57        294.51        18.76 o                         
  -2   2   9        138.73        138.25        17.97 o                         
  -1   2   9         39.07         38.75        14.91 o                         
   0   2   9         29.97         29.85        16.96 o                         
   1   2   9          1.38          8.91        20.35 o                         
   2   2   9         34.92         31.42        18.25 o                         
   3   2   9         30.89         40.95        18.88 o                         
   4   2   9        346.18        354.95        18.27 o                         
   5   2   9        141.68        141.84        15.84 o                         
   6   2   9         33.28         34.26        18.24 o                         
   7   2   9         37.25         46.87        19.42 o                         
 -15   3   9         29.81         39.46        14.25 o                         
 -14   3   9          0.00          2.58        13.50 o                         
 -13   3   9        207.30        218.40        14.33 o                         
 -12   3   9         64.68         65.95        12.81 o                         
 -11   3   9          4.60          7.59        11.19 o                         
 -10   3   9        228.72        204.22        14.29 o                         
  -9   3   9        187.60        188.83        15.08 o                         
  -8   3   9         25.32         32.12        12.57 o                         
  -7   3   9        520.55        538.21        16.03 o                         
  -6   3   9        133.73        158.52        18.38 o                         
  -5   3   9         22.29         35.67        13.86 o                         
  -4   3   9          0.70          8.75        16.73 o                         
  -3   3   9        264.76        247.68        20.33 o                         
  -2   3   9         14.20          8.54        14.69 o                         
  -1   3   9        620.64        632.01        23.34 o                         
   0   3   9          0.00         -0.89        16.56 o                         
   1   3   9         18.10          2.67        21.01 o                         
   2   3   9         41.45         43.70        18.09 o                         
   3   3   9         15.46          7.83        15.73 o                         
   4   3   9        600.54        564.24        25.43 o                         
   5   3   9        107.87        106.11        18.60 o                         
   6   3   9        328.63        312.47        18.70 o                         
   7   3   9          9.49         20.47        19.32 o                         
 -15   4   9          0.02         14.40        13.60 o                         
 -14   4   9         61.18         67.20        14.05 o                         
 -13   4   9          0.60         31.27        13.21 o                         
 -12   4   9        201.43        184.51        12.19 o                         
 -11   4   9          0.99         -1.77        13.44 o                         
 -10   4   9          8.40          9.78        10.81 o                         
  -9   4   9         20.68         36.20        11.49 o                         
  -8   4   9          0.21         15.71        12.76 o                         
  -7   4   9        192.47        198.10        12.36 o                         
  -6   4   9          3.57          9.66        13.99 o                         
  -5   4   9         34.93         23.09        11.75 o                         
  -4   4   9          4.34          7.91        16.69 o                         
  -3   4   9          2.39         21.24        14.33 o                         
  -2   4   9        303.98        342.44        17.66 o                         
  -1   4   9        471.09        488.91        39.12 o                         
   0   4   9         14.94         18.81        14.81 o                         
   1   4   9         83.34         78.03        21.55 o                         
   2   4   9         75.31         98.77        18.44 o                         
   3   4   9         79.52         76.75        18.53 o                         
   4   4   9        310.26        294.08        17.16 o                         
   5   4   9         90.86         89.22        16.92 o                         
   6   4   9         14.44          4.26        19.25 o                         
   7   4   9         45.00         49.49        20.83 o                         
 -15   5   9         37.40         35.26        12.60 o                         
 -14   5   9         36.48         36.89        15.54 o                         
 -13   5   9        225.61        236.52        14.72 o                         
 -12   5   9        102.52        109.72        13.44 o                         
 -11   5   9         23.49         38.94        13.58 o                         
 -10   5   9        332.20        300.18        12.27 o                         
  -9   5   9        275.95        284.48        15.52 o                         
  -8   5   9         30.52         40.47        13.96 o                         
  -7   5   9        433.91        442.67        20.83 o                         
  -6   5   9        218.28        197.00        13.68 o                         
  -5   5   9         13.78         22.22        13.85 o                         
  -4   5   9         46.81         63.21        13.13 o                         
  -3   5   9          2.14          7.25        14.68 o                         
  -2   5   9        423.90        433.60        24.59 o                         
  -1   5   9         62.16         70.87        17.40 o                         
   0   5   9        162.06        150.76        13.69 o                         
   1   5   9          1.03          0.26        17.62 o                         
   2   5   9         59.87         90.62        17.97 o                         
   3   5   9          8.43          9.73        15.45 o                         
   4   5   9        121.27         99.16        19.19 o                         
   5   5   9        139.87        136.44        19.32 o                         
   6   5   9         20.98         33.04        19.58 o                         
   7   5   9          9.60         16.43        22.56 o                         
 -15   6   9          3.80         -1.79        14.53 o                         
 -14   6   9          1.51         -6.37        17.00 o                         
 -13   6   9        213.95        249.54        22.02 o                         
 -12   6   9         98.95         99.73        12.64 o                         
 -11   6   9         10.88         25.84        17.40 o                         
 -10   6   9          0.12         27.83        17.09 o                         
  -9   6   9         57.05         57.16        14.85 o                         
  -8   6   9         91.37         97.74        16.57 o                         
  -7   6   9          0.23          6.97        11.59 o                         
  -6   6   9        147.27        154.14        15.42 o                         
  -5   6   9        287.79        271.72        15.24 o                         
  -4   6   9        165.75        162.22        15.99 o                         
  -3   6   9        232.90        211.00        13.67 o                         
  -2   6   9        212.83        191.71        16.70 o                         
  -1   6   9          2.17          7.54        13.28 o                         
   0   6   9         76.82         82.76        15.60 o                         
   1   6   9          0.40         10.16        11.95 o                         
   2   6   9        370.80        369.84        16.42 o                         
   3   6   9        141.99        150.79        15.56 o                         
   4   6   9          3.18         13.19        16.29 o                         
   5   6   9          0.00         17.04        18.60 o                         
   6   6   9          3.30         15.46        20.90 o                         
   7   6   9         13.24         31.73        26.11 o                         
 -14   7   9         63.79         59.49        20.11 o                         
 -13   7   9         58.85         84.18        16.71 o                         
 -12   7   9          2.31          6.52        14.06 o                         
 -11   7   9         14.70         20.92        13.79 o                         
 -10   7   9        340.14        331.39        38.07 o                         
  -9   7   9          0.75          4.23        12.96 o                         
  -8   7   9        244.70        227.64        16.15 o                         
  -7   7   9        447.07        451.87        17.14 o                         
  -6   7   9          5.11         18.34        14.23 o                         
  -5   7   9        150.41        161.62        14.36 o                         
  -4   7   9        872.50        874.55        19.67 o                         
  -3   7   9          3.24         -4.47        12.95 o                         
  -2   7   9         66.50         75.39        17.44 o                         
  -1   7   9          0.02        -12.09        15.25 o                         
   0   7   9        162.11        189.93        13.17 o                         
   1   7   9          0.01          5.66        14.65 o                         
   2   7   9        279.35        274.65        17.55 o                         
   3   7   9        243.21        258.48        19.86 o                         
   4   7   9          9.58         26.48        19.84 o                         
   5   7   9         25.07         25.01        16.01 o                         
   6   7   9         19.26         36.35        22.09 o                         
   7   7   9        100.04         93.82        27.38 o                         
 -14   8   9         76.32         84.75        18.32 o                         
 -13   8   9          0.55          2.42        16.34 o                         
 -12   8   9         16.02         15.83        13.99 o                         
 -11   8   9          1.40         -5.12        15.20 o                         
 -10   8   9          0.11         -6.78        14.20 o                         
  -9   8   9         11.84         16.26        12.58 o                         
  -8   8   9        230.08        232.55        18.51 o                         
  -7   8   9          1.13         12.59        15.18 o                         
  -6   8   9       1371.15       1275.70        57.42 o                         
  -5   8   9          0.03          8.59        14.81 o                         
  -4   8   9        202.68        191.38        13.61 o                         
  -3   8   9          0.45         -1.38        16.82 o                         
  -2   8   9       1665.33       1568.84        43.02 o                         
  -1   8   9         78.08         61.98        14.49 o                         
   0   8   9        470.05        504.73        16.11 o                         
   1   8   9         63.62         56.53        16.28 o                         
   2   8   9        208.48        188.55        19.47 o                         
   3   8   9          1.88          8.33        18.31 o                         
   4   8   9         87.09         75.13        18.36 o                         
   5   8   9          0.13          8.76        15.00 o                         
   6   8   9         14.68          8.99        20.99 o                         
 -14   9   9         26.71         30.44        15.80 o                         
 -13   9   9          1.06         25.08        14.82 o                         
 -12   9   9         58.67         54.82        13.74 o                         
 -11   9   9         22.71         26.42        13.72 o                         
 -10   9   9          1.85         10.63        14.45 o                         
  -9   9   9        115.10        109.88        12.71 o                         
  -8   9   9        235.64        245.44        16.33 o                         
  -7   9   9         97.82        111.05        15.42 o                         
  -6   9   9        311.61        307.98        17.51 o                         
  -5   9   9        275.33        277.13        16.38 o                         
  -4   9   9         71.75         67.98        15.27 o                         
  -3   9   9         66.86         76.98        13.78 o                         
  -2   9   9        540.75        490.09        27.54 o                         
  -1   9   9         23.32         22.04        12.40 o                         
   0   9   9        133.72        134.01        14.91 o                         
   1   9   9          3.32         23.30        15.78 o                         
   2   9   9         21.18         46.00        15.37 o                         
   3   9   9          0.08         -1.48        13.68 o                         
   4   9   9        114.34         90.48        21.17 o                         
   5   9   9         19.51         29.56        20.09 o                         
   6   9   9          6.26         26.71        20.71 o                         
 -14  10   9          1.81          1.79        18.05 o                         
 -13  10   9         43.95         38.80        14.86 o                         
 -12  10   9          0.60          0.32        16.43 o                         
 -11  10   9         40.99         31.96        15.36 o                         
 -10  10   9          1.28          5.09        12.39 o                         
  -9  10   9          0.46         -9.97        16.98 o                         
  -8  10   9          6.99         15.65        13.22 o                         
  -7  10   9        268.50        263.29        15.01 o                         
  -6  10   9         49.57         50.78        15.48 o                         
  -5  10   9        815.13        828.57        20.29 o                         
  -4  10   9          6.22         15.23        17.26 o                         
  -3  10   9         94.76         97.73        14.19 o                         
  -2  10   9         29.91         43.08        11.56 o                         
  -1  10   9          4.38          6.51        12.94 o                         
   0  10   9        130.81        148.53        19.45 o                         
   1  10   9          4.09         20.32        13.90 o                         
   2  10   9         98.01         89.92        14.56 o                         
   3  10   9          0.77         11.26        18.44 o                         
   4  10   9          0.71          4.98        14.58 o                         
   5  10   9          0.19         11.31        20.82 o                         
   6  10   9          0.45          7.30        21.10 o                         
 -13  11   9          0.40         10.92        16.52 o                         
 -12  11   9         17.61         16.37        16.07 o                         
 -11  11   9         52.71         45.56        14.45 o                         
 -10  11   9         11.80         20.39        15.65 o                         
  -9  11   9          8.25         13.40        15.32 o                         
  -8  11   9        495.11        427.85        24.44 o                         
  -7  11   9          6.91          1.80        12.11 o                         
  -6  11   9        682.85        603.71        17.20 o                         
  -5  11   9         32.92         32.87        15.52 o                         
  -4  11   9        325.58        354.49        17.10 o                         
  -3  11   9          0.08          0.94        13.34 o                         
  -2  11   9        185.00        176.94        15.71 o                         
  -1  11   9          5.08          2.63        15.48 o                         
   0  11   9        183.31        165.82        12.83 o                         
   1  11   9          6.94          8.95        14.47 o                         
   2  11   9         13.34         17.90        15.99 o                         
   3  11   9          4.83         16.57        15.13 o                         
   4  11   9          1.93         12.72        20.26 o                         
   5  11   9         14.99         15.01        21.86 o                         
 -13  12   9         43.85         68.64        17.78 o                         
 -12  12   9          4.00         14.78        17.16 o                         
 -11  12   9          4.02          6.71        18.49 o                         
 -10  12   9         78.43         88.42        14.29 o                         
  -9  12   9          5.97         -9.37        13.57 o                         
  -8  12   9         86.52         99.94        15.79 o                         
  -7  12   9          3.72         17.39        17.03 o                         
  -6  12   9         47.80         58.71        17.87 o                         
  -5  12   9         78.31        105.26        15.91 o                         
  -4  12   9         14.20         13.25        13.61 o                         
  -3  12   9          0.30         -3.08        12.04 o                         
  -2  12   9         41.50         34.19        12.48 o                         
  -1  12   9        211.65        196.76        14.61 o                         
   0  12   9         52.67         55.17        13.13 o                         
   1  12   9          3.14          2.32        15.84 o                         
   2  12   9         17.49         19.57        15.18 o                         
   3  12   9         43.06         27.52        19.84 o                         
   4  12   9          3.50         -0.71        26.79 o                         
   5  12   9          4.49        -13.88        29.83 o                         
 -12  13   9         27.92         38.48        16.72 o                         
 -11  13   9         10.83         25.90        14.66 o
[truncated: 69,904 more chars]
