# Supplementary material for: Hirshfeld surface analysis and crystal structure of 7-meth­oxy-5-methyl-2-phenyl-11,12-di­hydro-5,11-methano-1,2,4-triazolo[1,5-c][1,3,5]benzoxadiazo­cine
Source: Acta Crystallogr E Crystallogr Commun. 2018 Aug 10;74(Pt 9):1211–4. doi: 10.1107/S2056989018010848 (PMC6127710; doi:10.1107/S2056989018010848)
Supplement: Supplementary file 3 [file e-74-01211-Isup3.cml]

<?xml version="1.0" ?>
<cml>
<molecule id="m1">
  <atomArray>
    <atom id="a1" elementType="N"
          x2="-0.6706838261376622" y2="1.4324963528702823" />
    <atom id="a2" elementType="C"
          x2="-0.9075638261376624" y2="-0.06438364712971811" />
    <atom id="a3" elementType="N"
          x2="0.2710231685662219" y2="0.9268442257203477" />
    <atom id="a4" elementType="C"
          x2="1.8261695071956718" y2="0.7476163528702822" />
    <atom id="a5" elementType="C"
          x2="2.0710761738623384" y2="2.247669686203616" />
    <atom id="a6" elementType="C"
          x2="1.0447828405290047" y2="1.433803019536949" />
    <atom id="a7" elementType="C"
          x2="-4.351141268974285" y2="3.1543411578882736" />
    <atom id="a8" elementType="C"
          x2="-5.342369141824353" y2="4.332928152592162" />
    <atom id="a9" elementType="C"
          x2="-4.817296800265865" y2="5.780650168771471" />
    <atom id="a10" elementType="C"
          x2="-3.300996585857312" y2="6.049785190246897" />
    <atom id="a11" elementType="C"
          x2="-2.3097687130072466" y2="4.871198195543012" />
    <atom id="a12" elementType="C"
          x2="-2.8348410545657328" y2="3.423476179363701" />
    <atom id="a13" elementType="N"
          x2="-2.2144809644578984" y2="0.7502129361953322" />
    <atom id="a14" elementType="C"
          x2="-1.8436131817156667" y2="2.2448891846598165" />
    <atom id="a15" elementType="N"
          x2="-0.30748714832842117" y2="2.3540533250629987" />
    <atom id="a16" elementType="C"
          x2="2.951056831265602" y2="1.7993903343638307" />
    <atom id="a17" elementType="C"
          x2="2.692681182540166" y2="-0.4889731051631352" />
    <atom id="a18" elementType="C"
          x2="1.1593961738623384" y2="-0.34531698046305115" />
    <atom id="a19" elementType="C"
          x2="0.26834381612393" y2="-1.6013526868698489" />
    <atom id="a20" elementType="C"
          x2="0.9105764670633456" y2="-3.0010445179767298" />
    <atom id="a21" elementType="C"
          x2="2.443861475741169" y2="-3.1447006426768103" />
    <atom id="a22" elementType="C"
          x2="3.3349138334795794" y2="-1.8886649362700152" />
    <atom id="a23" elementType="O"
          x2="1.9139028405290048" y2="-1.0945969804630513" />
    <atom id="a24" elementType="O"
          x2="0.019524109324938754" y2="-4.257080224383529" />
    <atom id="a25" elementType="C"
          x2="0.6617567602643566" y2="-5.656772055490407" />
  </atomArray>
  <bondArray>
    <bond atomRefs2="a1 a2" order="1" />
    <bond atomRefs2="a1 a6" order="1" />
    <bond atomRefs2="a3 a4" order="1" />
    <bond atomRefs2="a4 a5" order="1" />
    <bond atomRefs2="a5 a6" order="1" />
    <bond atomRefs2="a7 a8" order="1" />
    <bond atomRefs2="a7 a12" order="2" />
    <bond atomRefs2="a8 a9" order="2" />
    <bond atomRefs2="a9 a10" order="1" />
    <bond atomRefs2="a10 a11" order="2" />
    <bond atomRefs2="a11 a12" order="1" />
    <bond atomRefs2="a13 a2" order="2" />
    <bond atomRefs2="a2 a3" order="1" />
    <bond atomRefs2="a15 a3" order="1" />
    <bond atomRefs2="a13 a14" order="1" />
    <bond atomRefs2="a14 a15" order="2" />
    <bond atomRefs2="a14 a12" order="1" />
    <bond atomRefs2="a4 a16" order="1" />
    <bond atomRefs2="a17 a18" order="1" />
    <bond atomRefs2="a17 a22" order="2" />
    <bond atomRefs2="a18 a19" order="2" />
    <bond atomRefs2="a19 a20" order="1" />
    <bond atomRefs2="a20 a21" order="2" />
    <bond atomRefs2="a21 a22" order="1" />
    <bond atomRefs2="a18 a6" order="1" />
    <bond atomRefs2="a19 a23" order="1" />
    <bond atomRefs2="a23 a4" order="1" />
    <bond atomRefs2="a20 a24" order="1" />
    <bond atomRefs2="a24 a25" order="1" />
  </bondArray>
</molecule>
</cml>
